# Supplementary material for: Coordinated Expressional Landscape of the Human Placental miRNome and Transcriptome
Source: Front Cell Dev Biol. 2021 Jul 21;9:697947. doi: 10.3389/fcell.2021.697947 (PMC8334369; doi:10.3389/fcell.2021.697947)
Supplement: Supplementary file 2 [file Table_1.xlsx]

## Sheet: S1. 417 miRNA expression
Table S1. Median normalized read counts of 417 microRNAs in the analyzed 52 human placental samples representing early, mid- or term pregnancy.
The analysis included 417 of 2,652 (15.7%) detected microRNAs that exhibited sufficient transcript levels for differential testing. The inclusion criterium median raw read counts >50 across all anayzed samples was applied. Raw read counts were normalized using R package DESeq2.
g. days, gestational days; C19MC, chromosome 19 microRNA cluster; C14MC, chromosome 14 microRNA cluster; miR-371, microRNA cluster miR-371-373
			Median of normalized read counts
miRNA	Placenta-specific miRNA cluster	Chr	I trimester (median 60.0 (51-81) g.days)	II trimester (median 121.0 (108-140) g.days)	Term pregnancy (median 274.0 (260-291) g. days).
hsa-miR-143-3p		chr5	183305	661310	1.10671e+06
hsa-miR-181a-5p		chr9	287157	503420	620535
hsa-miR-22-3p		chr17	379737	398216	465559
hsa-miR-26a-5p		chr3	259724	647676	463807
hsa-miR-30d-5p		chr8	308030	185826	260900
hsa-miR-27b-3p		chr9	128679	190515	239310
hsa-miR-30a-5p		chr6	66372.2	191462	197260
hsa-miR-125a-5p		chr19	45961	76748.9	174710
hsa-miR-516b-5p	C19MC	chr19	163111	97822.9	138924
hsa-miR-21-5p		chr17	50688.5	123375	133848
hsa-miR-92a-3p		chr13	320018	112725	128412
hsa-miR-100-5p		chr11	9524.45	39044.3	114221
hsa-miR-512-3p	C19MC	chr19	279388	113373	110685
hsa-miR-99b-5p		chr19	37539.4	78635.5	106811
hsa-miR-516a-5p	C19MC	chr19	60462.5	59346.6	96440
hsa-miR-26b-5p		chr2	49753.8	75376.2	88047.7
hsa-miR-191-5p		chr3	101189	90104.2	83380.6
hsa-let-7a-5p		chr9	18084.6	71786.9	78136
hsa-miR-515-5p	C19MC	chr19	102337	66372.1	76169.2
hsa-miR-126-5p		chr9	14478.4	35701.4	71258.1
hsa-miR-27a-3p		chr19	26383.3	44558	66518.8
hsa-miR-141-3p		chr12	14777	31997.1	62904.7
hsa-miR-127-3p	C14MC	chr14	143826	105363	58873.2
hsa-miR-518b	C19MC	chr19	112205	32240.1	52952.4
hsa-miR-30b-5p		chr8	27973.4	37339.2	50013
hsa-miR-10b-5p		chr2	20605.3	35184.8	46273.7
hsa-miR-1323	C19MC	chr19	78409.1	34649.8	44909.6
hsa-miR-10a-5p		chr17	36237.7	51051.9	44024.6
hsa-miR-126-3p		chr9	5958.38	23826.4	35740.1
hsa-miR-451a		chr17	5430.25	21234.7	35432.2
hsa-miR-16-5p		chr13	16549.2	23897.8	34864.8
hsa-miR-148a-3p		chr7	92633.5	81422.8	33982.7
hsa-miR-30e-5p		chr1	22194.8	25138.1	30245.6
hsa-miR-101-3p		chr1	4569.78	16283.5	26802.8
hsa-miR-517a-3p	C19MC	chr19	22158.1	21638.8	26672
hsa-miR-517b-3p	C19MC	chr19	22058.5	21615.8	26654.1
hsa-miR-424-5p		chrX	7270.27	19130.8	25547.1
hsa-miR-125b-5p		chr11	3626.56	8395.19	23935.7
hsa-miR-186-5p		chr1	14111.7	19673.4	21083.5
hsa-miR-136-3p	C14MC	chr14	8287.59	22516	20699.4
hsa-miR-192-5p		chr11	17599.3	15198.9	20202.1
hsa-miR-23a-3p		chr19	7508.63	11258.6	19515.3
hsa-miR-411-5p	C14MC	chr14	17752.6	21723.8	18197.4
hsa-miR-30c-5p		chr6	12489.7	12366	17956.2
hsa-miR-518c-3p	C19MC	chr19	17022.1	13840.5	17535.1
hsa-miR-199a-3p		chr19	18516.2	32461.1	17523.1
hsa-miR-23b-3p		chr9	10511	16904.6	16230.3
hsa-let-7f-5p		chr9	6713.14	11940.5	15682.7
hsa-miR-526b-5p	C19MC	chr19	15586.8	12043.4	15460.1
hsa-miR-28-3p		chr3	12136.1	14065.1	14767.7
hsa-miR-221-3p		chrX	6487.72	21964	14632.1
hsa-miR-381-3p	C14MC	chr14	11172.1	15697.7	13872.7
hsa-miR-518e-3p	C19MC	chr19	21356.4	7556.11	13363.1
hsa-miR-320a-3p		chr8	13464.5	12353.5	12512
hsa-miR-151a-3p		chr8	12460.8	13095.8	12355.3
hsa-miR-29a-3p		chr7	1678.74	4346.44	12249.4
hsa-miR-335-5p		chr7	4538.38	12728.6	11954
hsa-miR-520a-3p	C19MC	chr19	23349.5	11142.1	11798.5
hsa-miR-200c-3p		chr12	9414.52	7480.52	11669.1
hsa-miR-148b-3p		chr12	7769.9	10927.6	11653.1
hsa-miR-1283	C19MC	chr19	11217.6	8263.63	11301.6
hsa-miR-181b-5p		chr9	13011.9	11533.7	10924.8
hsa-miR-519d-3p	C19MC	chr19	8265.42	8975.33	10898.2
hsa-miR-519c-3p	C19MC	chr19	17941.2	13980.7	10728.4
hsa-miR-525-5p	C19MC	chr19	9240.22	7986.01	10716
hsa-miR-222-3p		chrX	26775.1	15534.3	10204.7
hsa-miR-335-3p		chr7	11934.6	15511.2	10118.3
hsa-miR-205-5p		chr1	27623.4	14860.8	10113.1
hsa-miR-518a-3p	C19MC	chr19	13320.1	6971.1	9875.81
hsa-miR-130a-3p		chr11	7020.01	10095.4	9375.1
hsa-let-7e-5p		chr19	4104.89	6422.73	9217.3
hsa-miR-584-5p		chr5	8514.46	6524.57	8872.62
hsa-miR-518f-3p	C19MC	chr19	14526.9	6747.22	8712.63
hsa-miR-199b-3p		chr9	8989.93	16018.7	8567.72
hsa-miR-410-3p	C14MC	chr14	14712.2	19696.9	8417.97
hsa-miR-519a-3p	C19MC	chr19	5735.27	6351.67	8085.74
hsa-miR-517c-3p	C19MC	chr19	5419.05	5891.45	8057.97
hsa-miR-520d-5p	C19MC	chr19	7209.74	6884.02	7799.47
hsa-miR-182-5p		chr7	13985.8	16529.7	7426.84
hsa-miR-378a-3p		chr5	19543.8	10436.9	7292.84
hsa-miR-25-3p		chr7	6953.16	7874.16	7204.53
hsa-miR-520g-3p	C19MC	chr19	9934.89	5412.89	7078.86
hsa-miR-140-3p		chr16	3912.66	5097.67	7038.18
hsa-miR-30a-3p		chr6	2076.44	6033.77	6478.31
hsa-miR-181c-5p		chr19	885.41	3290.38	6425.56
hsa-miR-24-3p		chr9	1394.46	4696.16	6239.35
hsa-miR-199a-5p		chr19	7478.54	13187.6	6179.95
hsa-miR-142-5p		chr17	1410.33	5226.55	6117.59
hsa-miR-93-5p		chr7	6333.37	6555.11	5969.79
hsa-miR-522-3p	C19MC	chr19	9424.1	4198.26	5696.98
hsa-miR-532-5p		chrX	2571.29	6661.24	5542.29
hsa-miR-224-5p		chrX	3252.52	3056.2	5397.39
hsa-miR-145-5p		chr5	2392.41	3958.11	5303.92
hsa-miR-149-5p		chr2	2988.13	5003.34	5144.51
hsa-miR-136-5p	C14MC	chr14	967.95	4269.18	5134.01
hsa-miR-520a-5p	C19MC	chr19	6273.74	3840.55	4892.02
hsa-miR-193b-3p		chr16	3018.44	2601.93	4745.97
hsa-miR-523-3p	C19MC	chr19	9317.71	2869.52	4627.28
hsa-miR-517-5p	C19MC	chr19	7489.82	2147.91	4528.76
hsa-miR-654-3p	C14MC	chr14	6858.1	6097.93	4470.82
hsa-let-7g-5p		chr3	1711.73	3328.18	4288.81
hsa-miR-518a-5p	C19MC	chr19	3771.11	3120.94	4184.59
hsa-miR-660-5p		chrX	854.03	4559.06	4159.65
hsa-miR-520d-3p	C19MC	chr19	8393.3	4092.89	4093.68
hsa-miR-424-3p		chrX	6895.68	3686.3	4086.9
hsa-miR-146b-5p		chr10	2514.45	5431.95	4074.38
hsa-let-7i-5p		chr12	1493.64	2932.52	4047.51
hsa-miR-409-3p	C14MC	chr14	9289.1	6758.08	4007.1
hsa-miR-519a-5p	C19MC	chr19	3631.98	2828.34	3892.4
hsa-miR-144-5p		chr17	879.69	1809.11	3730.14
hsa-miR-19b-3p		chr13	3149.52	4513.84	3621.55
hsa-miR-92b-3p		chr1	7802.42	2743.81	3605.11
hsa-miR-524-5p	C19MC	chr19	2694.17	2519.36	3359.36
hsa-miR-301a-3p		chr17	2345.43	4844.18	3320.06
hsa-miR-561-5p		chr2	2215.32	2122.27	3132.65
hsa-miR-181a-2-3p		chr9	3996.94	3404.55	3029.94
hsa-miR-21-3p		chr17	3312.15	3512.91	2985.22
hsa-miR-199b-5p		chr9	2829.78	9425.45	2875.73
hsa-miR-542-3p		chrX	733.08	4212.65	2862.91
hsa-miR-144-3p		chr17	329.88	1129.3	2861.02
hsa-let-7b-5p		chr22	1167.29	1707.22	2832.32
hsa-miR-484		chr16	4007.95	2330.43	2819.01
hsa-miR-493-5p	C14MC	chr14	3329.65	4175.8	2611.78
hsa-miR-29c-3p		chr1	764.34	1520.66	2585.93
hsa-miR-519c-5p	C19MC	chr19	2375.3	1957.51	2578.22
hsa-miR-518e-5p	C19MC	chr19	2566.17	1936.8	2553.09
hsa-miR-523-5p	C19MC	chr19	2407.11	1947.1	2551.34
hsa-miR-522-5p	C19MC	chr19	2534.36	1976.22	2529.47
hsa-miR-519b-5p	C19MC	chr19	2349.04	1921.99	2527.62
hsa-miR-431-5p	C14MC	chr14	9650.94	6907.72	2504.76
hsa-miR-181a-3p		chr1	1716.26	2283.77	2457.43
hsa-miR-518c-5p	C19MC	chr19	2932.69	1829.92	2442.97
hsa-miR-1247-5p		chr14	7135.76	4290.25	2434.48
hsa-miR-500a-3p		chrX	1926.21	2998.57	2306.7
hsa-miR-450b-5p		chrX	888.85	3840.38	2232.06
hsa-miR-30e-3p		chr1	1373.28	2020.77	2172.09
hsa-miR-889-3p	C14MC	chr14	1608.99	3601.84	2128.01
hsa-miR-524-3p	C19MC	chr19	2719.46	1927.95	2103.24
hsa-miR-372-3p	miR-371	chr19	7282.02	1340.95	2099.91
hsa-miR-373-3p	miR-371	chr19	7713.88	1571.41	2033.64
hsa-miR-519d-5p	C19MC	chr19	3585	1632.37	2028.25
hsa-miR-340-5p		chr5	576.12	3336.59	2025.88
hsa-let-7c-5p		chr21	1433.16	1793.59	2023.1
hsa-miR-525-3p	C19MC	chr19	2037.95	1704.14	2019.39
hsa-miR-452-5p		chrX	1210.42	1477.61	2010.01
hsa-miR-425-5p		chr3	4392.81	2470.42	1993.8
hsa-miR-483-3p		chr11	3744.01	3772.2	1968.08
hsa-miR-151a-5p		chr8	1577.47	1601.3	1946.3
hsa-miR-498-5p	C19MC	chr19	2714.43	1534.93	1864.07
hsa-miR-28-5p		chr3	1150.93	1574.39	1854.01
hsa-miR-527	C19MC	chr19	1732.87	1399.03	1853.68
hsa-miR-515-3p	C19MC	chr19	1973.19	1606.01	1758.2
hsa-miR-520h	C19MC	chr19	1314.9	1433.62	1713.78
hsa-miR-487b-3p	C14MC	chr14	1484.56	1663.7	1658.41
hsa-miR-432-5p	C14MC	chr14	3096.67	3603.71	1652.13
hsa-miR-152-3p		chr17	840.25	3286.96	1582.12
hsa-miR-512-5p	C19MC	chr19	1649.86	1616.59	1504.99
hsa-miR-450a-5p		chrX	410.52	1797.76	1475.57
hsa-miR-197-3p		chr1	1146.73	1553.48	1392.51
hsa-miR-455-5p		chr9	899.86	1539.14	1389.49
hsa-miR-574-3p		chr4	1685.89	1764.19	1385.31
hsa-miR-1307-5p		chr10	879.99	1787.43	1379.8
hsa-miR-769-5p		chr19	2495.62	1984.29	1359.03
hsa-miR-520f-3p	C19MC	chr19	3304.92	1570.34	1351.28
hsa-miR-223-3p		chrX	556.54	2424.94	1340.78
hsa-miR-145-3p		chr5	326.84	1080.37	1316.56
hsa-miR-34c-5p		chr11	240.07	683.485	1316.05
hsa-miR-15a-5p		chr13	491.16	837.04	1313.42
hsa-miR-519a-2-5p	C19MC	chr19	1179.94	1060.15	1279.28
hsa-miR-20a-5p		chr13	2408.67	1401.39	1273.16
hsa-miR-24-2-5p		chr19	335.15	659.59	1266.78
hsa-miR-141-5p		chr12	1203.43	1003.44	1260.27
hsa-miR-130b-3p		chr22	1113.53	824.61	1256.13
hsa-miR-520b-5p	C19MC	chr19	1156.45	1013.16	1236.3
hsa-miR-369-3p	C14MC	chr14	717.66	1680.53	1213.86
hsa-miR-374a-3p		chrX	372.23	1052.78	1179.59
hsa-miR-29b-3p		chr7	175.94	551.725	1112.49
hsa-miR-106b-3p		chr7	1417.45	971.39	1084.65
hsa-miR-184		chr15	149.98	458.625	1071.51
hsa-miR-361-5p		chrX	950.07	1191.4	1051.04
hsa-miR-17-5p		chr13	2112.33	1230.75	1050.99
hsa-miR-376c-3p	C14MC	chr14	332.01	1226.72	1030.78
hsa-miR-331-3p		chr12	524.15	1308.74	1024.35
hsa-miR-30d-3p		chr8	1629.87	1013.59	1017.04
hsa-miR-196b-5p		chr7	503.13	1241.22	991.785
hsa-miR-146a-5p		chr5	332.38	963.17	966.14
hsa-miR-454-3p		chr17	719.17	903.16	958.76
hsa-miR-526a-5p	C19MC	chr19	776.99	669.6	929.91
hsa-miR-495-3p	C14MC	chr14	484.72	1503.68	925.39
hsa-miR-421		chrX	961.3	856.725	888.35
hsa-miR-483-5p		chr11	1731.06	1110.27	884.06
hsa-miR-363-3p		chrX	1380.51	2213.31	877.42
hsa-miR-98-5p		chrX	335.38	724.84	861.15
hsa-miR-744-5p		chr17	1067.55	738.02	841.82
hsa-miR-194-5p		chr1	534.86	377.335	834.41
hsa-miR-342-3p		chr14	827.58	1187.47	800.53
hsa-miR-183-5p		chr7	1417.45	1465.72	789.81
hsa-miR-539-3p	C14MC	chr14	283.49	777.055	777.69
hsa-miR-518f-5p	C19MC	chr19	1044.57	683.135	770.895
hsa-miR-941		chr20	2173.42	909.215	765.785
hsa-miR-106b-5p		chr7	498.72	718.285	765.72
hsa-miR-376a-5p	C14MC	chr14	260.5	762.685	753.795
hsa-miR-501-3p		chrX	574.64	1136.36	749.075
hsa-miR-503-5p		chrX	869.53	745.43	746.74
hsa-miR-519b-3p	C19MC	chr19	1013.92	760.83	745.715
hsa-miR-374a-5p		chrX	242.13	697.015	737.08
hsa-miR-493-3p	C14MC	chr14	1379.38	1573.38	706.015
hsa-miR-15b-5p		chr3	525.82	613.45	678.145
hsa-miR-210-3p		chr11	986.17	652.33	665.675
hsa-miR-361-3p		chrX	681.38	528.91	664.89
hsa-miR-195-5p		chr17	115.46	507.005	635.98
hsa-miR-128-3p		chr2	1257.64	742.025	633.495
hsa-miR-34a-5p		chr1	186.93	490.305	623.955
hsa-miR-1307-3p		chr10	1292.3	820	618.805
hsa-miR-142-3p		chr17	155.78	731.45	614.49
hsa-miR-31-5p		chr9	1367.92	818.01	598.13
hsa-miR-107		chr10	753.5	832.57	586.065
hsa-miR-148b-5p		chr12	500.32	524.905	585.23
hsa-miR-337-3p	C14MC	chr14	254.5	676.855	556.46
hsa-miR-365b-3p		chr17	392.11	376.77	546.755
hsa-miR-625-5p		chr14	468.1	313.54	540.045
hsa-miR-127-5p	C14MC	chr14	770.01	1042.99	539.98
hsa-miR-19a-3p		chr13	495.11	554.93	534.685
hsa-miR-365a-3p		chr16	413.56	368.755	534.405
hsa-miR-452-3p		chrX	173.47	408.245	532.905
hsa-miR-487a-3p	C14MC	chr14	381.74	787.515	532.695
hsa-miR-218-5p		chr4	513.35	2184.88	530.265
hsa-miR-135b-5p		chr1	113.63	324.78	529.985
hsa-miR-1269a		chr4	171.66	585.305	511.735
hsa-miR-543	C14MC	chr14	894.44	658.22	502.97
hsa-miR-521	C19MC	chr19	245.58	434.67	478.23
hsa-miR-299-3p	C14MC	chr14	538.89	757.635	476.5
hsa-miR-99a-5p		chr21	245.75	519.37	473.815
hsa-let-7d-5p		chr9	155.78	352.82	466.52
hsa-miR-221-5p		chrX	498.57	660.405	463.395
hsa-miR-518d-5p	C19MC	chr19	413.79	329.24	462.47
hsa-miR-369-5p	C14MC	chr14	516.82	502.09	456.56
hsa-miR-520c-5p	C19MC	chr19	508.99	333.355	448.765
hsa-miR-133a-3p		chr18	232.75	466.31	448.445
hsa-miR-138-5p		chr16	22.16	139.355	437.265
hsa-miR-27b-5p		chr9	686.64	432.42	436.355
hsa-miR-3614-5p		chr17	1423.69	453.195	435
hsa-miR-100-3p		chr11	69.25	239.7	430.11
hsa-miR-134-5p	C14MC	chr14	837.54	677.775	422.795
hsa-miR-376a-3p	C14MC	chr14	104.46	531.425	421.15
hsa-miR-150-5p		chr19	152.34	170.895	413.655
hsa-miR-652-3p		chrX	309.03	361.36	407.875
hsa-miR-99b-3p		chr19	367.77	445.595	400.68
hsa-miR-433-3p	C14MC	chr14	970.33	973.57	395.09
hsa-miR-934		chrX	558.35	450.09	384.61
hsa-miR-3909		chr22	595.07	179.69	382.425
hsa-miR-139-5p		chr11	7.66	70.48	377.74
hsa-miR-497-5p		chr17	116.33	280.71	375.52
hsa-miR-625-3p		chr14	408.63	228.56	373.32
hsa-miR-377-3p	C14MC	chr14	168.56	431.395	368.8
hsa-miR-370-3p	C14MC	chr14	1261.88	730.78	365.475
hsa-miR-16-2-3p		chr3	466.19	267.335	362.3
hsa-miR-519e-5p	C19MC	chr19	294.53	343.855	361.33
hsa-miR-32-5p		chr9	135.52	403.35	357.345
hsa-miR-22-5p		chr17	171.12	367.895	355.165
hsa-miR-455-3p		chr9	604.43	386.39	353.8
hsa-miR-382-5p	C14MC	chr14	426.51	564.98	347.21
hsa-miR-30c-2-3p		chr6	215.03	386.67	346.41
hsa-miR-125b-2-3p		chr21	304.23	472.495	342.88
hsa-miR-181d-5p		chr19	88.54	244.825	339.35
hsa-miR-204-5p		chr9	941.74	852.215	339.2
hsa-miR-339-3p		chr7	350.04	282.21	327.585
hsa-miR-323a-3p	C14MC	chr14	844.87	1053.97	326.815
hsa-miR-125b-1-3p		chr11	135.72	284.665	317.06
hsa-miR-181c-3p		chr19	98.97	215.075	316.495
hsa-miR-944		chr3	370.43	524.965	312.425
hsa-miR-542-5p		chrX	122.59	398.48	311.09
hsa-miR-9-5p		chr1	2542.38	1091.37	307.46
hsa-miR-320b		chr1	362.66	360.105	307.35
hsa-miR-551b-3p		chr3	74.06	224.09	306.51
hsa-miR-548k		chr11	262.07	222.94	305
hsa-miR-330-5p		chr19	334.57	345.315	295.765
hsa-miR-140-5p		chr16	142.75	219.655	293.945
hsa-miR-485-3p	C14MC	chr14	603.52	515.955	281.98
hsa-miR-664a-3p		chr1	191.54	240.435	281.47
hsa-miR-375-3p		chr2	1002.68	285.25	281.165
hsa-miR-767-5p		chrX	914.32	490.28	280.215
hsa-miR-526b-3p	C19MC	chr19	280.94	197.505	278.135
hsa-miR-874-3p		chr5	92.15	278.47	277.395
hsa-miR-1296-5p		chr10	271.24	253.95	276.025
hsa-miR-425-3p		chr3	296.91	264.27	275.985
hsa-miR-671-3p		chr7	699.78	192.86	275.775
hsa-miR-377-5p	C14MC	chr14	529.44	453.74	271.865
hsa-miR-518d-3p	C19MC	chr19	507.75	252.625	269.645
hsa-let-7a-3p		chr9	43.98	287.725	268.87
hsa-miR-324-5p		chr17	182.5	254.04	266.76
hsa-miR-431-3p	C14MC	chr14	1085.98	747.03	265.56
hsa-miR-7706		chr15	362.66	310.365	258.54
hsa-miR-520c-3p	C19MC	chr19	702.34	297.25	254.43
hsa-miR-520g-5p	C19MC	chr19	265.1	204.435	254.41
hsa-miR-143-5p		chr5	96.94	208.95	252.5
hsa-miR-520b-3p	C19MC	chr19	697.23	304.93	249.19
hsa-miR-758-3p	C14MC	chr14	721.07	659.025	249.17
hsa-miR-148a-5p		chr7	1157.79	657.425	248.615
hsa-miR-379-5p	C14MC	chr14	171.12	338.105	248.28
hsa-miR-411-3p	C14MC	chr14	401.36	432.375	247.055
hsa-miR-301b-3p		chr22	316.22	316.01	246.89
hsa-miR-185-5p		chr22	141.12	182.335	245.63
hsa-miR-26b-3p		chr2	296.37	224.265	242.77
hsa-miR-132-3p		chr17	224.75	221.175	242.01
hsa-miR-10395-5p		chr19	466.19	200.945	238.745
hsa-miR-498-3p	C19MC	chr19	608.45	196.12	228.385
hsa-miR-345-5p		chr14	687.26	294.935	227.305
hsa-miR-130b-5p		chr22	309.72	122.21	224.745
hsa-miR-154-5p	C14MC	chr14	110.79	235.11	219.905
hsa-miR-502-3p		chrX	131.91	276.76	218.73
hsa-miR-590-3p		chr7	72.28	156.895	216.425
hsa-miR-151b		chr14	54.21	96.525	213.58
hsa-miR-224-3p		chrX	72.02	120.685	210.91
hsa-miR-10395-3p		chr19	395.86	131.855	201.945
hsa-miR-519e-3p	C19MC	chr19	193.34	168.775	199.815
hsa-miR-629-5p		chr15	186.12	160.03	198.71
hsa-miR-155-5p		chr21	235.44	409.02	198.345
hsa-miR-409-5p	C14MC	chr14	254.5	328.6	193.94
hsa-miR-125a-3p		chr19	229.86	191.745	193.905
hsa-miR-362-5p		chrX	168.05	199.21	189.615
hsa-miR-576-5p		chr4	122.87	151.015	188.005
hsa-miR-328-3p		chr16	117.45	214.065	185.305
hsa-miR-532-3p		chrX	132.81	159.24	173.795
hsa-miR-382-3p	C14MC	chr14	107.27	380.57	170.32
hsa-miR-615-3p		chr12	408.37	284.24	168.12
hsa-miR-326		chr11	193.34	248.51	165.79
hsa-miR-17-3p		chr13	263.82	141.795	157.94
hsa-miR-27a-5p		chr19	339.68	159.425	157.735
hsa-miR-526a-3p	C19MC	chr19	307.52	127.76	157.44
hsa-miR-196a-5p		chr17	114.93	347.09	157.095
hsa-miR-1185-1-3p	C14MC	chr14	296.91	324.455	153.56
hsa-miR-489-3p		chr7	22.16	79.4	152.89
hsa-miR-675-3p		chr11	186.93	273.77	152.15
hsa-miR-195-3p		chr17	22.99	134.165	150.83
hsa-miR-548o-3p		chr7	69.64	80.36	149.605
hsa-miR-653-5p		chr7	36.14	91.995	148.475
hsa-miR-494-3p	C14MC	chr14	168.96	203.085	148.02
hsa-miR-18a-5p		chr13	213.22	231.285	142.005
hsa-miR-1247-3p		chr14	436.18	289.355	141.935
hsa-miR-520e-5p	C19MC	chr19	164.43	113.61	140.585
hsa-miR-485-5p	C14MC	chr14	444.51	182.625	138.115
hsa-miR-887-3p		chr5	180.7	227.33	137.33
hsa-miR-3615		chr17	304.23	143.28	134.125
hsa-miR-656-3p	C14MC	chr14	82.47	172.06	132.985
hsa-miR-193b-5p		chr16	111.79	58.29	132.175
hsa-miR-589-5p		chr7	188.99	133.615	130.76
hsa-miR-504-5p		chrX	63.24	111.32	126.67
hsa-miR-193a-5p		chr17	425.18	270.91	124.095
hsa-miR-582-3p		chr5	91.4	150.45	123.925
hsa-miR-193a-3p		chr17	158.35	299.18	117.215
hsa-miR-29c-5p		chr1	50.59	91.325	117.01
hsa-miR-520f-5p	C19MC	chr19	162.63	102.445	114.44
hsa-miR-3927-3p		chr9	2.77	45	114
hsa-miR-329-3p	C14MC	chr14	159.06	225.55	113.215
hsa-miR-668-3p	C14MC	chr14	243.75	199.7	113.075
hsa-miR-1301-3p		chr2	113.84	112.46	111.23
hsa-miR-874-5p		chr5	25.3	90.29	111.21
hsa-miR-34b-5p		chr11	20.16	57.69	109.905
hsa-miR-1843		chr1	138.49	135.465	108.575
hsa-miR-376b-3p	C14MC	chr14	35.76	157.62	105.67
hsa-miR-379-3p	C14MC	chr14	159.06	171.03	102.185
hsa-miR-30b-3p		chr8	282.52	86.495	102.075
hsa-miR-1185-5p	C14MC	chr14	63.85	154.375	102.055
hsa-miR-654-5p	C14MC	chr14	305.38	224.66	101.925
hsa-miR-412-5p	C14MC	chr14	328.72	417.91	98.85
hsa-miR-323b-3p	C14MC	chr14	361.39	160.32	98.305
hsa-miR-96-5p		chr7	112.03	153.415	96.69
hsa-miR-324-3p		chr17	112.03	109.94	91.75
hsa-miR-299-5p	C14MC	chr14	159.06	131.23	90.845
hsa-miR-4713-3p		chr15	47.09	43.175	90.525
hsa-let-7d-3p		chr9	33.2	62.805	84.69
hsa-miR-877-5p		chr6	164.94	146.815	84.035
hsa-miR-101-5p		chr1	5.5	42.77	83.655
hsa-miR-190a-5p		chr15	107.27	115.99	81.995
hsa-miR-378a-5p		chr5	157.61	136.595	80.755
hsa-miR-337-5p	C14MC	chr14	69.64	121.415	79.75
hsa-miR-4645-3p		chr6	20.16	74.15	79.57
hsa-miR-655-3p	C14MC	chr14	40.86	143.47	79.125
hsa-miR-4775		chr2	71.51	140.51	77.215
hsa-miR-505-3p		chrX	43.37	70.8	76.655
hsa-miR-766-3p		chrX	81.31	52.205	76.605
hsa-miR-30c-1-3p		chr1	199.76	69.615	76
hsa-miR-33b-5p		chr17	14.66	33.33	74.38
hsa-miR-4661-5p		chr8	42.42	21.385	73.735
hsa-miR-15b-3p		chr3	75.89	88.145	71.98
hsa-miR-509-3p		chrX	42.42	61.195	71.845
hsa-miR-490-3p		chr7	131.95	63.505	71.47
hsa-miR-3664-3p		chr11	64.14	54.28	69.805
hsa-miR-26a-2-3p		chr12	63.24	58.66	69.12
hsa-miR-339-5p		chr7	79.51	80.365	68.1
hsa-miR-215-5p		chr1	32.53	27.51	66.855
hsa-miR-3613-5p		chr13	19.88	65.91	66.23
hsa-miR-582-5p		chr5	16.62	68.505	65.63
hsa-let-7e-3p		chr19	43.37	51.095	65.325
hsa-miR-188-5p		chrX	42.42	89.325	65.015
hsa-miR-20b-5p		chrX	127.7	191.015	60.865
hsa-miR-93-3p		chr7	94.5	59.12	60.65
hsa-miR-218-1-3p		chr4	240.32	133.985	59.705
hsa-miR-675-5p		chr11	188.77	86.305	58.705
hsa-miR-342-5p		chr14	119.1	89.735	58.68
hsa-miR-378c		chr10	75.14	54.08	58.52
hsa-miR-330-3p		chr19	67.81	59.73	58.07
hsa-miR-641		chr19	110.79	38.975	57.895
hsa-miR-1197	C14MC	chr14	150.68	277.46	55.605
hsa-miR-340-3p		chr5	33.2	69.025	55.025
hsa-miR-7705		chr8	21.21	63.65	53.745
hsa-miR-12136		chr1	135.72	105.145	53.405
hsa-miR-520e-3p	C19MC	chr19	204.19	64.74	52.035
hsa-miR-3614-3p		chr17	25.3	49.93	51.525
hsa-miR-496	C14MC	chr14	108.02	173.06	50.7
hsa-miR-1180-3p		chr17	148.45	86.15	50.215
hsa-miR-320c		chr18	48.53	56.52	48.825
hsa-miR-10399-3p		chr7	41.55	60.2	47.95
hsa-miR-4521		chr17	137.91	31.355	45.415
hsa-miR-7977		chr3	306.47	36.14	43.23
hsa-miR-3609		chr7	337.12	35.54	41.88

## Sheet: S2. miR-eQTL HWE
Table S2. Testing genotypes of miR-eQTLs for Hardy-Weinberg equilibrium.
Hardy-Weinberg equilibrium was estimated using the genotypes of 40 term placental samples that were used for the miR-eQTL association testing.
miR-eQTL, single nucleotide variant modulating the expression level of a microRNA that is typically located in the genome in its vicinity.
SNV	Chr	A1	A2	Geno	O(HET)	E(HET)	FDR
rs10889906	1	G	A	3/16/21	0.4	0.4	1
rs2072947	1	G	A	5/17/18	0.43	0.45	1
rs12642661	4	A	G	0/13/27	0.33	0.27	1
rs1397755	4	A	G	0/13/27	0.33	0.27	1
rs10515496	5	G	A	3/10/27	0.25	0.32	1
rs1322764	6	G	A	4/19/17	0.48	0.45	1
rs10225215	7	A	C	4/21/15	0.53	0.46	1
rs1424569	7	G	A	11/17/12	0.43	0.5	1
rs4475425	7	A	G	3/19/18	0.48	0.43	1
rs6967616	7	A	G	5/6/29	0.15	0.32	1
rs7806357	7	A	G	4/20/16	0.5	0.46	1
rs7811987	7	A	G	5/7/28	0.18	0.33	1
rs10093786	8	C	A	6/7/27	0.18	0.36	1
rs4339600	8	A	G	5/8/27	0.2	0.35	1
rs7844122	8	G	A	6/8/26	0.2	0.38	1
rs10124300	9	A	C	7/23/10	0.58	0.5	1
rs10816813	9	C	A	10/18/11	0.46	0.5	1
rs12554063	9	A	G	1/20/19	0.5	0.4	1
rs13283237	9	G	A	1/20/19	0.5	0.4	1
rs7032700	9	A	C	1/20/19	0.5	0.4	1
rs7044539	9	A	G	1/20/19	0.5	0.4	1
rs7046565	9	G	A	4/26/10	0.65	0.49	1
rs12420868	11	A	G	3/9/28	0.23	0.3	1
rs1010228	17	A	C	4/15/21	0.38	0.41	1
rs10853101	17	G	A	2/16/22	0.4	0.38	1
rs11079806	17	A	G	3/15/21	0.38	0.39	1
rs11079808	17	A	G	4/15/21	0.38	0.41	1
rs11651097	17	G	A	4/15/21	0.38	0.41	1
rs4794451	17	A	G	4/15/21	0.38	0.41	1
rs7220520	17	G	A	4/15/21	0.38	0.41	1
rs12985296	19	A	G	4/18/15	0.49	0.46	1
rs2427554	20	A	G	3/16/21	0.4	0.4	1
rs4809249	20	A	G	1/6/33	0.15	0.18	1
rs12170039	22	A	G	11/14/15	0.35	0.5	1
rs16997333	22	G	A	5/16/19	0.4	0.44	1
rs1860	22	A	G	10/16/14	0.4	0.5	1
rs2599423	22	G	A	7/15/18	0.38	0.46	1
rs3747094	22	G	A	10/15/15	0.38	0.49	1
rs3788329	22	A	C	10/12/15	0.32	0.49	1
rs384262	22	G	A	10/16/14	0.4	0.5	1
rs447001	22	A	G	8/18/14	0.45	0.49	1
rs5999098	22	A	G	6/16/18	0.4	0.46	1
rs710172	22	A	G	10/16/14	0.4	0.5	1
rs7349039	22	A	G	8/20/12	0.5	0.5	1
rs9941935	22	G	A	10/15/15	0.38	0.49	1
rs1006924	X	A	C	0/9/12	0.43	0.34	1
rs1013033	X	G	A	4/12/5	0.57	0.5	1
rs1018368	X	G	A	0/9/12	0.43	0.34	1
rs11092732	X	A	C	0/9/12	0.43	0.34	1
rs12008641	X	C	A	3/12/6	0.57	0.49	1
rs16980331	X	G	A	0/9/12	0.43	0.34	1
rs3790357	X	G	A	0/10/11	0.48	0.36	1
rs4828128	X	G	A	2/10/9	0.48	0.44	1
rs5923392	X	A	C	3/9/9	0.43	0.46	1
rs5923396	X	G	A	3/13/5	0.62	0.5	1
rs5923408	X	A	G	0/9/12	0.43	0.34	1
rs5923413	X	G	A	4/11/6	0.52	0.5	1
rs5967637	X	G	A	0/5/16	0.24	0.21	1
rs5967648	X	A	C	1/3/17	0.14	0.21	1
rs5968692	X	G	A	3/12/6	0.57	0.49	1
rs5968720	X	G	A	2/10/9	0.48	0.44	1
rs6418331	X	A	G	5/11/5	0.52	0.5	1
rs6524587	X	G	A	4/11/6	0.52	0.5	1
rs6617168	X	G	A	0/5/16	0.24	0.21	1
rs6623525	X	G	A	0/5/16	0.24	0.21	1
rs7066183	X	G	A	3/10/8	0.48	0.47	1

## Sheet: S3. REPROMETA, HAPPY PREGNANCY 
Table S3. Clinical characteristics of the REPROMETA and HAPPY PREGNANCY cohorts.
REPROMETA (REPROgrammed fetal and/or maternal METAbolism) study cases were recruited in 2006–2011 and HAPPY PREGNANCY cohort cases in 2013–2015 at the Women’s Clinic of Tartu University Hospital, Estonia.
Data is represented as medians with ranges, except where indicated differently.
Parameter	REPROMETA	HAPPY PREGNANCY	Definition
Full recruited study sample (n)	366	2334
Cases available for placental genotyping (n)	326	1772
Maternal age (years)	28 (16-43)	29 (16-48)
Maternal height (cm)	167 (150-185)	168 (150-192)
Pre-pregnancy body mass index (BMI, kg/m2)	23 (16-46)	22 (15-53)
Gestational weight gain (kg)	15 (-3-40)	13 (-7-36)
Nulliparity (n, %)	147 (45.09%)	600 (33.86%)	no previous childbirth
Smokers during pregnancy (n, %)	20 (6.13%)	233 (13.15%)
Labor activity (yes/no)	202/124	1612/160
Delivery mode (vaginal/caesarean section)	183/143	1486/286
Gestational age at birth (days)	276 (184-296)	281 (167-300)
Newborn weight (g)	3635 (650-5850)	3576 (560-5354)
Newborn length (cm)	51 (32-57)	51 (29.5-64)
Newborn head circumference (cm)	35 (22.5-40)	35 (22-39)
Newborn chest circumference (cm)	35 (21-43)	34.5 (20.5-39)
Placental weight (g)	550 (172-1122)	586 (190-1132)
Diagnosis of preeclampsia (PE) (n, %)	54 (16.56%)	39 (2.20%)	systolic blood pressure ≥160 mmHg and/or diastolic blood pressure ≥110 mmHg) accompanied with either proteinuria of ≥5 g in 24 hours or neurological symptoms
Diagnosis of gestational diabetes (GD) (n, %)	49 (15.03%)	105 (5.93%)	75g oral glucose tolerance test (OGTT) at 24–28 g.w. revealed either a fasting venous plasma glucose level of ≥5.1 mmol/l and/or at 1h and 2h later plasma glucose level of ≥10.0 mmol/l and ≥8.5 mmol/l glucose, respectively
Small-for-gestational-age newborns (n, %)	64 (19.63%)	145 (8.18%)	birth weight <10th centile, according to national guidelines
Large-for-gestational-age newborns (n, %)	74 (22.7%)	157 (8.86%)	birth weight >90th centile, according to national guidelines
Appropriate-for-gestational age newborns from healthy pregnancy	92 (28.22%)	1359 (76.69%)	birth weight 10th-90th centile, according to national guidelines
References to guidelines:
ACOG. (2013) Hypertension in pregnancy. Report of the American College of Obstetricians and Gynecologists’ Task Force on Hypertension in Pregnancy. Obstet Gynecol 122(5):1122-1131.
International Association of Diabetes and Pregnancy Study Groups Consensus Panel, Metzger BE, Gabbe SG, Persson B, Buchanan TA, Catalano PA, Damm P, Dyer AR, Leiva Ad, Hod M, Kitzmiler JL, Lowe LP, McIntyre HD, Oats JJ, Omori Y, Schmidt MI. (2010) International association of diabetes and pregnancy study groups recommendations on the diagnosis and classification of hyperglycemia in pregnancy. Dia…
Sildver K., Veerus P., Lang K. (2015) Sünnikaalukõverad Eestis ja sünnikaalu mõjutavad tegurid: registripõhine uuring. Eesti Arst 94:465–470. [in Estonian]

## Sheet: S4. TaqMan assays
Table S4. Taqman assays for genotyping (Applied Biosystems, Foster City, USA).
miR-eQTL ID	Taqman Assay ID	Location GRCh38	Alleles	microRNA for miR-eQTL
rs12420868	C___1611595_10	chr 11: 511805	C/T	hsa-miR-210-3p
rs12985296	C__31722051_10	chr 19: 53634105	C/T	hsa-miR-518a-5p
rs7046565	C__31647468_10	chr 9: 109539940	C/T	hsa-miR-3927-3p

## Sheet: S5. miR-143, target genes
Table S5. Target genes of miR-143-3p, miR-92a-3p, miR-26a-5p based on the miRTarBase database.
Only genes that have been rated as 'strong confidence target genes' in the miRTarBase database are listed.
Reference: Huang HY, et al. (2020) miRTarBase 2020: updates to the experimentally validated microRNA-target interaction database. Nucleic Acids Res. 48(D1):D148-D154.
miR-143-3p target genes		miR-92a-3p target genes		miR-26a-5p target genes
AKT1		ARID4B		ABCA1
AKT2		BCL2L11		ACVR1
BAG3		BMPR2		ADAM17
BCL2		CCL8		AMACR
BRAF		CD69		ARL4C
CD44		CDH1		ATM
COL1A1		CPEB2		BAG4
COL3A1		DNMT1		CCND2
CTGF		DUSP10		CCNE1
CYP2C9		ESR2		CCNE2
DDX6		FBXW7		CDC6
DNMT3A		HDAC2		CDK6
DTNB		HIPK1		CDK8
FAM83F		HIPK3		CHD1
FHIT		IKZF1		CHEK1
FNDC3B		ITGA5		CKS2
FSCN1		KAT2B		CPEB2
GABARAPL1		KLF2		CPEB3
HK2		KLF4		CPEB4
HNF4A		LASP1		CTGF
HRAS		MAP2K4		DNMT3B
IGF1R		MAPK8		DUSP4
IL13RA1		MAPRE1		DUSP5
ITGB1		MYCBP2		E2F2
ITGB4		MYLIP		ESR1
JAG1		NR1H4		EZH2
KLF5		OSBPL2		FGF9
KRAS		OSBPL8		FUT8
LIMK1		PCGF5		GDAP1
MACC1		PHLPP1		GSK3B
MAPK7		PTEN		HGF
MDM2		RAD21		HMGA1
MMP13		RFFL		HMGA2
MMP14		RGS5		HOXA5
MMP2		SIRT1		IFNB1
MMP9		SOCS5		IGF1
MYO6		STAT3		IL6
NFATC1		TGFBR2		ITGA5
NFKB2		TP63		JAG1
NR2C2				LARP1
OSBPL8				LIN28B
PTGS2				LOXL2
RREB1				MALT1
SDC1				MAP3K2
SERPINE1				MCL1
TLR2				MTDH
TNF				MYC
				NAMPT
				NOS2
				NRAS
				NRP1
				PHB
				PIK3C2A
				PIK3CG
				PLAG1
				PLOD2
				PRDX3
				PRKCD
				PTEN
				PTGS2
				PTPN13
				RB1
				RCBTB1
				SERBP1
				SMAD1
				SMAD4
				ST3GAL6
				ST8SIA4
				STRADB
				ZCCHC11
				TDG
				TET2
				TRPC6
				WEE1

## Sheet: S6. miR-143, pathways
Table S6. In silico functional enrichment analysis of biological pathways of 47 target genes for miR-143-3p.
miR-143-3p target genes were identified using the miRTarBase database and ony those with strong confidence rating were included (Table S5).
Enrichment analysis was carried out with gProfiler (ver. 1760)
T, term size (GO, KEGG or REAC categories); Q, query size, number of target genes entering the query; BP biological process; CC, cellular component; MF, molecular function; keg, Kyoto Encyclopedia of Genes and Genomes; rea, reactome
References: Huang HY, et al. (2020) miRTarBase 2020: updates to the experimentally validated microRNA-target interaction database. Nucleic Acids Res. 48(D1):D148-D154.
Reimand J, Arak T, Adler P, Kolberg L, Reisberg S, Peterson H, Vilo J. (2016) g:Profiler-a web server for functional interpretation of gene lists (2016 update). Nucleic Acids Res. 2016 Jul 8;44(W1):W83-9.
p-value	T	Q	Q&T	Q&T/Q	Q&T/T	term ID	t type	t group	t name	t depth	Q&T list
7.2e-10	4850	41	38	0.927	0.008	GO:0051716	BP	24	cellular response to stimulus	1	CD44,PTGS2,FSCN1,NFKB2,MMP2,OSBPL8,JAG1,KLF5,AKT2,SERPINE1,LIMK1,COL1A1,SDC1,CTGF,DNMT3A,RREB1,NFATC1,IL13RA1,ITGB4,KRAS,MDM2,TLR2,GABARAPL1,IGF1R,AKT1,ITGB1,BAG3,MMP14,BRAF,HK2,MAPK7,COL3A1,BCL2,HRAS,NR2C2,MACC1,FHIT,MYO6
0.00705	3099	41	24	0.585	0.008	GO:0005886	CC	65	plasma membrane	1	CD44,PTGS2,FSCN1,MMP2,JAG1,AKT2,SERPINE1,SDC1,CTGF,IL13RA1,ITGB4,KRAS,MDM2,TLR2,GABARAPL1,IGF1R,AKT1,ITGB1,BAG3,MMP14,BRAF,HRAS,FHIT,MYO6
0.00161	2201	41	21	0.512	0.01	GO:0065009	BP	29	regulation of molecular function	1	CD44,PTGS2,NFKB2,OSBPL8,JAG1,AKT2,SERPINE1,LIMK1,CTGF,KRAS,MDM2,TLR2,IGF1R,AKT1,ITGB1,BAG3,BRAF,MAPK7,BCL2,HRAS,MACC1
2.56e-06	393	32	14	0.438	0.036	KEGG:05200	keg	26	Pathways in cancer	1	PTGS2,NFKB2,MMP2,JAG1,AKT2,IL13RA1,KRAS,MDM2,IGF1R,AKT1,ITGB1,BRAF,BCL2,HRAS
1.39e-08	169	32	12	0.375	0.071	KEGG:05205	keg	75	Proteoglycans in cancer	1	CD44,MMP2,AKT2,SDC1,KRAS,MDM2,TLR2,IGF1R,AKT1,ITGB1,BRAF,HRAS
2e-05	258	32	11	0.344	0.043	KEGG:04151	keg	42	PI3K-Akt signaling pathway	1	AKT2,COL1A1,ITGB4,KRAS,MDM2,TLR2,IGF1R,AKT1,ITGB1,BCL2,HRAS
3.61e-09	84	32	10	0.312	0.119	KEGG:01522	keg	95	Endocrine resistance	1	MMP2,JAG1,AKT2,KRAS,MDM2,IGF1R,AKT1,BRAF,BCL2,HRAS
7.31e-09	90	32	10	0.312	0.111	KEGG:04933	keg	34	AGE-RAGE signaling pathway in diabetic complications	1	MMP2,AKT2,SERPINE1,COL1A1,NFATC1,KRAS,AKT1,COL3A1,BCL2,HRAS
0.000321	273	32	10	0.312	0.037	KEGG:05165	keg	76	Human papillomavirus infection	1	PTGS2,JAG1,AKT2,COL1A1,ITGB4,KRAS,MDM2,AKT1,ITGB1,HRAS
0.0142	817	41	12	0.293	0.015	GO:0044877	MF	97	protein-containing complex binding	1	CD44,FSCN1,CTGF,KRAS,MDM2,TLR2,IGF1R,ITGB1,BAG3,MMP14,COL3A1,MYO6
7.99e-06	137	32	9	0.281	0.066	KEGG:05206	keg	5	MicroRNAs in cancer	1	CD44,PTGS2,FSCN1,DNMT3A,KRAS,MDM2,MAPK7,BCL2,HRAS
5.37e-05	171	32	9	0.281	0.053	KEGG:04510	keg	53	Focal adhesion	1	AKT2,COL1A1,ITGB4,IGF1R,AKT1,ITGB1,BRAF,BCL2,HRAS
0.000613	229	32	9	0.281	0.039	KEGG:04010	keg	73	MAPK signaling pathway	1	NFKB2,AKT2,NFATC1,KRAS,IGF1R,AKT1,BRAF,MAPK7,HRAS
2.26e-06	83	32	8	0.25	0.096	KEGG:04625	keg	91	C-type lectin receptor signaling pathway	1	PTGS2,NFKB2,AKT2,NFATC1,KRAS,MDM2,AKT1,HRAS
2.49e-06	84	32	8	0.25	0.095	KEGG:05215	keg	102	Prostate cancer	1	AKT2,KRAS,MDM2,IGF1R,AKT1,BRAF,BCL2,HRAS
1.81e-05	108	32	8	0.25	0.074	KEGG:04371	keg	80	Apelin signaling pathway	1	JAG1,AKT2,SERPINE1,CTGF,KRAS,GABARAPL1,AKT1,HRAS
1.94e-05	109	32	8	0.25	0.073	KEGG:05224	keg	11	Breast cancer	1	NFKB2,JAG1,AKT2,KRAS,IGF1R,AKT1,BRAF,HRAS
2.09e-05	110	32	8	0.25	0.073	KEGG:04068	keg	18	FoxO signaling pathway	1	AKT2,KRAS,MDM2,GABARAPL1,IGF1R,AKT1,BRAF,HRAS
0.00022	221	36	9	0.25	0.041	REAC:R-HSA-1474244	rea	4	Extracellular matrix organization	1	CD44,MMP2,SERPINE1,COL1A1,SDC1,ITGB4,ITGB1,MMP14,COL3A1
0.00046	165	32	8	0.25	0.048	KEGG:05170	keg	112	Human immunodeficiency virus 1 infection	1	AKT2,LIMK1,NFATC1,KRAS,TLR2,AKT1,BCL2,HRAS
2.59e-06	55	32	7	0.219	0.127	KEGG:05218	keg	57	Melanoma	1	AKT2,KRAS,MDM2,IGF1R,AKT1,BRAF,HRAS
4.82e-06	60	32	7	0.219	0.117	KEGG:05214	keg	68	Glioma	1	AKT2,KRAS,MDM2,IGF1R,AKT1,BRAF,HRAS
1.29e-05	69	32	7	0.219	0.101	KEGG:01521	keg	58	EGFR tyrosine kinase inhibitor resistance	1	AKT2,KRAS,IGF1R,AKT1,BRAF,BCL2,HRAS
0.000156	99	32	7	0.219	0.071	KEGG:04926	keg	52	Relaxin signaling pathway	1	MMP2,AKT2,COL1A1,KRAS,AKT1,COL3A1,HRAS
0.000233	105	32	7	0.219	0.067	KEGG:04722	keg	32	Neurotrophin signaling pathway	1	AKT2,KRAS,AKT1,BRAF,MAPK7,BCL2,HRAS
0.000538	119	32	7	0.219	0.059	KEGG:05161	keg	20	Hepatitis B	1	AKT2,NFATC1,KRAS,TLR2,AKT1,BCL2,HRAS
0.000635	122	32	7	0.219	0.057	KEGG:04140	keg	101	Autophagy - animal	1	AKT2,KRAS,GABARAPL1,IGF1R,AKT1,BCL2,HRAS
0.00164	141	32	7	0.219	0.05	KEGG:04218	keg	27	Cellular senescence	1	AKT2,SERPINE1,NFATC1,KRAS,MDM2,AKT1,HRAS
0.00216	147	32	7	0.219	0.048	KEGG:05167	keg	93	Kaposi sarcoma-associated herpesvirus infection	1	PTGS2,AKT2,NFATC1,KRAS,GABARAPL1,AKT1,HRAS
0.00358	159	32	7	0.219	0.044	KEGG:04015	keg	92	Rap1 signaling pathway	1	AKT2,KRAS,IGF1R,AKT1,ITGB1,BRAF,HRAS
0.00592	172	32	7	0.219	0.041	KEGG:05163	keg	115	Human cytomegalovirus infection	1	PTGS2,AKT2,NFATC1,KRAS,MDM2,AKT1,HRAS
0.0198	332	41	8	0.195	0.024	GO:0031252	CC	117	cell leading edge	1	CD44,FSCN1,AKT2,LIMK1,ITGB4,GABARAPL1,ITGB1,MYO6
1.33e-05	73	36	7	0.194	0.096	REAC:R-HSA-6785807	rea	14	Interleukin-4 and 13 signaling	1	PTGS2,FSCN1,MMP2,IL13RA1,AKT1,ITGB1,BCL2
0.000119	60	32	6	0.188	0.1	KEGG:05223	keg	21	Non-small cell lung cancer	1	AKT2,KRAS,AKT1,BRAF,HRAS,FHIT
0.000351	72	32	6	0.188	0.083	KEGG:05220	keg	63	Chronic myeloid leukemia	1	AKT2,KRAS,MDM2,AKT1,BRAF,HRAS
0.000561	78	32	6	0.188	0.077	KEGG:05210	keg	59	Colorectal cancer	1	AKT2,KRAS,AKT1,BRAF,BCL2,HRAS
0.000806	83	32	6	0.188	0.072	KEGG:04066	keg	85	HIF-1 signaling pathway	1	AKT2,SERPINE1,IGF1R,AKT1,HK2,BCL2
0.00099	86	32	6	0.188	0.07	KEGG:05222	keg	71	Small cell lung cancer	1	PTGS2,AKT2,AKT1,ITGB1,BCL2,FHIT
0.00156	93	32	6	0.188	0.065	KEGG:04915	keg	109	Estrogen signaling pathway	1	MMP2,AKT2,KRAS,AKT1,BCL2,HRAS
0.00311	105	32	6	0.188	0.057	KEGG:05226	keg	62	Gastric cancer	1	AKT2,KRAS,AKT1,BRAF,BCL2,HRAS
0.00471	113	32	6	0.188	0.053	KEGG:05418	keg	72	Fluid shear stress and atherosclerosis	1	MMP2,AKT2,SDC1,AKT1,MAPK7,BCL2
0.00471	113	32	6	0.188	0.053	KEGG:04910	keg	35	Insulin signaling pathway	1	AKT2,KRAS,AKT1,BRAF,HK2,HRAS
0.00987	129	32	6	0.188	0.047	KEGG:04150	keg	88	mTOR signaling pathway	1	AKT2,KRAS,IGF1R,AKT1,BRAF,HRAS
0.0103	130	32	6	0.188	0.046	KEGG:05225	keg	104	Hepatocellular carcinoma	1	AKT2,KRAS,IGF1R,AKT1,BRAF,HRAS
0.0456	171	32	6	0.188	0.035	KEGG:04810	keg	79	Regulation of actin cytoskeleton	1	LIMK1,ITGB4,KRAS,ITGB1,BRAF,HRAS
0.05	174	32	6	0.188	0.034	KEGG:05169	keg	114	Epstein-Barr virus infection	1	CD44,NFKB2,AKT2,MDM2,AKT1,BCL2
0.000136	34	32	5	0.156	0.147	KEGG:05219	keg	55	Bladder cancer	1	MMP2,KRAS,MDM2,BRAF,HRAS
0.00106	51	32	5	0.156	0.098	KEGG:04370	keg	61	VEGF signaling pathway	1	PTGS2,AKT2,KRAS,AKT1,HRAS
0.00129	53	32	5	0.156	0.094	KEGG:05213	keg	94	Endometrial cancer	1	AKT2,KRAS,AKT1,BRAF,HRAS
0.00141	54	32	5	0.156	0.093	KEGG:04213	keg	50	Longevity regulating pathway - multiple species	1	AKT2,KRAS,IGF1R,AKT1,HRAS
0.00169	56	32	5	0.156	0.089	KEGG:05230	keg	47	Central carbon metabolism in cancer	1	AKT2,KRAS,AKT1,HK2,HRAS
0.00184	57	32	5	0.156	0.088	KEGG:05221	keg	70	Acute myeloid leukemia	1	AKT2,KRAS,AKT1,BRAF,HRAS
0.00257	61	32	5	0.156	0.082	KEGG:04662	keg	31	B cell receptor signaling pathway	1	AKT2,NFATC1,KRAS,AKT1,HRAS
0.00278	62	32	5	0.156	0.081	KEGG:04512	keg	33	ECM-receptor interaction	1	CD44,COL1A1,SDC1,ITGB4,ITGB1
0.00406	67	32	5	0.156	0.075	KEGG:05211	keg	121	Renal cell carcinoma	1	AKT2,KRAS,AKT1,BRAF,HRAS
0.00575	72	32	5	0.156	0.069	KEGG:04012	keg	110	ErbB signaling pathway	1	AKT2,KRAS,AKT1,BRAF,HRAS
0.00575	72	32	5	0.156	0.069	KEGG:04725	keg	13	Cholinergic synapse	1	AKT2,KRAS,AKT1,BCL2,HRAS
0.007	75	32	5	0.156	0.067	KEGG:04660	keg	87	T cell receptor signaling pathway	1	AKT2,NFATC1,KRAS,AKT1,HRAS
0.00746	76	32	5	0.156	0.066	KEGG:04912	keg	3	GnRH signaling pathway	1	MMP2,KRAS,MMP14,MAPK7,HRAS
0.00794	77	32	5	0.156	0.065	KEGG:04914	keg	16	Progesterone-mediated oocyte maturation	1	AKT2,KRAS,IGF1R,AKT1,BRAF
0.00844	78	32	5	0.156	0.064	KEGG:04211	keg	9	Longevity regulating pathway	1	AKT2,KRAS,IGF1R,AKT1,HRAS
0.0185	92	32	5	0.156	0.054	KEGG:04668	keg	103	TNF signaling pathway	1	PTGS2,JAG1,AKT2,AKT1,MMP14
0.0194	93	32	5	0.156	0.054	KEGG:05145	keg	90	Toxoplasmosis	1	AKT2,TLR2,AKT1,ITGB1,BCL2
0.0236	97	32	5	0.156	0.052	KEGG:04630	keg	6	JAK-STAT signaling pathway	1	AKT2,IL13RA1,AKT1,BCL2,HRAS
0.026	99	32	5	0.156	0.051	KEGG:04550	keg	108	Signaling pathways regulating pluripotency of stem cells	1	AKT2,KRAS,IGF1R,AKT1,HRAS
0.0285	101	32	5	0.156	0.05	KEGG:04071	keg	30	Sphingolipid signaling pathway	1	AKT2,KRAS,AKT1,BCL2,HRAS
0.0299	102	32	5	0.156	0.049	KEGG:05160	keg	67	Hepatitis C	1	AKT2,KRAS,AKT1,BRAF,HRAS
0.0312	103	32	5	0.156	0.049	KEGG:04919	keg	106	Thyroid hormone signaling pathway	1	AKT2,KRAS,MDM2,AKT1,HRAS
0.0327	104	32	5	0.156	0.048	KEGG:04611	keg	74	Platelet activation	1	AKT2,COL1A1,AKT1,ITGB1,COL3A1
0.0479	113	32	5	0.156	0.044	KEGG:04921	keg	43	Oxytocin signaling pathway	1	PTGS2,NFATC1,KRAS,MAPK7,HRAS
0.0433	106	36	5	0.139	0.047	REAC:R-HSA-202733	rea	39	Cell surface interactions at the vascular wall	1	CD44,SDC1,KRAS,ITGB1,HRAS
0.0123	45	32	4	0.125	0.089	KEGG:04730	keg	8	Long-term depression	1	KRAS,IGF1R,BRAF,HRAS
0.0216	52	32	4	0.125	0.077	KEGG:04664	keg	86	Fc epsilon RI signaling pathway	1	AKT2,KRAS,AKT1,HRAS
0.0308	57	32	4	0.125	0.07	KEGG:04917	keg	96	Prolactin signaling pathway	1	AKT2,KRAS,AKT1,HRAS
0.0352	59	32	4	0.125	0.068	KEGG:04726	keg	45	Serotonergic synapse	1	PTGS2,KRAS,BRAF,HRAS
0.0375	60	32	4	0.125	0.067	KEGG:01524	keg	83	Platinum drug resistance	1	AKT2,MDM2,AKT1,BCL2
0.00395	64	41	5	0.122	0.078	GO:0032963	BP	120	collagen metabolic process	1	MMP2,COL1A1,CTGF,ITGB1,MMP14
0.00461	66	41	5	0.122	0.076	GO:0033138	BP	48	positive regulation of peptidyl-serine phosphorylation	1	CD44,PTGS2,AKT1,BRAF,BCL2
0.00461	66	41	5	0.122	0.076	GO:0010827	BP	25	regulation of glucose transmembrane transport	1	OSBPL8,AKT2,AKT1,BRAF,HK2
0.0181	87	41	5	0.122	0.057	GO:0007612	BP	56	learning	1	PTGS2,KRAS,TLR2,ITGB1,BRAF
0.0265	94	41	5	0.122	0.053	GO:0002020	MF	100	protease binding	1	SERPINE1,COL1A1,ITGB1,COL3A1,BCL2
0.0433	104	41	5	0.122	0.048	GO:0019838	MF	64	growth factor binding	1	COL1A1,CTGF,ITGB4,IGF1R,COL3A1
0.0139	42	36	4	0.111	0.095	REAC:R-HSA-1227986	rea	1	Signaling by ERBB2	1	AKT2,KRAS,AKT1,HRAS
0.04	26	32	3	0.094	0.115	KEGG:04973	keg	99	Carbohydrate digestion and absorption	1	AKT2,AKT1,HK2
0.00262	9	36	3	0.083	0.333	REAC:R-HSA-2428933	rea	81	SHC-related events triggered by IGF1R	1	KRAS,IGF1R,HRAS
0.0112	14	36	3	0.083	0.214	REAC:R-HSA-198323	rea	82	AKT phosphorylates targets in the cytosol	1	AKT2,MDM2,AKT1
0.0112	14	36	3	0.083	0.214	REAC:R-HSA-111447	rea	38	Activation of BAD and translocation to mitochondria	1	AKT2,AKT1,BCL2
0.0139	15	36	3	0.083	0.2	REAC:R-HSA-881907	rea	113	Gastrin-CREB signalling pathway via PKC and MAPK	1	KRAS,MAPK7,HRAS
0.0342	20	36	3	0.083	0.15	REAC:R-HSA-3000170	rea	7	Syndecan interactions	1	SDC1,ITGB4,ITGB1
0.0414	4	36	2	0.056	0.5	REAC:R-HSA-211163	rea	60	AKT-mediated inactivation of FOXO1A	1	AKT2,AKT1
0.0414	4	36	2	0.056	0.5	REAC:R-HSA-6802953	rea	118	RAS signaling downstream of NF1 loss-of-function variants	1	KRAS,HRAS

## Sheet: S7. miR-143,miR-92a,miR-26a tau
Table S7. Correlation of the expression of miR-26a-5p, miR-143-3p and miR-92a-3p and their predicted target genes across gestation.
Analyzed sampleset included 52 plancetas representing 1st, 2nd trimester and term pregnancy (see Table 1).
Target genes were identified using the miRTarBase database and ony those with strong confidence rating were included.
Expressional correlations between miRNA and gene transcript levels were calculated using Kendall rank correlation coefficient. Statistically significant tau values are highlighted in green background.
References: Huang HY, et al. (2020) miRTarBase 2020: updates to the experimentally validated microRNA-target interaction database. Nucleic Acids Res. 48(D1):D148-D154.
miR-26a-5p correlation (tau) with target genes					miR-92-3p Kendall correlation coefficent (tau) of high-confident target genes					miR-143-3p correlation (tau) with target genes
Ensembl ID	Gene name	tau	p-value		Ensembl ID	Gene name	tau	p-value		Ensembl ID	Gene name	tau	p-value
ENSG00000213281	NRAS	-0.526316	0.00084083		ENSG00000180628	PCGF5	-0.673684	7.74507e-06		ENSG00000159399	HK2	-0.673684	7.74507e-06
ENSG00000138166	DUSP5	-0.442105	0.0059238		ENSG00000185811	IKZF1	-0.663158	1.15985e-05		ENSG00000189283	FHIT	-0.578947	0.000195316
ENSG00000011405	PIK3C2A	-0.389474	0.0164061		ENSG00000137449	CPEB2	-0.621053	5.17696e-05		ENSG00000157764	BRAF	-0.473684	0.00299436
ENSG00000168769	TET2	-0.378947	0.0197844		ENSG00000168610	STAT3	-0.578947	0.000195316		ENSG00000196586	MYO6	-0.473684	0.00299436
ENSG00000113742	CPEB4	-0.347368	0.0336439		ENSG00000163513	TGFBR2	-0.578947	0.000195316		ENSG00000157227	MMP14	-0.463158	0.00378266
ENSG00000153922	CHD1	-0.336842	0.0397621		ENSG00000127528	KLF2	-0.484211	0.00235494		ENSG00000087245	MMP2	-0.442105	0.0059238
ENSG00000064225	ST3GAL6	-0.336842	0.0397621		ENSG00000143507	DUSP10	-0.442105	0.0059238		ENSG00000091039	OSBPL8	-0.357895	0.0283286
ENSG00000181690	PLAG1	-0.326316	0.0467689		ENSG00000039068	CDH1	-0.336842	0.0397621		ENSG00000168542	COL3A1	-0.315789	0.0547535
ENSG00000187772	LIN28B	-0.294737	0.0740257		ENSG00000114166	KAT2B	-0.315789	0.0547535		ENSG00000108821	COL1A1	-0.252632	0.128414
ENSG00000139372	TDG	-0.294737	0.0740257		ENSG00000143248	RGS5	-0.305263	0.0638079		ENSG00000124782	RREB1	-0.210526	0.208628
ENSG00000120875	DUSP4	-0.273684	0.0983302		ENSG00000002834	LASP1	-0.284211	0.0855017		ENSG00000140443	IGF1R	-0.115789	0.50061
ENSG00000175305	CCNE2	-0.263158	0.112604		ENSG00000171150	SOCS5	-0.263158	0.112604		ENSG00000133703	KRAS	-0.0736842	0.677108
ENSG00000149554	CHEK1	-0.242105	0.145844		ENSG00000054267	ARID4B	-0.242105	0.145844		ENSG00000110367	DDX6	-0.0526316	0.773219
ENSG00000094804	CDC6	-0.231579	0.164976		ENSG00000153094	BCL2L11	-0.189474	0.25984		ENSG00000174775	HRAS	-0.0210526	0.923502
ENSG00000033170	FUT8	-0.231579	0.164976		ENSG00000204217	BMPR2	-0.178947	0.288378		ENSG00000135679	MDM2	0	1
ENSG00000007968	E2F2	-0.221053	0.185883		ENSG00000136826	KLF4	-0.168421	0.318896		ENSG00000142208	AKT1	0.0105263	0.974467
ENSG00000151694	ADAM17	-0.189474	0.25984		ENSG00000091039	OSBPL8	-0.115789	0.50061		ENSG00000150093	ITGB1	0.0631579	0.724636
ENSG00000143384	MCL1	-0.189474	0.25984		ENSG00000130816	DNMT1	-0.0947368	0.585858		ENSG00000075618	FSCN1	0.0736842	0.677108
ENSG00000188042	ARL4C	-0.168421	0.318896		ENSG00000107643	MAPK8	-0.0947368	0.585858		ENSG00000131196	NFATC1	0.105263	0.542422
ENSG00000106462	EZH2	-0.147368	0.385857		ENSG00000007944	MYLIP	-0.0842105	0.630799		ENSG00000077150	NFKB2	0.105263	0.542422
ENSG00000165672	PRDX3	-0.147368	0.385857		ENSG00000096717	SIRT1	-0.0105263	0.974467		ENSG00000115884	SDC1	0.115789	0.50061
ENSG00000137309	HMGA1	-0.126316	0.460524		ENSG00000163349	HIPK1	0.0526316	0.773219		ENSG00000118523	CTGF	0.178947	0.288378
ENSG00000105173	CCNE1	-0.105263	0.542422		ENSG00000073282	TP63	0.0526316	0.773219		ENSG00000151929	BAG3	0.189474	0.25984
ENSG00000082701	GSK3B	-0.105263	0.542422		ENSG00000110422	HIPK3	0.105263	0.542422		ENSG00000183742	MACC1	0.189474	0.25984
ENSG00000161638	ITGA5	-0.0842105	0.630799		ENSG00000130703	OSBPL2	0.105263	0.542422		ENSG00000105221	AKT2	0.221053	0.185883
ENSG00000113532	ST8SIA4	-0.0842105	0.630799		ENSG00000092871	RFFL	0.105263	0.542422		ENSG00000106683	LIMK1	0.231579	0.164976
ENSG00000167085	PHB	-0.0736842	0.677108		ENSG00000161638	ITGA5	0.115789	0.50061		ENSG00000131724	IL13RA1	0.252632	0.128414
ENSG00000166483	WEE1	-0.0736842	0.677108		ENSG00000171862	PTEN	0.115789	0.50061		ENSG00000139112	GABARAPL1	0.273684	0.0983302
ENSG00000169967	MAP3K2	-0.0631579	0.724636		ENSG00000196591	HDAC2	0.147368	0.385857		ENSG00000102554	KLF5	0.284211	0.0855017
ENSG00000088305	DNMT3B	-0.0421053	0.822683		ENSG00000164754	RAD21	0.157895	0.351395		ENSG00000119772	DNMT3A	0.294737	0.0740257
ENSG00000171862	PTEN	-0.0421053	0.822683		ENSG00000101367	MAPRE1	0.294737	0.0740257		ENSG00000166484	MAPK7	0.294737	0.0740257
ENSG00000082146	STRADB	-0.0315789	0.872841		ENSG00000005810	MYCBP2	0.368421	0.0237345		ENSG00000177463	NR2C2	0.315789	0.0547535
ENSG00000149311	ATM	-0.0210526	0.923502		ENSG00000065559	MAP2K4	0.421053	0.00905638		ENSG00000137462	TLR2	0.321901	0.0476874
ENSG00000155506	LARP1	-0.0210526	0.923502		ENSG00000081913	PHLPP1	0.431579	0.00734599		ENSG00000026508	CD44	0.326316	0.0467689
ENSG00000132964	CDK8	-0.0105263	0.974467		ENSG00000109670	FBXW7	0.452632	0.00474831		ENSG00000106366	SERPINE1	0.389474	0.0164061
ENSG00000142864	SERBP1	0.0105263	0.974467		ENSG00000140009	ESR2	0.568421	0.000265945		ENSG00000101384	JAG1	0.505263	0.00142731
ENSG00000115170	ACVR1	0.0421053	0.822683							ENSG00000075420	FNDC3B	0.526316	0.00084083
ENSG00000141646	SMAD4	0.0421053	0.822683							ENSG00000132470	ITGB4	0.557895	0.000358996
ENSG00000134744	ZCCHC11	0.0631579	0.724636							ENSG00000171791	BCL2	0.568421	0.000265945
ENSG00000165029	ABCA1	0.136842	0.42225							ENSG00000138101	DTNB	0.589474	0.000142165
ENSG00000156735	BAG4	0.210526	0.208628							ENSG00000073756	PTGS2	0.6	0.00010252
ENSG00000242110	AMACR	0.231579	0.164976
ENSG00000101384	JAG1	0.294737	0.0740257
ENSG00000099250	NRP1	0.294737	0.0740257
ENSG00000107864	CPEB3	0.305263	0.0638079
ENSG00000152952	PLOD2	0.315789	0.0547535
ENSG00000105835	NAMPT	0.336842	0.0397621
ENSG00000019991	HGF	0.347368	0.0336439
ENSG00000073756	PTGS2	0.368421	0.0237345
ENSG00000163629	PTPN13	0.368421	0.0237345
ENSG00000170365	SMAD1	0.378947	0.0197844
ENSG00000136997	MYC	0.389474	0.0164061
ENSG00000134013	LOXL2	0.4	0.0135324
ENSG00000172175	MALT1	0.4	0.0135324
ENSG00000163932	PRKCD	0.4	0.0135324
ENSG00000091831	ESR1	0.431579	0.00734599
ENSG00000105810	CDK6	0.452632	0.00474831
ENSG00000136144	RCBTB1	0.452632	0.00474831
ENSG00000137672	TRPC6	0.452632	0.00474831
ENSG00000118971	CCND2	0.473684	0.00299436
ENSG00000104381	GDAP1	0.484211	0.00235494
ENSG00000118523	CTGF	0.494737	0.0018397
ENSG00000137449	CPEB2	0.526316	0.00084083
ENSG00000139687	RB1	0.536842	0.000638161
ENSG00000147649	MTDH	0.589474	0.000142165
ENSG00000017427	IGF1	0.631579	3.62226e-05
ENSG00000105851	PIK3CG	0.673684	7.74507e-06

## Sheet: S8. 1st vs 2nd trimester
Table S8. Differential expression testing results between the first (n=5) and second (n=7) trimester of pregnancy placental miRNomes (417 tested miRNAs).
Differential expression testing were implemented in DESeq2 (ver. 1.22.2) (Love et al., 2014) package for R with default settings. False-discovery rate (FDR) was applied to correct for multiple testing, and test results with FDR P<0.05 were considered as statistically significant (highlighted in green color).
FC, fold change; SE, standard error; C19MC, chromosome 19 microRNA cluster; C14MC, chromosome 14 microRNA cluster.
Reference: Love, M. I., Huber, W. and Anders, S. (2014) Moderated estimation of fold change and dispersion for RNA-seq data with DESeq2. Genome Biol. 15(12):550.
		Median of normalized read counts		No cofactors				Sex as a cofactor (46, XX vs 46, XY)
miRNA	Placenta-specific miRNA cluster	1st trimester	2nd trimester	log2(FC)	SE log2(FC)	p-value	FDR	log2(FC)	SE log2(FC)	p-value	FDR
hsa-let-7a-3p		43.98	287.73	2.52396	0.250337	6.61949e-24	2.76033e-21	2.51	0.25	2.25e-24	8.88e-22
hsa-miR-542-3p		733.08	4212.66	2.27875	0.232639	1.18032e-22	2.46097e-20	2.29	0.24	2.63e-21	5.18e-19
hsa-miR-660-5p		854.03	4559.06	2.38281	0.245792	3.18501e-22	4.42717e-20	2.36	0.26	2.62e-20	2.29e-18
hsa-miR-30a-5p		66372.2	191462	1.37963	0.147292	7.48588e-21	6.24323e-19	1.37	0.15	2.91e-20	2.29e-18
hsa-miR-450b-5p		888.85	3840.38	1.92564	0.20549	7.18572e-21	6.24323e-19	1.95	0.21	2.23e-20	2.29e-18
hsa-miR-136-5p	C14MC	967.95	4269.18	2.11529	0.232569	9.42945e-20	6.55347e-18	2.09	0.24	8.41e-19	5.52e-17
hsa-miR-7977		306.47	36.14	-3.98413	0.46011	4.75646e-18	2.83349e-16	-4	0.49	1.91e-16	9.42e-15
hsa-miR-340-5p		576.12	3336.58	1.99255	0.232761	1.12385e-17	5.85807e-16	1.95	0.24	1.13e-16	6.38e-15
hsa-miR-92a-3p		320018	112725	-1.73114	0.212679	3.96437e-16	1.83683e-14	-1.69	0.22	5.32e-15	2.33e-13
hsa-miR-335-5p		4538.38	12728.6	1.29123	0.161648	1.37253e-15	5.72343e-14	1.3	0.17	6.36e-15	2.51e-13
hsa-miR-450a-5p		410.52	1797.75	2.03007	0.256506	2.4861e-15	9.4246e-14	2.05	0.27	1.77e-14	6.35e-13
hsa-miR-30b-3p		282.52	86.5	-1.83167	0.246344	1.04239e-13	3.62232e-12	-1.79	0.24	2.5e-13	8.22e-12
hsa-miR-223-3p		556.54	2424.94	1.87585	0.255326	2.02897e-13	6.50831e-12	1.88	0.27	2.09e-12	5.5e-11
hsa-miR-498-3p	C19MC	608.45	196.12	-2.0005	0.274028	2.86988e-13	8.54813e-12	-2.03	0.28	7.24e-13	2.04e-11
hsa-let-7a-5p		18084.6	71786.9	1.73248	0.250465	4.61154e-12	1.28201e-10	1.7	0.23	4.64e-13	1.41e-11
hsa-miR-523-3p	C19MC	9317.71	2869.52	-2.07286	0.300607	5.36424e-12	1.39805e-10	-2.01	0.3	1.39e-11	3.23e-10
hsa-miR-143-3p		183305	661310	1.52186	0.221182	5.96086e-12	1.46216e-10	1.5	0.22	3.7e-12	9.1e-11
hsa-miR-24-3p		1394.46	4696.17	1.44386	0.217891	3.43654e-11	7.96133e-10	1.44	0.23	2.29e-10	4.3e-09
hsa-miR-518e-3p	C19MC	21356.4	7556.12	-1.74895	0.264594	3.84449e-11	8.01575e-10	-1.71	0.27	2.12e-10	4.18e-09
hsa-miR-142-5p		1410.33	5226.55	1.48268	0.224126	3.70625e-11	8.01575e-10	1.51	0.23	3.03e-11	6.62e-10
hsa-miR-30c-1-3p		199.76	69.61	-1.65509	0.250667	4.03686e-11	8.01605e-10	-1.59	0.24	4.72e-11	9.79e-10
hsa-miR-126-3p		5958.38	23826.5	2.08542	0.327321	1.87597e-10	3.40122e-09	2.1	0.34	4.78e-10	8.56e-09
hsa-miR-3609		337.12	35.54	-3.13717	0.491967	1.80835e-10	3.40122e-09	-3.12	0.52	1.97e-09	2.87e-08
hsa-miR-518b	C19MC	112205	32240.1	-1.94097	0.31298	5.59001e-10	9.32414e-09	-1.89	0.32	3.18e-09	4.48e-08
hsa-miR-130b-5p		309.72	122.21	-1.58592	0.255529	5.4204e-10	9.32414e-09	-1.6	0.27	1.65e-09	2.5e-08
hsa-miR-30a-3p		2076.44	6033.77	1.50953	0.244682	6.85632e-10	1.09965e-08	1.49	0.24	1.1e-09	1.73e-08
hsa-miR-142-3p		155.78	731.45	1.89943	0.312765	1.25526e-09	1.93867e-08	1.94	0.31	5.42e-10	9.28e-09
hsa-miR-218-5p		513.35	2184.88	1.88006	0.310835	1.46254e-09	2.17813e-08	1.87	0.33	1.07e-08	1.45e-07
hsa-miR-10395-3p		395.86	131.85	-4.30631	0.73287	4.20409e-09	6.04519e-08	-3.81	0.73	2.79e-07	2.16e-06
hsa-miR-195-3p		22.99	134.17	2.16192	0.372932	6.74796e-09	9.37967e-08	2.14	0.38	2.13e-08	2.4e-07
hsa-miR-671-3p		699.78	192.86	-2.26609	0.392157	7.53616e-09	1.01373e-07	-2.19	0.4	4.97e-08	5.02e-07
hsa-miR-551b-3p		74.06	224.09	1.60195	0.280517	1.12502e-08	1.46604e-07	1.63	0.29	1.6e-08	1.97e-07
hsa-miR-4521		137.91	31.35	-2.35467	0.412924	1.18119e-08	1.49259e-07	-2.37	0.43	4.79e-08	4.97e-07
hsa-miR-375-3p		1002.68	285.25	-2.39893	0.423565	1.48184e-08	1.81743e-07	-2.43	0.45	5.49e-08	5.4e-07
hsa-miR-3909		595.07	179.69	-2.24131	0.39788	1.76972e-08	2.1085e-07	-2.16	0.41	1.5e-07	1.23e-06
hsa-miR-101-3p		4569.78	16283.5	1.68322	0.299684	1.94712e-08	2.25541e-07	1.73	0.31	2.86e-08	3.13e-07
hsa-miR-522-3p	C19MC	9424.1	4198.26	-1.16054	0.207466	2.22021e-08	2.43639e-07	-1.14	0.2	1.39e-08	1.77e-07
hsa-miR-145-3p		326.84	1080.36	1.47277	0.263163	2.1882e-08	2.43639e-07	1.41	0.23	1.09e-09	1.73e-08
hsa-miR-372-3p	miR-371–373	7282.02	1340.95	-3.30895	0.596967	2.97423e-08	3.18014e-07	-3.04	0.59	2.79e-07	2.16e-06
hsa-miR-1323	C19MC	78409.1	34649.8	-1.41329	0.255368	3.12429e-08	3.25708e-07	-1.39	0.26	1.6e-07	1.29e-06
hsa-miR-345-5p		687.26	294.94	-1.59887	0.289208	3.23074e-08	3.28589e-07	-1.56	0.3	1.48e-07	1.23e-06
hsa-miR-205-5p		27623.4	14860.8	-1.15528	0.21383	6.56175e-08	6.36337e-07	-1.14	0.22	2.94e-07	2.21e-06
hsa-miR-489-3p		22.16	79.4	1.9569	0.361958	6.42944e-08	6.36337e-07	1.98	0.35	1.11e-08	1.46e-07
hsa-miR-520d-3p	C19MC	8393.3	4092.89	-1.08265	0.20157	7.82631e-08	7.09472e-07	-1.05	0.21	2.98e-07	2.21e-06
hsa-miR-181d-5p		88.54	244.83	1.20248	0.223855	7.7993e-08	7.09472e-07	1.22	0.23	5.67e-08	5.45e-07
hsa-miR-582-5p		16.62	68.5	1.83525	0.341685	7.82273e-08	7.09472e-07	1.79	0.32	3.44e-08	3.67e-07
hsa-miR-99a-5p		245.75	519.37	1.02348	0.190755	8.07514e-08	7.16454e-07	1.01	0.19	7.99e-08	7.49e-07
hsa-miR-373-3p	miR-371–373	7713.88	1571.42	-2.74555	0.51231	8.3608e-08	7.26344e-07	-2.51	0.51	6.92e-07	4.7e-06
hsa-miR-526a-3p	C19MC	307.52	127.76	-1.46819	0.27453	8.89226e-08	7.5675e-07	-1.49	0.28	1.48e-07	1.23e-06
hsa-miR-425-5p		4392.81	2470.42	-1.08641	0.203645	9.56279e-08	7.97537e-07	-1.07	0.21	4.02e-07	2.88e-06
hsa-miR-101-5p		5.5	42.77	2.59976	0.489354	1.08052e-07	8.83484e-07	2.59	0.49	1.39e-07	1.23e-06
hsa-miR-451a		5430.25	21234.7	1.6525	0.312345	1.2191e-07	9.77622e-07	1.66	0.33	4.59e-07	3.23e-06
hsa-miR-641		110.79	38.97	-1.62331	0.309404	1.54954e-07	1.21917e-06	-1.61	0.32	3.73e-07	2.72e-06
hsa-miR-152-3p		840.25	3286.96	1.474	0.282829	1.87194e-07	1.44555e-06	1.35	0.24	1.67e-08	2e-07
hsa-miR-518a-3p	C19MC	13320.1	6971.1	-1.17001	0.226353	2.35398e-07	1.78474e-06	-1.15	0.23	7.7e-07	5.15e-06
hsa-miR-10395-5p		466.19	200.95	-4.90567	0.959516	3.17672e-07	2.36552e-06	-4.32	0.81	1.4e-07	1.23e-06
hsa-miR-376a-3p	C14MC	104.46	531.42	1.75577	0.345751	3.81148e-07	2.7884e-06	1.74	0.33	1.49e-07	1.23e-06
hsa-miR-484		4007.95	2330.43	-1.13678	0.224035	3.89275e-07	2.79876e-06	-1.1	0.23	1.16e-06	7.65e-06
hsa-miR-195-5p		115.46	507.01	1.86198	0.371239	5.2877e-07	3.69788e-06	1.91	0.37	2.69e-07	2.12e-06
hsa-miR-148a-5p		1157.79	657.43	-0.98613	0.196661	5.32069e-07	3.69788e-06	-1.03	0.19	1.4e-07	1.23e-06
hsa-miR-34c-5p		240.07	683.48	1.23148	0.246014	5.5642e-07	3.80372e-06	1.22	0.25	1.39e-06	8.98e-06
hsa-miR-221-3p		6487.72	21964	1.28505	0.259792	7.55758e-07	5.08308e-06	1.23	0.25	6.15e-07	4.25e-06
hsa-miR-136-3p	C14MC	8287.59	22516	1.52398	0.30852	7.82564e-07	5.17983e-06	1.49	0.32	2.98e-06	1.73e-05
hsa-miR-532-5p		2571.29	6661.24	1.23185	0.249771	8.14316e-07	5.30578e-06	1.2	0.26	3.55e-06	2.03e-05
hsa-miR-520e-3p	C19MC	204.19	64.74	-1.60536	0.32798	9.84582e-07	6.31647e-06	-1.54	0.32	1.95e-06	1.19e-05
hsa-miR-376c-3p	C14MC	332.01	1226.73	1.31986	0.273334	1.37388e-06	8.68044e-06	1.3	0.27	2.09e-06	1.23e-05
hsa-miR-199b-5p		2829.78	9425.45	1.40389	0.2914	1.45176e-06	9.03557e-06	1.37	0.3	4.47e-06	2.51e-05
hsa-miR-517-5p	C19MC	7489.82	2147.91	-1.8343	0.383482	1.72457e-06	1.05757e-05	-1.76	0.39	5.45e-06	3.02e-05
hsa-miR-889-3p	C14MC	1608.99	3601.84	1.15065	0.242523	2.09006e-06	1.26312e-05	1.07	0.22	1.87e-06	1.17e-05
hsa-miR-29a-3p		1678.74	4346.44	1.12234	0.237536	2.30191e-06	1.35197e-05	1.14	0.24	1.99e-06	1.19e-05
hsa-miR-92b-3p		7802.42	2743.81	-2.05064	0.433901	2.28927e-06	1.35197e-05	-1.97	0.45	1.02e-05	5.21e-05
hsa-miR-29b-3p		175.94	551.72	1.48973	0.32168	3.63728e-06	2.10659e-05	1.52	0.32	1.96e-06	1.19e-05
hsa-miR-409-3p	C14MC	9289.1	6758.08	-0.832571	0.181186	4.32512e-06	2.47065e-05	-0.87	0.15	1.9e-08	2.2e-07
hsa-miR-424-3p		6895.68	3686.29	-1.64987	0.360144	4.62452e-06	2.60598e-05	-1.6	0.38	1.95e-05	9.35e-05
hsa-miR-31-5p		1367.92	818.01	-1.01489	0.221781	4.73789e-06	2.63427e-05	-1.05	0.22	1.78e-06	1.13e-05
hsa-miR-181c-5p		885.41	3290.38	1.31681	0.289019	5.21088e-06	2.85913e-05	1.31	0.3	1.6e-05	7.89e-05
hsa-miR-26a-5p		259724	647676	1.18818	0.261247	5.41323e-06	2.93158e-05	1.2	0.27	9.05e-06	4.89e-05
hsa-miR-369-3p	C14MC	717.66	1680.53	1.4409	0.317552	5.69194e-06	3.043e-05	1.36	0.32	2.12e-05	0.000101
hsa-miR-524-3p	C19MC	2719.46	1927.96	-0.816297	0.180755	6.30049e-06	3.3257e-05	-0.8	0.19	1.74e-05	8.46e-05
hsa-miR-518f-3p	C19MC	14526.9	6747.22	-1.1957	0.266137	7.02925e-06	3.664e-05	-1.17	0.28	2.19e-05	0.000103
hsa-miR-376a-5p	C14MC	260.5	762.68	1.54944	0.34676	7.88318e-06	4.05838e-05	1.54	0.37	2.43e-05	0.000111
hsa-miR-382-3p	C14MC	107.27	380.57	1.79853	0.402767	7.99042e-06	4.06342e-05	1.76	0.42	2.38e-05	0.00011
hsa-miR-526b-5p	C19MC	15586.8	12043.4	-0.556389	0.124804	8.26925e-06	4.15455e-05	-0.56	0.13	9.67e-06	5.08e-05
hsa-miR-941		2173.42	909.21	-2.4247	0.546445	9.11206e-06	4.52349e-05	-2.15	0.55	7.97e-05	0.000314
hsa-miR-4645-3p		20.16	74.15	1.30058	0.294433	9.99664e-06	4.90423e-05	1.29	0.29	1.2e-05	6.07e-05
hsa-miR-378a-3p		19543.8	10436.9	-1.10122	0.250403	1.09358e-05	5.30257e-05	-1.15	0.25	6.24e-06	3.42e-05
hsa-miR-3613-5p		19.88	65.91	1.53754	0.351935	1.24923e-05	5.98769e-05	1.56	0.35	9.56e-06	5.08e-05
hsa-miR-21-5p		50688.5	123375	1.41461	0.326007	1.43004e-05	6.77642e-05	1.44	0.34	2.61e-05	0.000118
hsa-miR-483-5p		1731.06	1110.27	-2.51915	0.580944	1.44899e-05	6.7891e-05	-2.34	0.61	0.000142	0.000539
hsa-miR-34a-5p		186.93	490.31	1.36483	0.316603	1.62626e-05	7.53499e-05	1.38	0.33	3.05e-05	0.000135
hsa-miR-1307-3p		1292.3	820	-1.78759	0.416905	1.80481e-05	8.27038e-05	-1.69	0.43	0.000103	0.000397
hsa-miR-146a-5p		332.38	963.17	1.36084	0.323087	2.53122e-05	0.00011473	1.36	0.34	5.54e-05	0.000227
hsa-miR-485-5p	C14MC	444.51	182.62	-1.22852	0.292075	2.59731e-05	0.00011646	-1.25	0.3	2.93e-05	0.000131
hsa-miR-539-3p	C14MC	283.49	777.06	1.33294	0.318278	2.81448e-05	0.000124855	1.26	0.31	4.01e-05	0.000172
hsa-miR-30d-5p		308030	185826	-1.61122	0.386679	3.08887e-05	0.000135585	-1.55	0.4	0.000113	0.000433
hsa-miR-7705		21.21	63.65	1.22616	0.294911	3.21427e-05	0.00013962	1.23	0.3	3.63e-05	0.000157
hsa-miR-498-5p	C19MC	2714.43	1534.93	-0.915297	0.22094	3.43176e-05	0.00014753	-0.88	0.21	4.3e-05	0.00018
hsa-miR-126-5p		14478.4	35701.3	1.47005	0.355479	3.54326e-05	0.000150769	1.51	0.37	4.33e-05	0.00018
hsa-miR-520g-3p	C19MC	9934.89	5412.89	-0.938364	0.227708	3.77384e-05	0.000158959	-0.91	0.23	8.28e-05	0.000323
hsa-miR-3615		304.23	143.28	-2.26698	0.551701	3.97239e-05	0.000165649	-2.01	0.56	0.000368	0.00116
hsa-miR-3614-5p		1423.69	453.2	-1.73234	0.426277	4.8263e-05	0.000199264	-1.68	0.45	0.000161	0.000603
hsa-miR-32-5p		135.52	403.35	1.49905	0.371931	5.56694e-05	0.00022759	1.62	0.37	1.46e-05	7.3e-05
hsa-miR-218-1-3p		240.32	133.98	-2.64667	0.657801	5.7337e-05	0.000232131	-2.22	0.67	0.000931	0.00266
hsa-miR-374a-5p		242.13	697.01	1.44195	0.362068	6.81816e-05	0.000273382	1.57	0.35	1e-05	5.19e-05
hsa-miR-495-3p	C14MC	484.72	1503.68	1.23164	0.311193	7.56431e-05	0.000300411	1.18	0.3	7.12e-05	0.000286
hsa-miR-141-3p		14777	31997.1	1.19462	0.303896	8.45865e-05	0.00033276	1.25	0.3	4.18e-05	0.000177
hsa-miR-675-5p		188.77	86.3	-1.25544	0.319594	8.55704e-05	0.000333485	-1.25	0.33	0.000172	0.00064
hsa-miR-519a-5p	C19MC	3631.98	2828.34	-0.7468	0.190992	9.22522e-05	0.000356196	-0.68	0.17	5.61e-05	0.000228
hsa-miR-222-3p		26775.1	15534.3	-0.947818	0.244347	0.000104892	0.000401285	-0.99	0.25	7.48e-05	0.000298
hsa-miR-518d-3p	C19MC	507.75	252.63	-1.17788	0.304325	0.000108626	0.00041179	-1.12	0.31	0.000289	0.001
hsa-miR-520c-3p	C19MC	702.34	297.25	-1.22844	0.318221	0.000113225	0.000425359	-1.19	0.33	0.000295	0.00101
hsa-miR-520b-3p	C19MC	697.23	304.93	-1.20711	0.314139	0.000121735	0.000453244	-1.15	0.32	0.000321	0.00105
hsa-miR-518e-5p	C19MC	2566.17	1936.8	-0.754468	0.196553	0.000123785	0.000456801	-0.68	0.18	0.000103	0.000397
hsa-miR-518c-5p	C19MC	2932.69	1829.92	-0.817025	0.213096	0.000126041	0.000457035	-0.76	0.21	0.000216	0.000775
hsa-miR-518f-5p	C19MC	1044.57	683.14	-0.833469	0.217272	0.000125023	0.000457035	-0.78	0.2	0.000142	0.000539
hsa-miR-589-5p		188.99	133.61	-1.67507	0.440144	0.000141382	0.000508244	-1.64	0.45	0.000319	0.00105
hsa-miR-766-3p		81.31	52.2	-1.48601	0.392187	0.00015123	0.000539	-1.43	0.4	0.000327	0.00106
hsa-miR-519c-5p	C19MC	2375.3	1957.5	-0.688627	0.182582	0.000162206	0.000573221	-0.63	0.17	0.00019	0.000701
hsa-miR-100-3p		69.25	239.7	1.63212	0.43574	0.000179941	0.00063055	1.66	0.45	0.000214	0.000773
hsa-miR-337-3p	C14MC	254.5	676.85	0.894561	0.239974	0.000193197	0.000671361	0.87	0.24	0.000345	0.0011
hsa-miR-522-5p	C19MC	2534.36	1976.22	-0.712364	0.191283	0.00019598	0.000675401	-0.65	0.18	0.000306	0.00102
hsa-miR-370-3p	C14MC	1261.88	730.78	-0.965053	0.259573	0.000200923	0.000686762	-1.02	0.24	3.11e-05	0.000136
hsa-miR-519b-5p	C19MC	2349.04	1921.99	-0.710975	0.191952	0.000212291	0.000719719	-0.65	0.18	0.000249	0.000884
hsa-miR-34b-5p		20.16	57.69	1.28281	0.347643	0.000224231	0.000754068	1.26	0.34	0.000271	0.000944
hsa-miR-106b-3p		1417.45	971.39	-1.85025	0.503274	0.000236518	0.000789025	-1.68	0.52	0.00141	0.00387
hsa-miR-7706		362.66	310.36	-1.99819	0.544339	0.000241736	0.000800032	-1.8	0.56	0.00141	0.00387
hsa-miR-625-3p		408.63	228.56	-1.40169	0.383203	0.000254354	0.000835161	-1.35	0.4	0.000764	0.00221
hsa-miR-512-3p	C19MC	279388	113373	-1.19361	0.326725	0.000258945	0.000843594	-1.14	0.34	0.000713	0.00208
hsa-miR-210-3p		986.17	652.33	-0.852397	0.233948	0.00026893	0.00086933	-0.88	0.24	0.000299	0.00102
hsa-miR-27a-3p		26383.3	44558	0.663705	0.182419	0.000274393	0.00088017	0.67	0.19	0.000341	0.0011
hsa-miR-424-5p		7270.27	19130.8	1.07897	0.29755	0.000287635	0.000915602	1.1	0.31	0.000342	0.0011
hsa-miR-377-3p	C14MC	168.56	431.39	1.33057	0.369147	0.000312833	0.000988269	1.32	0.39	0.000669	0.00197
hsa-miR-193b-5p		111.79	58.29	-1.34473	0.373492	0.00031769	0.000996067	-1.37	0.38	0.000303	0.00102
hsa-miR-22-5p		171.12	367.89	0.718125	0.200066	0.000331389	0.00103126	0.72	0.2	0.000442	0.00137
hsa-miR-523-5p	C19MC	2407.11	1947.1	-0.695281	0.195655	0.000379975	0.0011737	-0.63	0.18	0.000423	0.00132
hsa-miR-301a-3p		2345.43	4844.18	1.11626	0.319637	0.000478923	0.00146846	1.2	0.32	0.000194	0.000708
hsa-miR-1180-3p		148.45	86.15	-1.45722	0.41904	0.00050607	0.00154037	-1.33	0.42	0.0015	0.00406
hsa-miR-17-3p		263.82	141.8	-1.04818	0.302439	0.000528731	0.00159769	-1.04	0.32	0.00102	0.00286
hsa-miR-196b-5p		503.13	1241.23	1.01965	0.295408	0.000557149	0.00167145	1	0.31	0.00114	0.00319
hsa-miR-93-3p		94.5	59.12	-1.11593	0.323656	0.00056495	0.00168274	-1.06	0.32	0.000978	0.00277
hsa-miR-144-3p		329.88	1129.3	1.7433	0.510852	0.000643633	0.00190351	1.84	0.53	0.000491	0.0015
hsa-miR-128-3p		1257.64	742.03	-0.814492	0.238936	0.00065242	0.00191591	-0.78	0.24	0.00122	0.0034
hsa-miR-455-3p		604.43	386.39	-1.14442	0.336557	0.000672928	0.00196231	-1.19	0.35	0.000583	0.00174
hsa-miR-519d-5p	C19MC	3585	1632.37	-1.15732	0.342178	0.000719041	0.00208222	-1.07	0.35	0.00241	0.00611
hsa-miR-1296-5p		271.24	253.95	-1.8256	0.540276	0.000727441	0.00209202	-1.65	0.55	0.00296	0.00727
hsa-miR-193a-5p		425.18	270.91	-1.03116	0.30697	0.000781792	0.00223293	-0.99	0.31	0.00163	0.0043
hsa-miR-1247-5p		7135.76	4290.25	-1.46809	0.442248	0.00090143	0.00255712	-1.28	0.44	0.00423	0.00986
hsa-miR-767-5p		914.32	490.28	-1.44549	0.436829	0.000936143	0.00263765	-1.42	0.46	0.00203	0.00527
hsa-miR-744-5p		1067.55	738.02	-1.83353	0.554591	0.000946066	0.00264772	-1.64	0.57	0.00423	0.00986
hsa-miR-3927-3p		2.77	45	2.83788	0.858934	0.000953296	0.00265016	3.15	0.91	0.000509	0.00154
hsa-miR-27a-5p		339.68	159.43	-1.24983	0.380977	0.00103591	0.00286075	-1.21	0.4	0.00257	0.00645
hsa-miR-125a-3p		229.86	191.75	-0.996812	0.304136	0.00104725	0.00287305	-1	0.32	0.00159	0.00426
hsa-miR-138-5p		22.16	139.36	1.95847	0.598551	0.00106784	0.0029104	1.96	0.63	0.00178	0.00467
hsa-miR-26b-3p		296.37	224.26	-0.665769	0.203666	0.00107958	0.00292329	-0.66	0.21	0.00148	0.00403
hsa-miR-324-3p		112.03	109.94	-1.89301	0.584884	0.00120978	0.00325469	-1.68	0.61	0.00575	0.0129
hsa-miR-127-3p	C14MC	143826	105363	-0.635119	0.197146	0.00127494	0.00340802	-0.65	0.2	0.000931	0.00266
hsa-miR-376b-3p	C14MC	35.76	157.62	1.29422	0.402239	0.00129292	0.00343407	1.3	0.38	0.000651	0.00193
hsa-miR-139-5p		7.66	70.48	1.87024	0.581949	0.00131015	0.00345779	1.87	0.59	0.00162	0.0043
hsa-miR-520a-3p	C19MC	23349.5	11142.1	-1.04031	0.324366	0.00134028	0.00351507	-0.99	0.34	0.00335	0.00796
hsa-miR-655-3p	C14MC	40.86	143.47	1.2748	0.398682	0.00138602	0.00361232	1.23	0.41	0.00242	0.00611
hsa-miR-15a-5p		491.16	837.04	0.874032	0.274096	0.00142873	0.0037005	0.9	0.28	0.00134	0.00368
hsa-miR-431-3p	C14MC	1085.98	747.03	-1.55205	0.489872	0.00153349	0.00394733	-1.54	0.52	0.00296	0.00727
hsa-miR-199a-3p		18516.2	32461.1	0.787182	0.248846	0.00155973	0.00399023	0.77	0.26	0.00303	0.00736
hsa-miR-518d-5p	C19MC	413.79	329.24	-0.607213	0.192755	0.0016317	0.00414889	-0.57	0.19	0.0031	0.0075
hsa-miR-199b-3p		8989.93	16018.7	0.810338	0.258111	0.00169236	0.00427684	0.79	0.27	0.00325	0.00777
hsa-miR-490-3p		131.95	63.5	-1.35591	0.432129	0.00170253	0.00427684	-1.37	0.45	0.00223	0.0057
hsa-miR-4775		71.51	140.51	1.22565	0.395027	0.00191769	0.00478848	1.22	0.41	0.00297	0.00727
hsa-miR-130b-3p		1113.53	824.61	-0.674522	0.21916	0.00208563	0.00517684	-0.71	0.22	0.00141	0.00387
hsa-miR-590-3p		72.28	156.89	0.983879	0.323072	0.00232386	0.00573401	1.08	0.31	0.00046	0.00142
hsa-miR-184		149.98	458.62	1.43206	0.470851	0.00235457	0.00575552	1.29	0.47	0.0057	0.0129
hsa-miR-9-5p		2542.38	1091.37	-1.26255	0.415214	0.00236018	0.00575552	-1.22	0.44	0.00522	0.012
hsa-miR-197-3p		1146.73	1553.48	-1.89571	0.62546	0.00243817	0.00591114	-1.71	0.65	0.01	0.0212
hsa-miR-520g-5p	C19MC	265.1	204.44	-1.28241	0.42671	0.00265287	0.00639448	-1.08	0.42	0.0112	0.0234
hsa-miR-421		961.3	856.73	-0.58585	0.195656	0.00275089	0.00659266	-0.52	0.18	0.00467	0.0108
hsa-miR-151b		54.21	96.53	0.917125	0.307266	0.00283775	0.00670896	0.96	0.28	0.000572	0.00172
hsa-miR-653-5p		36.14	92	1.18312	0.396527	0.00284769	0.00670896	1.21	0.4	0.00276	0.00687
hsa-miR-330-3p		67.81	59.73	-1.31335	0.439965	0.0028347	0.00670896	-1.35	0.46	0.00321	0.0077
hsa-miR-483-3p		3744.01	3772.2	-1.67837	0.565323	0.00298901	0.00700235	-1.5	0.58	0.0102	0.0216
hsa-miR-625-5p		468.1	313.54	-0.727351	0.245446	0.0030427	0.0070883	-0.73	0.26	0.00423	0.00986
hsa-miR-520f-3p	C19MC	3304.92	1570.33	-0.940574	0.318663	0.00316106	0.00732313	-0.87	0.32	0.00575	0.0129
hsa-miR-378a-5p		157.61	136.59	-1.31659	0.452553	0.00362301	0.00834693	-1.33	0.48	0.00527	0.012
hsa-miR-134-5p	C14MC	837.54	677.77	-0.594025	0.204625	0.00369613	0.0084686	-0.63	0.19	0.000854	0.00246
hsa-miR-342-5p		119.1	89.74	-0.698773	0.241771	0.00384969	0.00877224	-0.69	0.24	0.00372	0.00877
hsa-miR-200c-3p		9414.52	7480.51	-1.06211	0.370175	0.00411504	0.00932594	-0.99	0.38	0.01	0.0212
hsa-miR-27b-3p		128679	190515	0.66074	0.232784	0.00453368	0.0102192	0.7	0.23	0.00287	0.00712
hsa-miR-877-5p		164.94	146.82	-1.67291	0.591175	0.00465765	0.0104422	-1.41	0.61	0.0222	0.0435
hsa-miR-532-3p		132.81	159.24	-1.71845	0.6106	0.00488749	0.0108988	-1.5	0.63	0.0181	0.0362
hsa-miR-497-5p		116.33	280.71	1.01094	0.360523	0.00504599	0.0111924	1.06	0.37	0.00402	0.00942
hsa-miR-181c-3p		98.97	215.08	0.756505	0.270596	0.00517878	0.0114262	0.76	0.28	0.00578	0.0129
hsa-miR-520c-5p	C19MC	508.99	333.35	-0.633513	0.228356	0.00553314	0.0121438	-0.58	0.23	0.0119	0.0246
hsa-miR-525-3p	C19MC	2037.95	1704.14	-0.691428	0.249945	0.00566926	0.0123774	-0.66	0.26	0.0102	0.0216
hsa-miR-20a-5p		2408.67	1401.39	-1.07419	0.393572	0.00634632	0.0137834	-0.96	0.4	0.0181	0.0362
hsa-miR-1197	C14MC	150.68	277.46	0.658542	0.241879	0.00647684	0.013994	0.66	0.25	0.00814	0.0175
hsa-miR-199a-5p		7478.54	13187.6	0.585533	0.215673	0.00662926	0.0142495	0.57	0.21	0.00724	0.0159
hsa-miR-452-3p		173.47	408.24	0.872297	0.32578	0.00741603	0.0158589	0.98	0.27	0.00027	0.000944
hsa-miR-320a-3p		13464.5	12353.5	-1.25097	0.468066	0.00752593	0.0160118	-1.19	0.49	0.017	0.0343
hsa-miR-520a-5p	C19MC	6273.74	3840.55	-0.668898	0.252058	0.00796044	0.0166809	-0.64	0.26	0.0138	0.0283
hsa-miR-582-3p		91.4	150.45	0.759322	0.286049	0.00794215	0.0166809	0.72	0.29	0.0117	0.0243
hsa-miR-1185-5p	C14MC	63.85	154.38	0.860857	0.324393	0.00796031	0.0166809	0.82	0.31	0.0075	0.0164
hsa-miR-323b-3p	C14MC	361.39	160.32	-1.19079	0.449377	0.0080525	0.0167895	-1.35	0.44	0.00199	0.00519
hsa-miR-154-5p	C14MC	110.79	235.11	0.778005	0.293986	0.00813533	0.0167942	0.76	0.29	0.00801	0.0173
hsa-miR-668-3p	C14MC	243.75	199.7	-0.937536	0.35411	0.00810698	0.0167942	-0.88	0.37	0.017	0.0343
hsa-miR-224-3p		72.02	120.69	0.769061	0.292786	0.00862175	0.0177107	0.8	0.29	0.00598	0.0133
hsa-miR-17-5p		2112.33	1230.75	-0.926973	0.355552	0.00913019	0.0186632	-0.83	0.36	0.0222	0.0435
hsa-miR-135b-5p		113.63	324.78	1.16658	0.450456	0.00960354	0.019535	1.22	0.46	0.00823	0.0176
hsa-miR-98-5p		335.38	724.84	1.05534	0.411927	0.0104082	0.021069	1.13	0.42	0.00751	0.0164
hsa-let-7g-5p		1711.73	3328.19	0.980387	0.384195	0.0107169	0.021589	1.03	0.4	0.0103	0.0217
hsa-miR-100-5p		9524.45	39044.3	1.41952	0.55681	0.0107918	0.0216048	1.43	0.59	0.0154	0.0315
hsa-miR-379-5p	C14MC	171.12	338.1	0.864732	0.339351	0.0108283	0.0216048	0.75	0.32	0.0196	0.0388
hsa-miR-1247-3p		436.18	289.36	-0.740248	0.29082	0.0109158	0.0216756	-0.8	0.28	0.00494	0.0114
hsa-miR-504-5p		63.24	111.32	-1.90831	0.753934	0.0113693	0.0224692	-1.73	0.79	0.0301	0.0567
hsa-miR-574-3p		1685.89	1764.19	-1.25607	0.502251	0.0123889	0.0243687	-1.16	0.52	0.0284	0.0541
hsa-let-7d-5p		155.78	352.82	0.850209	0.343168	0.0132294	0.0258999	0.87	0.36	0.0158	0.0321
hsa-miR-140-5p		142.75	219.66	0.613816	0.253013	0.0152652	0.0297457	0.65	0.24	0.00654	0.0145
hsa-miR-526a-5p	C19MC	776.99	669.6	-0.500424	0.209009	0.0166532	0.0322995	-0.45	0.21	0.031	0.0579
hsa-miR-188-5p		42.42	89.33	0.740736	0.311958	0.0175741	0.0339279	0.75	0.32	0.0187	0.0372
hsa-miR-1301-3p		113.84	112.46	-1.0883	0.460949	0.018226	0.0350242	-1.06	0.48	0.0284	0.0541
hsa-let-7d-3p		33.2	62.81	-1.71107	0.726035	0.0184368	0.0352668	-1.07	0.72	0.14	0.212
hsa-miR-191-5p		101189	90104.2	-0.725798	0.311965	0.01999	0.0380631	-0.71	0.32	0.029	0.0549
hsa-miR-193b-3p		3018.44	2601.93	-0.82943	0.358162	0.0205694	0.0389884	-0.82	0.38	0.0301	0.0567
hsa-miR-29c-3p		764.34	1520.66	0.700174	0.308563	0.0232596	0.0438879	0.84	0.27	0.00209	0.00538
hsa-miR-361-3p		681.38	528.91	-0.727129	0.320842	0.0234322	0.0440146	-0.61	0.31	0.0469	0.0825
hsa-miR-769-5p		2495.62	1984.29	-0.393114	0.17468	0.0244185	0.0456615	-0.38	0.18	0.0331	0.0613
hsa-miR-143-5p		96.94	208.95	0.66056	0.297014	0.0261482	0.0486776	0.63	0.29	0.0284	0.0541
hsa-let-7i-5p		1493.64	2932.51	0.952282	0.42853	0.0262694	0.048686	1.05	0.44	0.0176	0.0354
hsa-let-7e-5p		4104.89	6422.73	0.694444	0.313974	0.0269814	0.0497711	0.65	0.33	0.0469	0.0825
hsa-miR-543	C14MC	894.44	658.22	-0.646967	0.292723	0.0270936	0.0497711	-0.73	0.28	0.00855	0.0182
hsa-miR-329-3p	C14MC	159.06	225.55	0.809743	0.372311	0.029637	0.0542045	0.79	0.35	0.0251	0.0487
hsa-miR-4661-5p		42.42	21.38	-0.941943	0.439646	0.032153	0.0585494	-1.01	0.45	0.0241	0.047
hsa-miR-196a-5p		114.93	347.09	1.10725	0.517369	0.0323417	0.0586369	1.13	0.52	0.0302	0.0568
hsa-miR-377-5p	C14MC	529.44	453.74	-0.779266	0.36693	0.0336915	0.0608197	-0.81	0.38	0.0331	0.0613
hsa-miR-339-3p		350.04	282.21	-0.490958	0.231381	0.0338493	0.0608411	-0.47	0.23	0.044	0.0788
hsa-miR-339-5p		79.51	80.36	-0.83489	0.394584	0.0343556	0.0614861	-0.83	0.41	0.0433	0.0783
hsa-miR-516b-5p	C19MC	163111	97822.9	-0.532527	0.252022	0.0345993	0.0615563	-0.5	0.26	0.0521	0.0905
hsa-miR-431-5p	C14MC	9650.94	6907.72	-0.609163	0.288569	0.0347741	0.0615563	-0.63	0.3	0.0375	0.0685
hsa-miR-433-3p	C14MC	970.33	973.57	-1.02341	0.484971	0.0348376	0.0615563	-0.99	0.51	0.0526	0.0909
hsa-miR-340-3p		33.2	69.02	0.599292	0.284673	0.0352743	0.0620649	0.6	0.29	0.0385	0.0698
hsa-let-7f-5p		6713.14	11940.5	0.97624	0.465101	0.0358182	0.0624376	1.06	0.48	0.0278	0.0535
hsa-miR-27b-5p		686.64	432.42	-0.705041	0.336109	0.0359353	0.0624376	-0.58	0.32	0.0709	0.12
hsa-let-7e-3p		43.37	51.09	-1.00744	0.479696	0.0357152	0.0624376	-0.98	0.5	0.0499	0.0874
hsa-miR-378c		75.14	54.08	-0.641804	0.307456	0.0368457	0.0637537	-0.64	0.32	0.046	0.082
hsa-miR-24-2-5p		335.15	659.59	0.576906	0.286237	0.0438542	0.0753634	0.58	0.3	0.0511	0.089
hsa-miR-337-5p	C14MC	69.64	121.41	0.533518	0.264788	0.0439168	0.0753634	0.5	0.24	0.0336	0.0615
hsa-miR-520e-5p	C19MC	164.43	113.61	-0.736231	0.37311	0.0484694	0.0828351	-0.6	0.37	0.106	0.171
hsa-miR-328-3p		117.45	214.07	-1.18277	0.603583	0.0500449	0.0851784	-0.97	0.62	0.117	0.185
hsa-miR-615-3p		408.37	284.24	-0.838972	0.433011	0.0526806	0.0893001	-0.81	0.46	0.077	0.127
hsa-miR-299-3p	C14MC	538.89	757.64	0.450641	0.233523	0.0536381	0.090555	0.4	0.22	0.0728	0.123
hsa-miR-93-5p		6333.37	6555.11	-0.283977	0.148027	0.0550579	0.0925772	-0.24	0.14	0.0739	0.124
hsa-miR-485-3p	C14MC	603.52	515.95	-0.94286	0.4925	0.0555642	0.0930534	-1.02	0.52	0.0499	0.0874
hsa-miR-496	C14MC	108.02	173.06	0.606739	0.318431	0.0567279	0.0946222	0.57	0.32	0.0725	0.123
hsa-miR-30b-5p		27973.4	37339.2	0.515861	0.273958	0.0597007	0.099184	0.53	0.29	0.0625	0.107
hsa-miR-487a-3p	C14MC	381.74	787.51	0.545504	0.290201	0.0601427	0.0995218	0.51	0.22	0.02	0.0394
hsa-miR-520f-5p	C19MC	162.63	102.45	-0.750492	0.399631	0.060386	0.0995296	-0.67	0.41	0.103	0.167
hsa-miR-26b-5p		49753.8	75376.2	0.579012	0.309619	0.0614727	0.100758	0.64	0.32	0.0437	0.0786
hsa-miR-106b-5p		498.72	718.28	0.37666	0.201524	0.0616147	0.100758	0.4	0.2	0.0469	0.0825
hsa-miR-874-3p		92.15	278.47	-1.30488	0.704084	0.0638393	0.103988	-1.17	0.72	0.112	0.179
hsa-miR-16-5p		16549.2	23897.8	0.48544	0.265184	0.0671635	0.108977	0.51	0.28	0.0645	0.11
hsa-miR-30d-3p		1629.87	1013.59	-0.693648	0.381329	0.0689076	0.111374	-0.59	0.39	0.13	0.202
hsa-miR-144-5p		879.69	1809.1	0.888512	0.490072	0.0698286	0.112427	0.92	0.52	0.077	0.127
hsa-miR-181b-5p		13011.9	11533.7	-0.344111	0.192094	0.0732336	0.117455	-0.33	0.2	0.0998	0.163
hsa-miR-654-3p	C14MC	6858.1	6097.93	-0.37678	0.21423	0.0786172	0.125607	-0.42	0.19	0.0267	0.0516
hsa-miR-454-3p		719.17	903.16	0.49631	0.28374	0.0802611	0.127744	0.54	0.29	0.0617	0.106
hsa-miR-16-2-3p		466.19	267.34	-0.618158	0.358812	0.0849261	0.134655	-0.55	0.37	0.13	0.202
hsa-miR-15b-5p		525.82	613.45	-0.670371	0.39684	0.0911673	0.143459	-0.65	0.42	0.117	0.185
hsa-miR-654-5p	C14MC	305.38	224.66	-0.66081	0.391019	0.0910342	0.143459	-0.7	0.41	0.0886	0.145
hsa-miR-320b		362.66	360.11	-0.748498	0.44694	0.0939896	0.147345	-0.71	0.47	0.13	0.202
hsa-miR-23a-3p		7508.63	11258.6	0.298679	0.179092	0.0953673	0.148944	0.29	0.18	0.116	0.184
hsa-miR-10a-5p		36237.7	51051.9	0.390587	0.235129	0.0966806	0.150432	0.41	0.24	0.0932	0.152
hsa-miR-656-3p	C14MC	82.47	172.06	0.483054	0.292935	0.0991449	0.153693	0.45	0.26	0.0842	0.139
hsa-miR-365a-3p		413.56	368.76	-0.436054	0.265477	0.10048	0.155186	-0.44	0.28	0.112	0.179
hsa-miR-518a-5p	C19MC	3771.11	3120.94	-0.403149	0.251267	0.108611	0.167125	-0.39	0.26	0.14	0.212
hsa-miR-652-3p		309.03	361.36	-0.621005	0.390748	0.111999	0.171704	-0.56	0.41	0.165	0.242
hsa-miR-934		558.35	450.09	-0.584481	0.373296	0.117412	0.179344	-0.48	0.38	0.209	0.3
hsa-miR-527	C19MC	1732.87	1399.03	-0.412469	0.263806	0.117927	0.179473	-0.39	0.28	0.153	0.231
hsa-miR-99b-3p		367.77	445.6	-0.571315	0.366254	0.118787	0.180124	-0.58	0.39	0.13	0.202
hsa-miR-369-5p	C14MC	516.82	502.09	-0.427335	0.276351	0.122021	0.184358	-0.47	0.26	0.0746	0.125
hsa-miR-519c-3p	C19MC	17941.2	13980.7	-0.506446	0.328456	0.123098	0.185314	-0.39	0.32	0.223	0.313
hsa-let-7b-5p		1167.29	1707.21	0.530274	0.345762	0.125118	0.187677	0.54	0.36	0.138	0.211
hsa-miR-28-5p		1150.93	1574.39	0.227982	0.151636	0.132715	0.198359	0.22	0.15	0.158	0.236
hsa-miR-10399-3p		41.55	60.2	0.483088	0.321918	0.133445	0.198737	0.43	0.31	0.166	0.242
hsa-miR-515-5p	C19MC	102337	66372.1	-0.602248	0.402656	0.134735	0.199944	-0.51	0.41	0.217	0.308
hsa-miR-125a-5p		45961	76748.9	-0.664902	0.449191	0.138814	0.204543	-0.61	0.47	0.196	0.284
hsa-miR-519e-3p	C19MC	193.34	168.78	-0.397485	0.268474	0.138731	0.204543	-0.33	0.25	0.196	0.284
hsa-miR-30e-3p		1373.28	2020.77	0.395462	0.268187	0.140327	0.206043	0.42	0.28	0.134	0.207
hsa-miR-342-3p		827.58	1187.47	0.395691	0.272106	0.145896	0.213468	0.4	0.28	0.154	0.231
hsa-miR-381-3p	C14MC	11172.1	15697.7	0.281078	0.195412	0.150324	0.219179	0.22	0.15	0.14	0.212
hsa-miR-130a-3p		7020.01	10095.4	0.266301	0.186174	0.152605	0.22173	0.29	0.19	0.116	0.184
hsa-miR-3664-3p		64.14	54.28	-0.354857	0.249214	0.154474	0.223666	-0.33	0.23	0.161	0.237
hsa-miR-148b-3p		7769.9	10927.6	0.277209	0.195268	0.155714	0.224681	0.27	0.2	0.177	0.257
hsa-miR-155-5p		235.44	409.02	0.425937	0.30073	0.156675	0.225288	0.4	0.31	0.192	0.278
hsa-miR-520d-5p	C19MC	7209.74	6884.01	-0.202888	0.143454	0.15727	0.225367	-0.21	0.15	0.16	0.237
hsa-miR-374a-3p		372.23	1052.78	0.586836	0.41739	0.159735	0.227336	0.86	0.41	0.0333	0.0613
hsa-miR-505-3p		43.37	70.8	0.370499	0.263331	0.159435	0.227336	0.38	0.25	0.134	0.207
hsa-miR-29c-5p		50.59	91.32	0.439032	0.314252	0.162393	0.230333	0.48	0.3	0.109	0.175
hsa-miR-500a-3p		1926.21	2998.57	-0.64347	0.476959	0.177302	0.250626	-0.62	0.5	0.217	0.308
hsa-miR-542-5p		122.59	398.48	0.534088	0.398326	0.179974	0.253545	0.52	0.42	0.212	0.302
hsa-miR-758-3p	C14MC	721.07	659.02	-0.306986	0.230165	0.18228	0.255929	-0.33	0.22	0.138	0.211
hsa-miR-330-5p		334.57	345.31	-0.378741	0.292649	0.195603	0.273713	-0.34	0.3	0.26	0.354
hsa-miR-181a-3p		1716.26	2283.77	0.229184	0.17784	0.197499	0.275442	0.23	0.18	0.22	0.311
hsa-miR-30c-2-3p		215.03	386.67	0.376777	0.293255	0.19886	0.276415	0.34	0.28	0.23	0.321
hsa-miR-224-5p		3252.52	3056.2	-0.33952	0.265578	0.201101	0.278602	-0.25	0.23	0.289	0.386
hsa-miR-526b-3p	C19MC	280.94	197.51	-0.447161	0.352098	0.204089	0.281804	-0.38	0.35	0.286	0.384
hsa-miR-4713-3p		47.09	43.18	-0.42024	0.337314	0.212822	0.292893	-0.38	0.34	0.262	0.354
hsa-miR-193a-3p		158.35	299.18	0.406812	0.328106	0.21502	0.294946	0.41	0.34	0.228	0.319
hsa-miR-411-5p	C14MC	17752.6	21723.8	0.314866	0.254733	0.216434	0.295912	0.27	0.25	0.291	0.388
hsa-miR-664a-3p		191.54	240.43	-0.459268	0.3779	0.224245	0.305589	-0.45	0.39	0.25	0.341
hsa-miR-326		193.34	248.51	-0.57574	0.47624	0.22669	0.307915	-0.53	0.5	0.286	0.384
hsa-miR-96-5p		112.03	153.41	0.397489	0.331104	0.229948	0.311325	0.46	0.33	0.161	0.237
hsa-miR-107		753.5	832.57	-0.276273	0.234022	0.237784	0.320894	-0.2	0.23	0.381	0.482
hsa-miR-335-3p		11934.6	15511.2	0.329686	0.280161	0.239287	0.321205	0.31	0.29	0.287	0.384
hsa-miR-363-3p		1380.51	2213.31	0.545266	0.463623	0.239556	0.321205	0.44	0.44	0.326	0.428
hsa-miR-33b-5p		14.66	33.33	0.487679	0.41723	0.242464	0.324063	0.54	0.42	0.2	0.287
hsa-miR-521	C19MC	245.58	434.67	0.452551	0.400795	0.258841	0.344846	0.5	0.41	0.221	0.311
hsa-miR-186-5p		14111.7	19673.4	0.174832	0.162389	0.281649	0.372323	0.21	0.15	0.156	0.234
hsa-miR-1283	C19MC	11217.6	8263.63	-0.463984	0.431858	0.282647	0.372323	-0.34	0.44	0.437	0.531
hsa-miR-519b-3p	C19MC	1013.92	760.83	-0.372775	0.347073	0.282799	0.372323	-0.34	0.36	0.344	0.444
hsa-miR-20b-5p		127.7	191.02	0.438359	0.408337	0.283037	0.372323	0.35	0.41	0.39	0.489
hsa-miR-584-5p		8514.46	6524.57	-0.35957	0.33923	0.289162	0.379184	-0.34	0.36	0.339	0.443
hsa-miR-26a-2-3p		63.24	58.66	-0.547553	0.520966	0.293242	0.383329	-0.34	0.53	0.522	0.612
hsa-miR-493-5p	C14MC	3329.65	4175.8	0.36271	0.353885	0.305392	0.397965	0.22	0.29	0.448	0.543
hsa-miR-365b-3p		392.11	376.77	-0.28384	0.278683	0.308439	0.400682	-0.29	0.29	0.324	0.427
hsa-miR-30c-5p		12489.7	12366	-0.158589	0.156934	0.312235	0.404353	-0.13	0.15	0.38	0.482
hsa-miR-149-5p		2988.13	5003.34	-0.398941	0.399977	0.318566	0.411276	-0.41	0.42	0.337	0.441
hsa-miR-10b-5p		20605.3	35184.8	0.477052	0.492377	0.332608	0.426762	0.48	0.52	0.361	0.462
hsa-miR-517b-3p	C19MC	22058.5	21615.8	0.205752	0.212268	0.332393	0.426762	0.24	0.21	0.238	0.327
hsa-miR-141-5p		1203.43	1003.44	-0.387522	0.404396	0.337924	0.432253	-0.26	0.4	0.513	0.605
hsa-miR-133a-3p		232.75	466.31	-0.457599	0.479848	0.34027	0.433922	-0.48	0.51	0.343	0.444
hsa-miR-517a-3p	C19MC	22158.1	21638.8	0.197335	0.212408	0.35287	0.448196	0.24	0.2	0.238	0.327
hsa-miR-425-3p		296.91	264.27	-0.283019	0.305108	0.353613	0.448196	-0.36	0.29	0.213	0.303
hsa-miR-519d-3p	C19MC	8265.42	8975.33	-0.314481	0.34505	0.362081	0.456156	-0.28	0.36	0.428	0.528
hsa-miR-675-3p		186.93	273.77	0.239326	0.262415	0.361761	0.456156	0.24	0.27	0.382	0.482
hsa-miR-432-5p	C14MC	3096.67	3603.71	0.247979	0.281214	0.377876	0.474622	0.16	0.26	0.537	0.628
hsa-miR-517c-3p	C19MC	5419.05	5891.45	0.272085	0.312537	0.383989	0.479411	0.35	0.3	0.237	0.327
hsa-miR-494-3p	C14MC	168.96	203.08	0.271158	0.310908	0.383126	0.479411	0.15	0.28	0.582	0.665
hsa-miR-520b-5p	C19MC	1156.45	1013.16	-0.266988	0.310037	0.389155	0.484411	-0.19	0.31	0.554	0.644
hsa-miR-519a-2-5p	C19MC	1179.94	1060.15	-0.283039	0.333396	0.395906	0.491348	-0.2	0.34	0.563	0.652
hsa-miR-125b-1-3p		135.72	284.66	0.366674	0.437003	0.401433	0.496729	0.42	0.45	0.352	0.453
hsa-miR-132-3p		224.75	221.17	-0.282716	0.339219	0.4046	0.499167	-0.26	0.35	0.457	0.553
hsa-let-7c-5p		1433.16	1793.6	0.395506	0.478828	0.408811	0.502874	0.4	0.48	0.413	0.514
hsa-miR-194-5p		534.86	377.34	-0.26284	0.321573	0.413725	0.507421	-0.23	0.33	0.49	0.585
hsa-miR-516a-5p	C19MC	60462.5	59346.6	0.214968	0.272994	0.431022	0.527085	0.26	0.28	0.343	0.444
hsa-miR-361-5p		950.07	1191.41	0.171614	0.219927	0.435203	0.530642	0.21	0.2	0.298	0.394
hsa-miR-519a-3p	C19MC	5735.27	6351.67	0.242996	0.313863	0.438806	0.533476	0.32	0.31	0.292	0.388
hsa-miR-19a-3p		495.11	554.93	-0.329831	0.430745	0.443842	0.536441	-0.12	0.43	0.774	0.838
hsa-miR-204-5p		941.74	852.21	-0.375634	0.491925	0.445105	0.536441	-0.38	0.52	0.468	0.563
hsa-miR-629-5p		186.12	160.03	-0.25351	0.331122	0.443909	0.536441	-0.28	0.35	0.426	0.528
hsa-miR-1307-5p		879.99	1787.43	0.263807	0.350315	0.451415	0.542479	0.38	0.33	0.249	0.341
hsa-miR-299-5p	C14MC	159.06	131.23	-0.230013	0.311761	0.460645	0.551979	-0.24	0.28	0.389	0.489
hsa-miR-524-5p	C19MC	2694.17	2519.35	-0.171908	0.239511	0.472915	0.565059	-0.14	0.24	0.569	0.657
hsa-miR-22-3p		379737	398216	-0.104095	0.155459	0.503115	0.599425	-0.1	0.16	0.548	0.639
hsa-miR-181a-2-3p		3996.94	3404.55	-0.188965	0.286668	0.509781	0.604989	-0.2	0.3	0.508	0.601
hsa-miR-455-5p		899.86	1539.14	0.266945	0.405833	0.510686	0.604989	0.39	0.42	0.359	0.46
hsa-miR-30e-5p		22194.8	25138.1	0.245064	0.377209	0.5159	0.609435	0.35	0.38	0.363	0.462
hsa-miR-512-5p	C19MC	1649.86	1616.58	-0.203295	0.318935	0.523852	0.61708	-0.19	0.33	0.575	0.661
hsa-miR-25-3p		6953.16	7874.16	0.17559	0.279662	0.530092	0.622671	0.21	0.29	0.482	0.577
hsa-miR-150-5p		152.34	170.89	-0.316054	0.506794	0.532868	0.624174	-0.22	0.5	0.653	0.734
hsa-miR-493-3p	C14MC	1379.38	1573.38	-0.137824	0.223666	0.53776	0.62814	-0.17	0.21	0.434	0.531
hsa-miR-28-3p		12136.1	14065.1	-0.0741195	0.126213	0.55703	0.647219	-0.1	0.12	0.429	0.528
hsa-miR-515-3p	C19MC	1973.19	1606.01	-0.219181	0.373387	0.557198	0.647219	-0.1	0.37	0.793	0.851
hsa-miR-146b-5p		2514.45	5431.96	0.213637	0.370626	0.56433	0.652493	0.22	0.39	0.581	0.665
hsa-miR-503-5p		869.53	745.43	-0.167199	0.290465	0.564868	0.652493	-0.24	0.29	0.409	0.51
hsa-miR-23b-3p		10511	16904.6	-0.22493	0.417623	0.590166	0.678852	-0.17	0.43	0.702	0.775
hsa-miR-561-5p		2215.32	2122.27	-0.232744	0.433036	0.590943	0.678852	-0.09	0.43	0.836	0.876
hsa-miR-140-3p		3912.66	5097.67	0.122419	0.232527	0.59856	0.685713	0.1	0.24	0.685	0.76
hsa-miR-323a-3p	C14MC	844.87	1053.97	-0.134941	0.264584	0.610042	0.696866	-0.17	0.23	0.461	0.556
hsa-miR-509-3p		42.42	61.19	0.154048	0.304831	0.613309	0.696866	0.22	0.28	0.435	0.531
hsa-miR-3614-3p		25.3	49.93	0.271582	0.53612	0.612457	0.696866	0.46	0.54	0.397	0.496
hsa-miR-518c-3p	C19MC	17022.1	13840.5	-0.141085	0.285273	0.620911	0.703587	-0.09	0.29	0.758	0.823
hsa-miR-12136		135.72	105.15	-0.213827	0.439845	0.626867	0.708411	-0.3	0.46	0.503	0.597
hsa-miR-215-5p		32.53	27.51	-0.206454	0.441581	0.640117	0.721429	-0.1	0.37	0.799	0.853
hsa-miR-362-5p		168.05	199.21	0.101028	0.217528	0.642337	0.72198	0.12	0.22	0.598	0.681
hsa-miR-501-3p		574.64	1136.36	0.180081	0.392462	0.646342	0.724528	0.19	0.41	0.654	0.734
hsa-miR-125b-5p		3626.56	8395.19	0.23747	0.537347	0.65854	0.736223	0.28	0.56	0.614	0.698
hsa-miR-382-5p	C14MC	426.51	564.98	0.110655	0.256074	0.665653	0.742186	0.05	0.25	0.832	0.874
hsa-miR-19b-3p		3149.52	4513.84	0.162928	0.3807	0.668674	0.743566	0.27	0.39	0.495	0.589
hsa-miR-944		370.43	524.97	0.115462	0.275237	0.674849	0.748303	0.21	0.27	0.437	0.531
hsa-miR-411-3p	C14MC	401.36	432.38	-0.118388	0.283761	0.676524	0.748303	-0.24	0.2	0.235	0.325
hsa-miR-410-3p	C14MC	14712.2	19696.9	0.119931	0.303826	0.693037	0.760516	0.04	0.29	0.892	0.922
hsa-miR-145-5p		2392.41	3958.11	-0.201606	0.509494	0.692328	0.760516	-0.19	0.54	0.726	0.796
hsa-miR-151a-5p		1577.47	1601.3	-0.0768959	0.194744	0.692949	0.760516	-0.04	0.17	0.811	0.864
hsa-miR-1185-1-3p	C14MC	296.91	324.45	0.120292	0.308493	0.696584	0.762403	0.08	0.24	0.752	0.823
hsa-miR-548o-3p		69.64	80.36	-0.104745	0.270503	0.698592	0.762599	-0.12	0.27	0.668	0.745
hsa-miR-874-5p		25.3	90.29	-0.260339	0.68102	0.702255	0.764596	-0.1	0.7	0.882	0.914
hsa-miR-148b-5p		500.32	524.9	0.105183	0.282344	0.709496	0.770468	0.12	0.3	0.691	0.765
hsa-miR-525-5p	C19MC	9240.22	7986.02	0.0915471	0.250823	0.715121	0.774559	0.14	0.25	0.57	0.657
hsa-miR-151a-3p		12460.8	13095.8	-0.0651045	0.180444	0.718247	0.77593	-0.03	0.18	0.855	0.893
hsa-miR-301b-3p		316.22	316.01	-0.136322	0.382807	0.721757	0.777707	-0.05	0.4	0.9	0.926
hsa-miR-519e-5p	C19MC	294.53	343.85	-0.080856	0.232991	0.728566	0.781007	-0.01	0.22	0.949	0.966
hsa-miR-887-3p		180.7	227.33	0.0966467	0.277887	0.727997	0.781007	0.07	0.27	0.798	0.853
hsa-miR-99b-5p		37539.4	78635.4	-0.145452	0.437585	0.739589	0.790791	-0.13	0.46	0.782	0.842
hsa-miR-520h	C19MC	1314.9	1433.62	-0.0849167	0.26364	0.747382	0.794909	-0.02	0.26	0.938	0.958
hsa-miR-183-5p		1417.45	1465.72	-0.0855106	0.265223	0.747142	0.794909	-0.06	0.27	0.824	0.871
hsa-miR-127-5p	C14MC	770.01	1042.99	0.0586969	0.183572	0.749159	0.794909	0.03	0.17	0.871	0.906
hsa-miR-576-5p		122.87	151.01	0.0749265	0.238529	0.75343	0.79534	0.12	0.24	0.63	0.713
hsa-miR-190a-5p		107.27	115.99	-0.133545	0.425486	0.753623	0.79534	-0.14	0.45	0.759	0.823
hsa-miR-15b-3p		75.89	88.15	0.109776	0.352212	0.755287	0.79534	0.15	0.35	0.665	0.744
hsa-miR-412-5p	C14MC	328.72	417.91	0.173605	0.603613	0.773646	0.81262	0.77	0.56	0.166	0.242
hsa-miR-185-5p		141.12	182.34	-0.0671627	0.236142	0.776092	0.813141	-0.05	0.24	0.822	0.87
hsa-miR-18a-5p		213.22	231.29	0.132594	0.494575	0.788625	0.824202	0.24	0.51	0.644	0.727
hsa-miR-182-5p		13985.8	16529.7	-0.0679891	0.25807	0.792202	0.82587	-0.01	0.26	0.983	0.988
hsa-miR-324-5p		182.5	254.04	-0.0786198	0.321987	0.807098	0.839302	-0.12	0.32	0.704	0.775
hsa-miR-548k		262.07	222.94	-0.0666678	0.279677	0.811591	0.840589	-0.03	0.26	0.895	0.923
hsa-miR-320c		48.53	56.52	-0.0918399	0.386903	0.812368	0.840589	-0.22	0.35	0.517	0.609
hsa-miR-192-5p		17599.3	15198.9	0.0708817	0.372567	0.849112	0.876434	0.11	0.39	0.781	0.842
hsa-miR-148a-3p		92633.5	81422.8	0.0599708	0.395507	0.879479	0.905537	0.09	0.42	0.83	0.874
hsa-miR-1269a		171.66	585.3	-0.159555	1.09842	0.884507	0.908472	0	1.15	0.997	0.997
hsa-miR-1843		138.49	135.46	-0.039385	0.294404	0.893578	0.915533	-0.04	0.3	0.906	0.929
hsa-miR-125b-2-3p		304.23	472.5	0.0346248	0.314261	0.912268	0.930112	-0.01	0.32	0.984	0.988
hsa-miR-502-3p		131.91	276.76	-0.0444366	0.401741	0.911925	0.930112	-0.07	0.42	0.865	0.901
hsa-miR-221-5p		498.57	660.4	0.0239547	0.244589	0.921981	0.937722	-0.01	0.23	0.971	0.986
hsa-miR-487b-3p	C14MC	1484.56	1663.7	-0.0216195	0.229464	0.924936	0.938439	-0.08	0.2	0.672	0.748
hsa-miR-452-5p		1210.42	1477.6	-0.0235386	0.286854	0.934601	0.945943	0.06	0.28	0.815	0.866
hsa-miR-331-3p		524.15	1308.74	-0.0331857	0.504235	0.947526	0.956703	0.05	0.52	0.922	0.944
hsa-miR-181a-5p		287157	503420	-0.0176347	0.37542	0.962535	0.965163	-0.01	0.4	0.985	0.988
hsa-miR-21-3p		3312.15	3512.91	0.0103179	0.197564	0.958349	0.965163	0	0.2	0.981	0.988
hsa-miR-379-3p	C14MC	159.06	171.03	-0.010832	0.232551	0.962849	0.965163	-0.06	0.18	0.758	0.823
hsa-miR-409-5p	C14MC	254.5	328.6	0.010536	0.330035	0.974533	0.974533	-0.01	0.27	0.974	0.986

## Sheet: S9. 2nd vs 3rd trimester
Table S9. Differential expression testing results between the second trimester (n=7) and normal term pregnancy (n=8) placental miRNomes (417 tested miRNAs).
Differential expression testing were implemented in DESeq2 (ver. 1.22.2) (Love et al., 2014) package for R with default settings. False-discovery rate (FDR) was applied to correct for multiple testing, and test results with FDR P<0.05 were considered as statistically significant (highlighted in green color).
FC, fold change; SE, standard error; C19MC, chromosome 19 microRNA cluster; C14MC, chromosome 14 microRNA cluster.
Reference: Love, M. I., Huber, W. and Anders, S. (2014) Moderated estimation of fold change and dispersion for RNA-seq data with DESeq2. Genome Biol. 15(12):550.
		Median of normalized read counts		No cofactors				Sex as a cofactor (46, XX vs 46, XY)
miRNA	Placenta-specific miRNA cluster	2nd trimester	Term	log2(FC)	SE log2(FC)	p-value	FDR	log2(FC)	SE log2(FC)	p-value	FDR
hsa-miR-1197	C14MC	277.46	55.6	-2.40717	0.182261	7.96362e-40	3.32083e-37	-2.40393	0.180917	2.74e-40	1.14e-37
hsa-miR-199b-5p		9425.45	2875.72	-1.56948	0.12413	1.21022e-36	2.5233e-34	-1.57435	0.123129	1.96e-37	4.08e-35
hsa-miR-323a-3p	C14MC	1053.97	326.81	-1.79833	0.154891	3.65302e-31	5.0777e-29	-1.79876	0.159811	2.17e-29	2.02e-27
hsa-miR-139-5p		70.48	377.74	2.51809	0.218011	7.35817e-31	7.6709e-29	2.51669	0.219448	1.9e-30	2.65e-28
hsa-miR-758-3p	C14MC	659.02	249.17	-1.37715	0.124526	1.98014e-28	1.65143e-26	-1.38496	0.123151	2.42e-29	2.02e-27
hsa-miR-218-5p		2184.88	530.27	-1.98501	0.188683	6.96284e-26	4.83917e-24	-2.00993	0.183932	8.51e-28	5.91e-26
hsa-miR-199a-5p		13187.6	6179.96	-1.07918	0.116974	2.81376e-20	1.67619e-18	-1.07972	0.120726	3.77e-19	2.24e-17
hsa-miR-125a-5p		76748.9	174710	1.37586	0.154602	5.61804e-19	2.9284e-17	1.37713	0.159879	7.08e-18	2.68e-16
hsa-miR-431-5p	C14MC	6907.72	2504.76	-1.38536	0.156146	7.17058e-19	3.32237e-17	-1.38664	0.16055	5.78e-18	2.41e-16
hsa-miR-431-3p	C14MC	747.03	265.56	-1.34696	0.152803	1.19659e-18	4.98978e-17	-1.34089	0.155099	5.36e-18	2.41e-16
hsa-miR-199b-3p		16018.7	8567.72	-1.00207	0.114122	1.62532e-18	6.16145e-17	-1.00195	0.117636	1.63e-17	5.67e-16
hsa-miR-199a-3p		32461.1	17523.1	-0.986636	0.115525	1.33663e-17	4.64479e-16	-0.986566	0.119162	1.24e-16	3.98e-15
hsa-miR-20b-5p		191.02	60.86	-1.85443	0.231942	1.29348e-15	4.14907e-14	-1.84149	0.227649	6.01e-16	1.79e-14
hsa-miR-181c-5p		3290.38	6425.55	1.07602	0.134906	1.51124e-15	4.50133e-14	1.078	0.138633	7.49e-15	2.08e-13
hsa-miR-493-3p	C14MC	1573.38	706.02	-0.98781	0.127611	9.88062e-15	2.74681e-13	-0.987862	0.13159	6.04e-14	1.58e-12
hsa-miR-433-3p	C14MC	973.57	395.09	-1.12459	0.145858	1.25606e-14	3.27359e-13	-1.12516	0.150162	6.73e-14	1.65e-12
hsa-miR-193a-3p		299.18	117.21	-1.75592	0.228363	1.48073e-14	3.63215e-13	-1.75718	0.235086	7.74e-14	1.79e-12
hsa-miR-363-3p		2213.31	877.42	-1.47665	0.193324	2.20272e-14	5.10298e-13	-1.46225	0.168374	3.8e-18	1.98e-16
hsa-miR-29a-3p		4346.44	12249.4	1.37218	0.179944	2.42877e-14	5.3305e-13	1.38254	0.185534	9.22e-14	2.02e-12
hsa-miR-496	C14MC	173.06	50.7	-1.72587	0.24513	1.91357e-12	3.98978e-11	-1.73148	0.249602	4.01e-12	8.35e-11
hsa-miR-148a-3p		81422.8	33982.7	-1.06874	0.154471	4.557e-12	9.04889e-11	-1.07208	0.158581	1.38e-11	2.73e-10
hsa-miR-432-5p	C14MC	3603.71	1652.13	-1.17522	0.172473	9.496e-12	1.79992e-10	-1.16504	0.174529	2.47e-11	4.6e-10
hsa-miR-125b-5p		8395.19	23935.7	1.57212	0.231659	1.14983e-11	2.08468e-10	1.58965	0.238286	2.54e-11	4.6e-10
hsa-miR-127-5p	C14MC	1042.99	539.98	-0.880358	0.131163	1.92028e-11	3.33649e-10	-0.88035	0.135208	7.46e-11	1.3e-09
hsa-miR-410-3p	C14MC	19696.9	8417.96	-0.990688	0.153795	1.1821e-10	1.97174e-09	-0.98342	0.155306	2.42e-10	3.91e-09
hsa-miR-182-5p		16529.7	7426.85	-1.12574	0.177249	2.13681e-10	3.42711e-09	-1.12718	0.18285	7.07e-10	1.02e-08
hsa-miR-218-1-3p		133.98	59.7	-1.15579	0.183036	2.70949e-10	4.18466e-09	-1.158	0.187356	6.38e-10	9.85e-09
hsa-miR-181d-5p		244.83	339.35	0.697288	0.111095	3.46312e-10	5.15757e-09	0.69838	0.11324	6.95e-10	1.02e-08
hsa-miR-143-3p		661310	1.10671e+06	0.878081	0.140393	3.98864e-10	5.73539e-09	0.877604	0.14507	1.45e-09	2.02e-08
hsa-miR-23a-3p		11258.6	19515.3	0.949209	0.152707	5.10386e-10	7.09436e-09	0.943615	0.157043	1.87e-09	2.49e-08
hsa-miR-29b-3p		551.72	1112.49	1.29744	0.21049	7.09675e-10	9.54628e-09	1.30173	0.217702	2.24e-09	2.83e-08
hsa-miR-126-5p		35701.3	71258.1	0.894398	0.149623	2.26364e-09	2.94981e-08	0.901531	0.153132	3.93e-09	4.72e-08
hsa-miR-9-5p		1091.37	307.46	-2.01425	0.340629	3.35288e-09	4.23682e-08	-2.01189	0.34474	5.35e-09	6.03e-08
hsa-miR-483-3p		3772.2	1968.08	-0.962133	0.163143	3.69105e-09	4.39762e-08	-0.956375	0.162491	3.96e-09	4.72e-08
hsa-miR-4661-5p		21.38	73.73	1.74554	0.295801	3.61211e-09	4.39762e-08	1.71027	0.270139	2.43e-10	3.91e-09
hsa-miR-654-5p	C14MC	224.66	101.93	-1.07864	0.184438	4.96744e-09	5.75395e-08	-1.07833	0.188807	1.12e-08	1.2e-07
hsa-miR-769-5p		1984.29	1359.03	-0.755644	0.130117	6.34363e-09	7.14945e-08	-0.751727	0.132237	1.31e-08	1.33e-07
hsa-miR-675-3p		273.77	152.15	-0.95837	0.166389	8.42017e-09	9.24003e-08	-0.947429	0.163059	6.23e-09	6.84e-08
hsa-miR-183-5p		1465.72	789.81	-1.12545	0.199655	1.73032e-08	1.85011e-07	-1.11622	0.206066	6.07e-08	5.88e-07
hsa-miR-148a-5p		657.43	248.62	-1.1951	0.213605	2.20726e-08	2.30107e-07	-1.20411	0.210993	1.15e-08	1.2e-07
hsa-miR-548o-3p		80.36	149.6	1.05816	0.191616	3.34529e-08	3.4024e-07	1.0488	0.189618	3.18e-08	3.16e-07
hsa-miR-1185-1-3p	C14MC	324.45	153.56	-0.891529	0.162151	3.83824e-08	3.81083e-07	-0.885508	0.147449	1.91e-09	2.49e-08
hsa-miR-194-5p		377.34	834.41	0.990766	0.180987	4.39425e-08	4.2614e-07	0.971984	0.183447	1.17e-07	1.08e-06
hsa-miR-450b-5p		3840.38	2232.06	-0.729425	0.136922	9.96868e-08	9.44759e-07	-0.728683	0.141229	2.48e-07	2.15e-06
hsa-miR-100-5p		39044.3	114221	1.20035	0.228852	1.56217e-07	1.39263e-06	1.22193	0.235035	2e-07	1.78e-06
hsa-miR-29c-3p		1520.66	2585.93	0.782243	0.148998	1.52087e-07	1.39263e-06	0.787995	0.153718	2.96e-07	2.52e-06
hsa-miR-24-2-5p		659.59	1266.78	1.09554	0.208906	1.56963e-07	1.39263e-06	1.09778	0.216106	3.78e-07	3.09e-06
hsa-miR-224-5p		3056.2	5397.39	0.901161	0.174769	2.51885e-07	2.18165e-06	0.916099	0.179152	3.16e-07	2.64e-06
hsa-miR-3909		179.69	382.42	1.1236	0.218047	2.56357e-07	2.18165e-06	1.12238	0.225309	6.31e-07	4.96e-06
hsa-miR-96-5p		153.41	96.69	-0.877609	0.170902	2.8191e-07	2.35113e-06	-0.882482	0.174946	4.55e-07	3.65e-06
hsa-miR-299-3p	C14MC	757.64	476.5	-0.675758	0.132492	3.39007e-07	2.77188e-06	-0.677746	0.126723	8.88e-08	8.42e-07
hsa-miR-193a-5p		270.91	124.1	-1.25117	0.248522	4.79271e-07	3.84339e-06	-1.24787	0.256527	1.15e-06	8.55e-06
hsa-miR-127-3p	C14MC	105363	58873.2	-0.714502	0.142032	4.89042e-07	3.84775e-06	-0.712003	0.14611	1.1e-06	8.33e-06
hsa-miR-152-3p		3286.96	1582.12	-0.953999	0.190012	5.14754e-07	3.97504e-06	-0.930771	0.179026	2e-07	1.78e-06
hsa-miR-877-5p		146.82	84.04	-1.11595	0.224995	7.05337e-07	5.34774e-06	-1.11888	0.230432	1.2e-06	8.78e-06
hsa-miR-516a-5p	C19MC	59346.6	96440	0.502703	0.102095	8.48463e-07	6.31802e-06	0.514965	0.0875903	4.12e-09	4.77e-08
hsa-miR-1247-3p		289.36	141.93	-0.960528	0.195772	9.27789e-07	6.78751e-06	-0.958902	0.201727	2e-06	1.41e-05
hsa-miR-101-3p		16283.5	26802.8	0.63805	0.133518	1.7638e-06	1.26811e-05	0.63258	0.128227	8.09e-07	6.24e-06
hsa-miR-4713-3p		43.18	90.52	1.09427	0.230642	2.09062e-06	1.47761e-05	1.09824	0.235046	2.98e-06	2.03e-05
hsa-miR-151b		96.53	213.58	0.960231	0.205693	3.03757e-06	2.11111e-05	0.978673	0.208317	2.63e-06	1.83e-05
hsa-miR-382-3p	C14MC	380.57	170.32	-1.31265	0.281661	3.15633e-06	2.15769e-05	-1.3135	0.290354	6.07e-06	3.84e-05
hsa-miR-329-3p	C14MC	225.55	113.22	-1.16228	0.249814	3.27788e-06	2.20464e-05	-1.1598	0.255302	5.55e-06	3.56e-05
hsa-miR-34c-5p		683.48	1316.05	1.45985	0.315828	3.79521e-06	2.51207e-05	1.35206	0.306909	1.06e-05	6.29e-05
hsa-miR-134-5p	C14MC	677.77	422.8	-0.719027	0.156152	4.1315e-06	2.69193e-05	-0.721984	0.158818	5.47e-06	3.56e-05
hsa-miR-518e-3p	C19MC	7556.12	13363.1	0.868107	0.188782	4.25622e-06	2.73053e-05	0.879341	0.191521	4.4e-06	2.92e-05
hsa-miR-31-5p		818.01	598.13	-0.894205	0.194837	4.44294e-06	2.76523e-05	-0.897527	0.200738	7.78e-06	4.84e-05
hsa-miR-101-5p		42.77	83.65	0.905951	0.197266	4.37882e-06	2.76523e-05	0.891378	0.192871	3.81e-06	2.56e-05
hsa-miR-370-3p	C14MC	730.78	365.48	-0.78781	0.172877	5.18738e-06	3.18109e-05	-0.785906	0.176405	8.38e-06	5.14e-05
hsa-miR-382-5p	C14MC	564.98	347.21	-0.679479	0.149935	5.84768e-06	3.53403e-05	-0.67989	0.141745	1.61e-06	1.16e-05
hsa-miR-141-3p		31997.1	62904.7	0.79324	0.176256	6.77933e-06	4.03854e-05	0.797632	0.182267	1.21e-05	7e-05
hsa-miR-668-3p	C14MC	199.7	113.08	-0.656732	0.146235	7.09109e-06	4.16476e-05	-0.6552	0.149531	1.18e-05	6.92e-05
hsa-miR-767-5p		490.28	280.21	-0.913273	0.206844	1.00887e-05	5.84302e-05	-0.912366	0.212072	1.69e-05	9.53e-05
hsa-miR-200c-3p		7480.51	11669.1	0.952947	0.216173	1.04201e-05	5.9523e-05	0.942756	0.22259	2.28e-05	0.000125
hsa-miR-224-3p		120.69	210.91	0.919052	0.209625	1.16373e-05	6.55778e-05	0.912304	0.2157	2.34e-05	0.000127
hsa-miR-215-5p		27.51	66.85	1.35855	0.315581	1.67048e-05	9.28785e-05	1.41484	0.320246	9.96e-06	6.02e-05
hsa-miR-223-3p		2424.94	1340.78	-0.913409	0.213695	1.91687e-05	0.000105175	-0.90818	0.215699	2.55e-05	0.000135
hsa-miR-340-5p		3336.58	2025.88	-0.741394	0.17495	2.25787e-05	0.000122277	-0.74294	0.175849	2.39e-05	0.000128
hsa-miR-519c-3p	C19MC	13980.7	10728.4	-0.518695	0.122965	2.46224e-05	0.000131635	-0.50992	0.123729	3.77e-05	0.000194
hsa-miR-889-3p	C14MC	3601.84	2128.01	-0.705627	0.170005	3.31558e-05	0.000175012	-0.696129	0.168651	3.67e-05	0.000191
hsa-miR-150-5p		170.89	413.65	1.47376	0.356165	3.50584e-05	0.000182742	1.54026	0.362952	2.2e-05	0.000122
hsa-miR-301a-3p		4844.18	3320.06	-0.522552	0.127042	3.90195e-05	0.000200878	-0.52318	0.131194	6.67e-05	0.00032
hsa-miR-140-3p		5097.67	7038.19	0.548646	0.134287	4.39603e-05	0.000223554	0.541237	0.133139	4.8e-05	0.000238
hsa-miR-493-5p	C14MC	4175.8	2611.79	-0.955676	0.23449	4.59067e-05	0.00023064	-0.921899	0.231938	7.05e-05	0.000334
hsa-miR-24-3p		4696.17	6239.36	0.666214	0.164302	5.01754e-05	0.000249085	0.665228	0.169959	9.08e-05	0.000411
hsa-miR-32-5p		403.35	357.35	-0.464523	0.115768	6.00741e-05	0.000294717	-0.463271	0.118512	9.26e-05	0.000415
hsa-miR-409-5p	C14MC	328.6	193.94	-0.783714	0.196657	6.74272e-05	0.000326944	-0.792842	0.182922	1.46e-05	8.35e-05
hsa-miR-409-3p	C14MC	6758.08	4007.1	-0.501067	0.125887	6.88259e-05	0.00032989	-0.501605	0.129839	0.000112	0.000496
hsa-miR-184		458.62	1071.51	1.3479	0.340071	7.38367e-05	0.000349886	1.35692	0.329691	3.86e-05	0.000196
hsa-miR-944		524.97	312.42	-0.743208	0.189411	8.7167e-05	0.000408412	-0.736449	0.192562	0.000131	0.000569
hsa-miR-34b-5p		57.69	109.9	1.33686	0.342075	9.30286e-05	0.000431032	1.26585	0.33147	0.000134	0.000576
hsa-miR-15a-5p		837.04	1313.42	0.541064	0.139126	0.000100652	0.000461231	0.5464	0.137855	7.38e-05	0.000345
hsa-miR-10395-3p		131.85	201.94	0.988061	0.255504	0.000110136	0.000499201	1.01865	0.249146	4.34e-05	0.000218
hsa-miR-185-5p		182.34	245.63	0.787018	0.203769	0.000112322	0.000503637	0.796019	0.209003	0.00014	0.000595
hsa-miR-369-3p	C14MC	1680.53	1213.85	-0.627585	0.162745	0.000115135	0.000505803	-0.621323	0.154639	5.87e-05	0.000288
hsa-miR-641		38.97	57.9	0.966986	0.250771	0.000115231	0.000505803	0.952808	0.255611	0.000193	0.00079
hsa-miR-487a-3p	C14MC	787.51	532.69	-0.500996	0.13018	0.000118847	0.000516241	-0.496223	0.124227	6.48e-05	0.000314
hsa-miR-518c-5p	C19MC	1829.92	2442.97	0.380837	0.0992261	0.000124003	0.000533083	0.381383	0.102148	0.000189	0.000779
hsa-miR-138-5p		139.36	437.26	1.89882	0.499767	0.000145044	0.000617175	1.87806	0.517245	0.000282	0.00108
hsa-miR-548k		222.94	305	0.659699	0.174028	0.000150182	0.000632583	0.684069	0.172675	7.44e-05	0.000345
hsa-miR-337-5p	C14MC	121.41	79.75	-0.593117	0.15794	0.000173116	0.000721896	-0.596197	0.155585	0.000127	0.000558
hsa-miR-342-3p		1187.47	800.53	-0.699728	0.18704	0.000183243	0.000751883	-0.691265	0.192843	0.000338	0.00126
hsa-miR-107		832.57	586.06	-0.436734	0.116769	0.000183914	0.000751883	-0.435928	0.117398	0.000205	0.000813
hsa-miR-4775		140.51	77.22	-0.911013	0.245434	0.000205759	0.000833023	-0.917953	0.247102	0.000203	0.000813
hsa-miR-625-5p		313.54	540.04	0.683532	0.18456	0.000212588	0.000852397	0.682898	0.190501	0.000337	0.00126
hsa-miR-489-3p		79.4	152.89	0.71119	0.193172	0.000231742	0.000920347	0.730499	0.192394	0.000147	0.000617
hsa-miR-30d-5p		185826	260900	0.586011	0.1598	0.000245275	0.000964901	0.589757	0.164863	0.000347	0.00128
hsa-miR-30c-5p		12366	17956.2	0.480943	0.13137	0.000251244	0.000978938	0.488916	0.133467	0.000249	0.00098
hsa-miR-494-3p	C14MC	203.08	148.02	-0.855764	0.233901	0.000253538	0.000978938	-0.833282	0.231028	0.00031	0.00117
hsa-miR-377-5p	C14MC	453.74	271.86	-0.674465	0.185058	0.000267794	0.0010245	-0.675059	0.190105	0.000384	0.00139
hsa-miR-378a-3p		10436.9	7292.85	-0.645629	0.177804	0.000282195	0.00106977	-0.645506	0.177321	0.000272	0.00106
hsa-miR-1307-3p		820	618.8	-0.394825	0.109	0.000292073	0.00109029	-0.392036	0.107947	0.000282	0.00108
hsa-miR-1180-3p		86.15	50.21	-0.786409	0.217147	0.000292835	0.00109029	-0.792295	0.222272	0.000364	0.00133
hsa-miR-485-3p	C14MC	515.95	281.98	-0.717182	0.199356	0.000321287	0.00118564	-0.708218	0.201918	0.000452	0.0016
hsa-miR-16-5p		23897.8	34864.8	0.495658	0.138366	0.000340692	0.00124622	0.501481	0.135008	0.000204	0.000813
hsa-miR-1843		135.46	108.58	-0.803027	0.22587	0.00037761	0.00136925	-0.806312	0.230998	0.000482	0.00167
hsa-miR-625-3p		228.56	373.32	0.703933	0.199563	0.000419715	0.0015088	0.70134	0.20061	0.000472	0.00165
hsa-miR-28-5p		1574.39	1854.01	0.35159	0.100576	0.000472694	0.00168473	0.350861	0.103316	0.000684	0.00228
hsa-miR-766-3p		52.2	76.61	0.651056	0.186698	0.000488065	0.00172477	0.642885	0.189472	0.000691	0.00229
hsa-miR-379-3p	C14MC	171.03	102.18	-0.586241	0.168524	0.000503903	0.00176578	-0.588665	0.150049	8.74e-05	0.000401
hsa-miR-653-5p		92	148.47	0.752961	0.217717	0.000543309	0.001888	0.750447	0.224204	0.000816	0.00264
hsa-miR-1185-5p	C14MC	154.38	102.05	-0.606763	0.175889	0.000561231	0.00193416	-0.609123	0.17694	0.000576	0.00195
hsa-miR-652-3p		361.36	407.88	0.551431	0.160753	0.000602933	0.00206085	0.544039	0.164915	0.000971	0.00303
hsa-miR-516b-5p	C19MC	97822.9	138924	0.458898	0.134207	0.000627781	0.00211117	0.465835	0.134989	0.000559	0.00191
hsa-miR-501-3p		1136.36	749.07	-0.532816	0.155817	0.000627363	0.00211117	-0.54514	0.143664	0.000148	0.000617
hsa-miR-181c-3p		215.08	316.5	0.529155	0.154919	0.000636206	0.00212238	0.532628	0.157713	0.000732	0.0024
hsa-miR-12136		105.15	53.41	-1.24573	0.365621	0.000656416	0.00217242	-1.22732	0.374952	0.00106	0.00324
hsa-miR-485-5p	C14MC	182.62	138.11	-0.507673	0.149343	0.000675386	0.00221761	-0.517966	0.147201	0.000434	0.00156
hsa-miR-326		248.51	165.79	-0.835795	0.246313	0.000690749	0.00225033	-0.838246	0.2542	0.000975	0.00303
hsa-miR-143-5p		208.95	252.5	0.621934	0.184062	0.000727662	0.00235221	0.622243	0.189736	0.00104	0.00321
hsa-let-7i-5p		2932.51	4047.5	0.739372	0.219198	0.000743326	0.00238436	0.740328	0.226913	0.0011	0.00331
hsa-miR-99b-5p		78635.4	106811	0.392681	0.116917	0.000783338	0.00247104	0.38777	0.120027	0.00123	0.0036
hsa-miR-376a-5p	C14MC	762.68	753.79	-0.655851	0.195372	0.000788126	0.00247104	-0.657094	0.20099	0.00108	0.00326
hsa-miR-135b-5p		324.78	529.98	1.04467	0.311104	0.000785242	0.00247104	1.06636	0.319291	0.000839	0.00269
hsa-miR-523-3p	C19MC	2869.52	4627.28	0.807002	0.240557	0.000794427	0.00247221	0.827977	0.24332	0.000667	0.00224
hsa-miR-512-5p	C19MC	1616.58	1504.99	-0.69651	0.208198	0.000821555	0.00253769	-0.683233	0.209966	0.00114	0.00337
hsa-miR-518b	C19MC	32240.1	52952.4	0.777008	0.232856	0.000847309	0.002598	0.786447	0.240283	0.00106	0.00324
hsa-miR-526b-5p	C19MC	12043.4	15460.1	0.428825	0.128824	0.000872355	0.00265527	0.422776	0.130356	0.00118	0.00347
hsa-miR-561-5p		2122.27	3132.66	0.66118	0.199888	0.000940474	0.00284187	0.679618	0.194872	0.000488	0.00168
hsa-miR-140-5p		219.66	293.94	0.458005	0.138727	0.000961777	0.00288533	0.462603	0.141925	0.00112	0.00332
hsa-miR-342-5p		89.74	58.68	-0.54864	0.166954	0.00101557	0.00302494	-0.552374	0.167368	0.000966	0.00303
hsa-miR-519a-5p	C19MC	2828.34	3892.4	0.34228	0.105066	0.00112296	0.00332108	0.351048	0.0999659	0.000445	0.00159
hsa-let-7d-3p		62.81	84.69	0.592749	0.183889	0.00126673	0.0037199	0.60605	0.182341	0.000888	0.00283
hsa-miR-130b-5p		122.21	224.74	0.899765	0.283433	0.00150082	0.00437651	0.895846	0.292021	0.00216	0.00608
hsa-miR-28-3p		14065.1	14767.7	0.30153	0.0952803	0.00155263	0.00449616	0.301713	0.096328	0.00174	0.00492
hsa-miR-27a-3p		44558	66518.8	0.420397	0.133038	0.00157781	0.00453757	0.430542	0.135153	0.00144	0.00418
hsa-miR-452-5p		1477.6	2010.01	0.625898	0.198279	0.00159594	0.00455826	0.637451	0.20291	0.00168	0.0048
hsa-miR-574-3p		1764.19	1385.31	-0.40946	0.133716	0.00219739	0.0062334	-0.407931	0.137899	0.00309	0.00855
hsa-miR-517-5p	C19MC	2147.91	4528.76	0.99244	0.326259	0.00235105	0.00662424	1.00824	0.337223	0.00279	0.00776
hsa-let-7b-5p		1707.21	2832.32	0.735173	0.242483	0.00243055	0.00680229	0.738158	0.251028	0.00328	0.00893
hsa-miR-18a-5p		231.29	142.01	-0.839095	0.279404	0.00267189	0.00742786	-0.835084	0.287984	0.00373	0.00998
hsa-miR-205-5p		14860.8	10113.1	-0.521114	0.175406	0.00296931	0.0082	-0.521098	0.181509	0.00409	0.0107
hsa-miR-450a-5p		1797.75	1475.56	-0.375597	0.126769	0.00304817	0.00825381	-0.376008	0.130809	0.00405	0.0107
hsa-miR-526b-3p	C19MC	197.51	278.13	0.612455	0.206598	0.00303205	0.00825381	0.602559	0.21266	0.0046	0.0117
hsa-miR-193b-5p		58.29	132.18	0.841615	0.284008	0.00304316	0.00825381	0.782766	0.275227	0.00445	0.0115
hsa-miR-411-3p	C14MC	432.38	247.06	-0.550726	0.187174	0.00325762	0.00876406	-0.5321	0.157642	0.000737	0.0024
hsa-miR-345-5p		294.94	227.31	-0.453019	0.154914	0.00345203	0.00922754	-0.445725	0.155002	0.00403	0.0107
hsa-miR-495-3p	C14MC	1503.68	925.39	-0.609228	0.208598	0.00349373	0.00924885	-0.612866	0.208957	0.00336	0.00909
hsa-miR-520e-3p	C19MC	64.74	52.04	-0.525191	0.179882	0.00350436	0.00924885	-0.515262	0.174826	0.00321	0.00879
hsa-miR-100-3p		239.7	430.11	0.819378	0.280886	0.00353278	0.0092652	0.82115	0.290632	0.00472	0.0119
hsa-miR-887-3p		227.33	137.33	-0.637348	0.218638	0.00355601	0.00926785	-0.63996	0.225046	0.00446	0.0115
hsa-miR-210-3p		652.33	665.67	-0.627531	0.215972	0.00366532	0.0094934	-0.645733	0.21338	0.00248	0.00693
hsa-miR-451a		21234.7	35432.2	0.666588	0.230304	0.00379912	0.00977921	0.663413	0.235667	0.00488	0.0122
hsa-miR-144-5p		1809.1	3730.14	0.880681	0.309318	0.00441092	0.0112844	0.876064	0.318335	0.00592	0.0142
hsa-let-7e-3p		51.09	65.32	0.553485	0.195031	0.00454063	0.0115454	0.555332	0.198913	0.00524	0.0129
hsa-miR-615-3p		284.24	168.12	-0.664328	0.235066	0.00471141	0.011907	-0.675436	0.239548	0.00481	0.0121
hsa-miR-141-5p		1003.44	1260.27	0.399244	0.141826	0.00487724	0.0121785	0.405823	0.145888	0.00541	0.0133
hsa-miR-320b		360.11	307.35	-0.530218	0.188318	0.00486953	0.0121785	-0.530081	0.192271	0.00583	0.0141
hsa-miR-378a-5p		136.59	80.75	-0.912996	0.326992	0.00523661	0.012998	-0.944958	0.331141	0.00432	0.0113
hsa-miR-654-3p	C14MC	6097.93	4470.83	-0.39142	0.14177	0.00576338	0.0141678	-0.393265	0.143752	0.00622	0.0148
hsa-miR-542-3p		4212.66	2862.91	-0.440966	0.159783	0.00578399	0.0141678	-0.443113	0.164624	0.00711	0.0167
hsa-miR-33b-5p		33.33	74.38	0.673125	0.244034	0.00580981	0.0141678	0.670561	0.248975	0.00708	0.0167
hsa-miR-27b-3p		190515	239310	0.302038	0.109581	0.00584579	0.0141726	0.308522	0.111329	0.00558	0.0136
hsa-miR-34a-5p		490.31	623.96	0.576936	0.210041	0.00601835	0.0145067	0.554534	0.208515	0.00783	0.0181
hsa-let-7g-5p		3328.19	4288.81	0.575005	0.210545	0.00631368	0.0151311	0.574745	0.217959	0.00837	0.0191
hsa-miR-19b-3p		4513.84	3621.55	-0.30978	0.113595	0.00639006	0.0152266	-0.313917	0.11492	0.0063	0.0149
hsa-miR-518e-5p	C19MC	1936.8	2553.09	0.272303	0.100311	0.00663601	0.0157228	0.278991	0.0953183	0.00342	0.00921
hsa-miR-335-3p		15511.2	10118.3	-0.527681	0.19515	0.00685153	0.0161417	-0.529244	0.200772	0.00839	0.0191
hsa-miR-337-3p	C14MC	676.85	556.46	-0.40021	0.148856	0.00717592	0.016811	-0.400145	0.153581	0.00918	0.0208
hsa-let-7d-5p		352.82	466.52	0.541748	0.20318	0.00766825	0.017864	0.542182	0.209902	0.00979	0.0221
hsa-miR-522-5p	C19MC	1976.22	2529.47	0.253505	0.0957418	0.00810183	0.0187692	0.257219	0.0928879	0.00562	0.0136
hsa-miR-518a-3p	C19MC	6971.1	9875.81	0.409126	0.155364	0.00845494	0.0194791	0.419559	0.157264	0.00763	0.0178
hsa-miR-26b-5p		75376.2	88047.7	0.374388	0.142334	0.0085299	0.0195438	0.377822	0.146827	0.0101	0.0226
hsa-miR-519c-5p	C19MC	1957.5	2578.22	0.245872	0.0939184	0.00884634	0.020158	0.250397	0.0883392	0.00459	0.0117
hsa-miR-523-5p	C19MC	1947.1	2551.34	0.260215	0.0995655	0.00896177	0.0202286	0.26618	0.0951028	0.00513	0.0127
hsa-miR-526a-3p	C19MC	127.76	157.44	0.626755	0.239857	0.00897433	0.0202286	0.625599	0.243431	0.0102	0.0227
hsa-miR-15b-3p		88.15	71.98	-0.537217	0.210205	0.0105979	0.0237599	-0.531878	0.209285	0.011	0.0245
hsa-miR-519b-5p	C19MC	1921.99	2527.62	0.249701	0.098395	0.011157	0.0248795	0.255044	0.0963383	0.00811	0.0187
hsa-miR-148b-5p		524.9	585.23	0.342935	0.13591	0.0116277	0.0257913	0.336647	0.137861	0.0146	0.0317
hsa-miR-30e-5p		25138.1	30245.6	0.287465	0.11461	0.0121349	0.0266609	0.294963	0.117035	0.0117	0.0259
hsa-miR-483-5p		1110.27	884.06	-0.418049	0.166698	0.0121476	0.0266609	-0.418531	0.172229	0.0151	0.0324
hsa-miR-412-5p	C14MC	417.91	98.85	-1.62494	0.649432	0.0123459	0.0269541	-1.5822	0.665357	0.0174	0.0365
hsa-miR-26a-5p		647676	463807	-0.553292	0.221529	0.0125038	0.0271566	-0.533311	0.224126	0.0173	0.0365
hsa-miR-934		450.09	384.61	-0.42074	0.171324	0.0140565	0.0303708	-0.427197	0.175595	0.015	0.0324
hsa-miR-22-3p		398216	465559	0.286193	0.117525	0.0148852	0.0319955	0.29457	0.117663	0.0123	0.027
hsa-miR-1307-5p		1787.43	1379.81	-0.579561	0.238519	0.0151058	0.0323032	-0.576315	0.246841	0.0196	0.0404
hsa-miR-655-3p	C14MC	143.47	79.13	-0.649332	0.268364	0.0155377	0.0330573	-0.663047	0.266823	0.013	0.0283
hsa-miR-299-5p	C14MC	131.23	90.85	-0.396347	0.16826	0.0184946	0.0391485	-0.395038	0.17195	0.0216	0.0441
hsa-miR-323b-3p	C14MC	160.32	98.3	-0.783067	0.332776	0.0186158	0.039206	-0.754848	0.321536	0.0189	0.0392
hsa-miR-196a-5p		347.09	157.09	-0.891366	0.379513	0.0188384	0.0394755	-0.84373	0.350129	0.016	0.0338
hsa-miR-10b-5p		35184.8	46273.7	1.24785	0.535171	0.019717	0.0409097	1.16399	0.65166	0.0741	0.125
hsa-miR-193b-3p		2601.93	4745.97	0.567387	0.243342	0.0197191	0.0409097	0.52621	0.244889	0.0317	0.0611
hsa-miR-376a-3p	C14MC	531.42	421.15	-0.4002	0.172147	0.0200853	0.0414631	-0.412293	0.170604	0.0157	0.0335
hsa-miR-520f-3p	C19MC	1570.33	1351.27	-0.372889	0.160839	0.0204279	0.0419627	-0.353598	0.159827	0.0269	0.054
hsa-miR-92b-3p		2743.81	3605.11	0.576576	0.251388	0.0218151	0.0445926	0.593374	0.255819	0.0204	0.0418
hsa-let-7f-5p		11940.5	15682.7	0.53787	0.234892	0.0220292	0.0447903	0.549248	0.240965	0.0226	0.0461
hsa-miR-524-5p	C19MC	2519.35	3359.36	0.325954	0.142631	0.0222956	0.0447903	0.324703	0.147367	0.0276	0.0547
hsa-miR-98-5p		724.84	861.15	0.422188	0.184541	0.0221509	0.0447903	0.437651	0.185685	0.0184	0.0384
hsa-miR-132-3p		221.17	242.01	0.49746	0.217753	0.0223415	0.0447903	0.491703	0.224558	0.0285	0.0564
hsa-miR-221-5p		660.4	463.4	-0.318495	0.140795	0.0236902	0.0471116	-0.328787	0.136155	0.0157	0.0335
hsa-miR-30b-3p		86.5	102.08	0.515808	0.228077	0.0237253	0.0471116	0.521104	0.233759	0.0258	0.0522
hsa-miR-379-5p	C14MC	338.1	248.28	-0.390972	0.174541	0.0250908	0.049587	-0.39245	0.123796	0.00152	0.00438
hsa-miR-221-3p		21964	14632.1	-0.357812	0.16143	0.0266566	0.0524331	-0.358627	0.162638	0.0274	0.0547
hsa-miR-1283	C19MC	8263.63	11301.6	0.530861	0.244058	0.029619	0.0579864	0.535342	0.248327	0.0311	0.0609
hsa-miR-532-5p		6661.24	5542.29	-0.427365	0.197046	0.0300937	0.0586404	-0.429195	0.199292	0.0313	0.0609
hsa-miR-671-3p		192.86	275.78	0.479795	0.224614	0.0326718	0.0633681	0.488758	0.230949	0.0343	0.0656
hsa-miR-339-5p		80.36	68.1	-0.392358	0.183946	0.0329241	0.0635618	-0.395485	0.187243	0.0347	0.066
hsa-miR-542-5p		398.48	311.09	-0.276002	0.129961	0.0336927	0.064746	-0.274729	0.133529	0.0396	0.0745
hsa-miR-376b-3p	C14MC	157.62	105.67	-0.446722	0.212726	0.03573	0.0683459	-0.459444	0.20763	0.0269	0.054
hsa-miR-186-5p		19673.4	21083.5	0.254242	0.121542	0.0364554	0.069415	0.258293	0.124949	0.0387	0.0731
hsa-miR-30b-5p		37339.2	50013	0.32945	0.15822	0.0373218	0.0707418	0.330724	0.16329	0.0428	0.0787
hsa-miR-497-5p		280.71	375.52	0.553332	0.266006	0.0375123	0.0707811	0.560693	0.274096	0.0408	0.0756
hsa-miR-195-3p		134.17	150.83	0.471735	0.227463	0.0380886	0.0715448	0.468641	0.232892	0.0442	0.0807
hsa-miR-19a-3p		554.93	534.68	-0.27529	0.133674	0.0394546	0.0737463	-0.272275	0.13701	0.0469	0.0843
hsa-miR-656-3p	C14MC	172.06	132.99	-0.308092	0.149723	0.0396143	0.0737463	-0.309177	0.14937	0.0385	0.0729
hsa-miR-576-5p		151.01	188	0.355292	0.173752	0.0408717	0.0757489	0.35401	0.174806	0.0429	0.0787
hsa-let-7e-5p		6422.73	9217.3	0.47784	0.234127	0.0412567	0.076124	0.4825	0.24122	0.0455	0.0821
hsa-miR-190a-5p		115.99	82	-0.444424	0.221576	0.0448842	0.0824525	-0.443635	0.227497	0.0512	0.0907
hsa-miR-145-5p		3958.11	5303.92	0.43937	0.21927	0.0450927	0.0824723	0.440265	0.226179	0.0516	0.0908
hsa-miR-195-5p		507.01	635.98	0.488871	0.245941	0.0468385	0.0849422	0.511333	0.249391	0.0403	0.0751
hsa-miR-490-3p		63.5	71.47	0.843723	0.424483	0.0468506	0.0849422	0.844575	0.437744	0.0537	0.0937
hsa-miR-584-5p		6524.57	8872.62	0.435291	0.220052	0.047914	0.0861995	0.42718	0.22693	0.0598	0.103
hsa-miR-525-3p	C19MC	1704.14	2019.39	0.291909	0.147597	0.0479575	0.0861995	0.295253	0.151967	0.052	0.0912
hsa-miR-151a-5p		1601.3	1946.3	0.25467	0.132876	0.0552895	0.0989515	0.274706	0.127065	0.0306	0.0602
hsa-miR-136-3p	C14MC	22516	20699.4	-0.233109	0.122817	0.0576932	0.10223	-0.240242	0.119459	0.0443	0.0807
hsa-miR-222-3p		15534.3	10204.7	-0.365049	0.192308	0.0576627	0.10223	-0.364073	0.198818	0.0671	0.115
hsa-miR-518f-3p	C19MC	6747.22	8712.64	0.360453	0.190034	0.0578565	0.10223	0.367575	0.195131	0.0596	0.103
hsa-miR-664a-3p		240.43	281.47	0.391052	0.206421	0.058166	0.102343	0.417146	0.207832	0.0447	0.0811
hsa-miR-3927-3p		45	114	1.51951	0.806186	0.0594552	0.104171	1.10214	0.792907	0.165	0.236
hsa-miR-452-3p		408.24	532.91	0.38446	0.206575	0.0627276	0.109445	0.427918	0.199299	0.0318	0.0611
hsa-miR-543	C14MC	658.22	502.97	-0.268818	0.145155	0.0640345	0.110927	-0.261771	0.127659	0.0403	0.0751
hsa-miR-509-3p		61.19	71.85	0.508338	0.274566	0.0641088	0.110927	0.537716	0.271951	0.048	0.0859
hsa-miR-10399-3p		60.2	47.95	-0.407765	0.221687	0.0658605	0.113487	-0.413879	0.212382	0.0513	0.0907
hsa-miR-192-5p		15198.9	20202.1	0.341566	0.186068	0.0664011	0.113948	0.331715	0.191425	0.0831	0.138
hsa-miR-181a-5p		503420	620535	0.272503	0.149841	0.0689706	0.117391	0.277504	0.152656	0.0691	0.117
hsa-miR-324-5p		254.04	266.76	0.365155	0.200722	0.0688791	0.117391	0.357404	0.195827	0.068	0.116
hsa-miR-149-5p		5003.34	5144.51	-0.267476	0.147354	0.069495	0.117803	-0.267449	0.151876	0.0782	0.131
hsa-miR-125b-2-3p		472.5	342.88	-0.366026	0.202487	0.0706604	0.119293	-0.379353	0.19462	0.0513	0.0907
hsa-miR-16-2-3p		267.34	362.3	0.396942	0.22222	0.0740576	0.124524	0.407436	0.221409	0.0657	0.113
hsa-miR-376c-3p	C14MC	1226.73	1030.78	-0.303681	0.171575	0.0767339	0.128506	-0.30875	0.176089	0.0795	0.133
hsa-miR-425-5p		2470.42	1993.81	-0.199633	0.113719	0.0791746	0.132063	-0.201592	0.116862	0.0845	0.139
hsa-miR-10395-5p		200.95	238.74	0.447394	0.255272	0.0796682	0.132357	0.529294	0.246029	0.0314	0.061
hsa-miR-1247-5p		4290.25	2434.48	-0.346625	0.198153	0.0802427	0.132783	-0.352163	0.204719	0.0854	0.14
hsa-miR-518a-5p	C19MC	3120.94	4184.58	0.247836	0.142492	0.0819818	0.1351	0.251791	0.145921	0.0844	0.139
hsa-miR-675-5p		86.3	58.71	-0.470155	0.270586	0.0822909	0.1351	-0.457414	0.27578	0.0972	0.157
hsa-miR-331-3p		1308.74	1024.35	-0.514268	0.296372	0.0827037	0.135245	-0.49475	0.301677	0.101	0.162
hsa-miR-130b-3p		824.61	1256.13	0.413533	0.23873	0.0832336	0.13558	0.417736	0.242427	0.0849	0.139
hsa-miR-128-3p		742.03	633.49	-0.281493	0.16285	0.0838918	0.13612	-0.273056	0.161581	0.091	0.148
hsa-miR-148b-3p		10927.6	11653.1	0.233686	0.136325	0.0864935	0.139798	0.229397	0.140431	0.102	0.164
hsa-miR-4521		31.35	45.41	0.542264	0.321295	0.0914597	0.147254	0.533524	0.327919	0.104	0.165
hsa-miR-518c-3p	C19MC	13840.5	17535.1	0.28322	0.169819	0.0953602	0.152357	0.290499	0.175066	0.097	0.157
hsa-miR-582-5p		68.5	65.63	-0.380516	0.228116	0.0952996	0.152357	-0.378179	0.233812	0.106	0.166
hsa-miR-21-3p		3512.91	2985.21	-0.300521	0.181097	0.0970261	0.154427	-0.303746	0.186973	0.104	0.165
hsa-miR-3614-3p		49.93	51.53	0.436938	0.264406	0.0984267	0.156061	0.434187	0.271746	0.11	0.172
hsa-miR-484		2330.43	2819.01	0.221219	0.135332	0.102125	0.161311	0.226926	0.138124	0.1	0.162
hsa-miR-520g-5p	C19MC	204.44	254.41	0.439438	0.269404	0.102859	0.161857	0.442691	0.277489	0.111	0.172
hsa-miR-204-5p		852.21	339.2	-0.766435	0.470652	0.103429	0.162142	-0.734827	0.487128	0.131	0.198
hsa-miR-517c-3p	C19MC	5891.45	8057.97	0.224842	0.138615	0.104791	0.163052	0.244825	0.138496	0.0771	0.13
hsa-miR-188-5p		89.33	65.01	-0.392677	0.241926	0.104561	0.163052	-0.392621	0.248651	0.114	0.177
hsa-miR-144-3p		1129.3	2861.02	0.68136	0.423088	0.1073	0.166336	0.697715	0.370147	0.0594	0.103
hsa-miR-372-3p	miR-371–373	1340.95	2099.92	0.964114	0.601996	0.10926	0.168745	0.931417	0.603632	0.123	0.186
hsa-miR-324-3p		109.94	91.75	-0.214379	0.134221	0.11022	0.169373	-0.213926	0.135975	0.116	0.178
hsa-miR-340-3p		69.02	55.03	-0.276419	0.17319	0.110478	0.169373	-0.274413	0.175659	0.118	0.18
hsa-miR-527	C19MC	1399.03	1853.68	0.217763	0.140366	0.120806	0.183948	0.218787	0.144954	0.131	0.198
hsa-miR-1301-3p		112.46	111.23	0.289195	0.186661	0.121308	0.183948	0.280744	0.190016	0.14	0.209
hsa-miR-874-5p		90.29	111.21	0.436242	0.281246	0.120876	0.183948	0.425497	0.2619	0.104	0.165
hsa-miR-520g-3p	C19MC	5412.89	7078.86	0.240468	0.157371	0.126504	0.191131	0.249896	0.159944	0.118	0.18
hsa-miR-27a-5p		159.43	157.73	0.469752	0.308919	0.128352	0.193223	0.463069	0.318171	0.146	0.217
hsa-miR-526a-5p	C19MC	669.6	929.91	0.221413	0.146939	0.131852	0.197778	0.216049	0.14957	0.149	0.221
hsa-miR-518d-5p	C19MC	329.24	462.47	0.220047	0.146443	0.132938	0.198692	0.211777	0.147087	0.15	0.222
hsa-miR-145-3p		1080.36	1316.56	0.246368	0.164758	0.134829	0.2008	0.248485	0.167502	0.138	0.207
hsa-let-7a-5p		71786.9	78136	0.255547	0.172796	0.13917	0.205814	0.255499	0.178814	0.153	0.224
hsa-miR-455-5p		1539.14	1389.49	-0.262451	0.177471	0.139183	0.205814	-0.262639	0.183538	0.152	0.224
hsa-miR-519d-5p	C19MC	1632.37	2028.25	0.256271	0.17474	0.142488	0.209956	0.255783	0.180693	0.157	0.228
hsa-miR-126-3p		23826.5	35740.1	0.390385	0.266853	0.143489	0.210686	0.425563	0.264098	0.107	0.168
hsa-miR-92a-3p		112725	128412	0.260192	0.178256	0.144386	0.211259	0.260768	0.184374	0.157	0.228
hsa-miR-519e-5p	C19MC	343.85	361.33	-0.211293	0.146358	0.148831	0.217001	-0.203887	0.148581	0.17	0.242
hsa-miR-532-3p		159.24	173.79	0.264116	0.183515	0.150091	0.217454	0.263881	0.188775	0.162	0.234
hsa-miR-7977		36.14	43.23	0.551154	0.383043	0.150184	0.217454	0.549533	0.393639	0.163	0.234
hsa-miR-93-5p		6555.11	5969.79	-0.164851	0.114868	0.151246	0.218234	-0.161524	0.114185	0.157	0.228
hsa-miR-130a-3p		10095.4	9375.1	-0.171946	0.120533	0.153712	0.221027	-0.167568	0.12118	0.167	0.238
hsa-miR-361-3p		528.91	664.89	0.230894	0.165354	0.162607	0.233013	0.245871	0.156467	0.116	0.178
hsa-miR-362-5p		199.21	189.61	0.229764	0.165101	0.164025	0.234242	0.224556	0.169209	0.184	0.258
hsa-miR-25-3p		7874.16	7204.54	-0.200475	0.148715	0.177642	0.252821	-0.201581	0.15188	0.184	0.258
hsa-miR-7705		63.65	53.75	-0.234371	0.174323	0.1788	0.253603	-0.233652	0.173816	0.179	0.252
hsa-miR-181a-2-3p		3404.55	3029.94	-0.304851	0.227873	0.180959	0.255796	-0.309989	0.23389	0.185	0.258
hsa-miR-498-3p	C19MC	196.12	228.39	0.213451	0.162801	0.189819	0.267414	0.201176	0.157551	0.202	0.28
hsa-miR-365b-3p		376.77	546.76	0.299982	0.232679	0.197309	0.27703	0.262158	0.23582	0.266	0.346
hsa-miR-378c		54.08	58.52	-0.301632	0.237007	0.203136	0.284253	-0.302119	0.241365	0.211	0.29
hsa-miR-365a-3p		368.76	534.4	0.275775	0.220543	0.211141	0.294467	0.24164	0.223581	0.28	0.358
hsa-miR-520c-3p	C19MC	297.25	254.43	-0.225934	0.181237	0.212538	0.295428	-0.223631	0.186834	0.231	0.312
hsa-miR-629-5p		160.03	198.71	0.307583	0.247123	0.213259	0.295445	0.31172	0.25356	0.219	0.3
hsa-miR-136-5p	C14MC	4269.18	5134.01	0.174049	0.140059	0.213985	0.295469	0.167212	0.141507	0.237	0.318
hsa-miR-660-5p		4559.06	4159.64	-0.242407	0.195517	0.215039	0.295944	-0.244849	0.195453	0.21	0.29
hsa-miR-500a-3p		2998.57	2306.69	-0.167807	0.135696	0.216223	0.296595	-0.174992	0.129186	0.176	0.249
hsa-miR-502-3p		276.76	218.73	-0.190253	0.154843	0.219191	0.298701	-0.210816	0.133934	0.115	0.178
hsa-miR-17-3p		141.8	157.94	0.198177	0.161097	0.218632	0.298701	0.197671	0.164029	0.228	0.31
hsa-miR-377-3p	C14MC	431.39	368.8	-0.214436	0.174923	0.220241	0.299154	-0.217372	0.180212	0.228	0.31
hsa-miR-142-5p		5226.55	6117.59	0.208975	0.171072	0.221872	0.300392	0.214984	0.176281	0.223	0.304
hsa-miR-520a-5p	C19MC	3840.55	4892.02	0.16499	0.135449	0.223188	0.301196	0.167011	0.139849	0.232	0.313
hsa-miR-320c		56.52	48.82	-0.335804	0.277311	0.225923	0.303902	-0.306473	0.280156	0.274	0.352
hsa-miR-30a-5p		191462	197260	0.128501	0.106886	0.229279	0.307425	0.126901	0.110048	0.249	0.329
hsa-miR-196b-5p		1241.23	991.79	-0.151895	0.12675	0.230767	0.308429	-0.152913	0.130525	0.241	0.322
hsa-miR-515-3p	C19MC	1606.01	1758.2	-0.20426	0.172001	0.23501	0.313096	-0.192558	0.175746	0.273	0.352
hsa-miR-454-3p		903.16	958.76	0.157735	0.133968	0.239032	0.31744	0.158241	0.138214	0.252	0.333
hsa-miR-301b-3p		316.01	246.89	-0.319433	0.273964	0.243626	0.322515	-0.327696	0.280827	0.243	0.323
hsa-miR-22-5p		367.89	355.16	-0.188516	0.162901	0.247173	0.326174	-0.188746	0.167905	0.261	0.341
hsa-miR-520c-5p	C19MC	333.35	448.77	0.174596	0.152625	0.252641	0.332338	0.168469	0.154075	0.274	0.352
hsa-miR-1323	C19MC	34649.8	44909.6	0.184323	0.162854	0.257706	0.337936	0.188385	0.167421	0.26	0.341
hsa-miR-361-5p		1191.41	1051.04	-0.188736	0.167649	0.260259	0.340213	-0.165809	0.137779	0.229	0.31
hsa-miR-522-3p	C19MC	4198.26	5696.98	0.159881	0.146611	0.275488	0.358996	0.186133	0.137984	0.177	0.251
hsa-miR-99b-3p		445.6	400.68	-0.13718	0.126244	0.277204	0.360106	-0.136045	0.128267	0.289	0.367
hsa-miR-30c-2-3p		386.67	346.41	-0.167493	0.154836	0.279367	0.361789	-0.167813	0.156726	0.284	0.363
hsa-miR-515-5p	C19MC	66372.1	76169.2	0.177771	0.164765	0.280618	0.362284	0.18474	0.168865	0.274	0.352
hsa-miR-525-5p	C19MC	7986.02	10716	0.148172	0.138218	0.283713	0.36515	0.158337	0.140346	0.259	0.341
hsa-miR-518d-3p	C19MC	252.63	269.65	0.244143	0.230215	0.288918	0.370514	0.243578	0.237817	0.306	0.384
hsa-miR-154-5p	C14MC	235.11	219.91	-0.19647	0.185547	0.289659	0.370514	-0.215975	0.183203	0.238	0.319
hsa-miR-146a-5p		963.17	966.14	0.490682	0.468044	0.29447	0.375516	0.481153	0.485128	0.321	0.4
hsa-miR-17-5p		1230.75	1050.99	-0.146469	0.140234	0.296272	0.375518	-0.145342	0.144719	0.315	0.395
hsa-miR-15b-5p		613.45	678.14	0.151225	0.14459	0.295613	0.375518	0.166118	0.131243	0.206	0.285
hsa-miR-3664-3p		54.28	69.8	0.206869	0.201669	0.304993	0.385401	0.216293	0.204874	0.291	0.368
hsa-miR-339-3p		282.21	327.58	0.142407	0.140091	0.309377	0.389759	0.150301	0.142444	0.291	0.368
hsa-miR-520b-3p	C19MC	304.93	249.19	-0.180271	0.18066	0.318353	0.39986	-0.174532	0.185353	0.346	0.43
hsa-miR-99a-5p		519.37	473.82	-0.118449	0.123561	0.337744	0.42294	-0.130501	0.116959	0.265	0.345
hsa-miR-4645-3p		74.15	79.57	0.188564	0.197259	0.339111	0.423381	0.168925	0.191119	0.377	0.463
hsa-miR-29c-5p		91.32	117.01	0.203846	0.217637	0.348947	0.434361	0.205671	0.223748	0.358	0.443
hsa-miR-155-5p		409.02	198.35	-0.345545	0.374545	0.35623	0.442107	-0.515785	0.358842	0.151	0.222
hsa-miR-519a-3p	C19MC	6351.67	8085.73	0.146788	0.159741	0.358142	0.443161	0.166454	0.159079	0.295	0.372
hsa-miR-133a-3p		466.31	448.45	0.17806	0.202979	0.380361	0.467877	0.177663	0.208465	0.394	0.483
hsa-miR-520e-5p	C19MC	113.61	140.58	0.152758	0.173794	0.379425	0.467877	0.14746	0.177398	0.406	0.493
hsa-miR-381-3p	C14MC	15697.7	13872.7	-0.114278	0.131126	0.383477	0.470323	-0.111494	0.131055	0.395	0.483
hsa-miR-197-3p		1553.48	1392.51	-0.177923	0.211258	0.399672	0.488748	-0.174537	0.217163	0.422	0.51
hsa-miR-519b-3p	C19MC	760.83	745.71	0.133612	0.159098	0.401015	0.488957	0.127144	0.163452	0.437	0.526
hsa-miR-335-5p		12728.6	11954	-0.11843	0.142336	0.405384	0.492843	-0.117461	0.145745	0.42	0.509
hsa-miR-125b-1-3p		284.66	317.06	0.138646	0.170793	0.416921	0.505395	0.167554	0.167547	0.317	0.396
hsa-miR-375-3p		285.25	281.16	0.499774	0.636146	0.432085	0.52075	0.417022	0.650868	0.522	0.609
hsa-miR-330-5p		345.31	295.77	-0.112637	0.143236	0.431647	0.52075	-0.113291	0.147063	0.441	0.53
hsa-miR-146b-5p		5431.96	4074.38	0.215263	0.278355	0.439322	0.527946	0.219782	0.288266	0.446	0.534
hsa-miR-424-5p		19130.8	25547.1	0.15732	0.20472	0.442211	0.528372	0.176773	0.208804	0.397	0.484
hsa-miR-373-3p	miR-371–373	1571.42	2033.64	0.387466	0.502905	0.44103	0.528372	0.336362	0.476213	0.48	0.569
hsa-miR-142-3p		731.45	614.49	-0.161652	0.213387	0.448718	0.533093	-0.154602	0.220379	0.483	0.571
hsa-miR-520f-5p	C19MC	102.45	114.44	-0.167015	0.220288	0.448351	0.533093	-0.165108	0.225104	0.463	0.552
hsa-miR-521	C19MC	434.67	478.23	-0.201742	0.271281	0.45708	0.541484	-0.165429	0.275163	0.548	0.631
hsa-miR-512-3p	C19MC	113373	110685	-0.0890803	0.123615	0.471139	0.556558	-0.0821683	0.122051	0.501	0.588
hsa-miR-93-3p		59.12	60.65	0.163977	0.230672	0.477167	0.562087	0.175209	0.23209	0.45	0.538
hsa-miR-455-3p		386.39	353.8	-0.148363	0.21059	0.481114	0.565139	-0.148203	0.21527	0.491	0.579
hsa-miR-21-5p		123375	133848	0.0871871	0.126363	0.490211	0.574207	0.0823371	0.129649	0.525	0.612
hsa-miR-421		856.73	888.35	0.0916485	0.13448	0.495555	0.578841	0.0915212	0.138735	0.509	0.597
hsa-miR-106b-5p		718.28	765.72	-0.0838695	0.128843	0.515085	0.598565	-0.0824728	0.132642	0.534	0.618
hsa-miR-369-5p	C14MC	502.09	456.56	0.115998	0.178297	0.515312	0.598565	0.114089	0.181278	0.529	0.615
hsa-miR-411-5p	C14MC	21723.8	18197.4	-0.0749548	0.117989	0.525254	0.608419	-0.079288	0.108453	0.465	0.552
hsa-miR-3614-5p		453.2	435	0.181733	0.292054	0.533771	0.616572	0.187165	0.301718	0.535	0.618
hsa-miR-874-3p		278.47	277.39	0.151082	0.26174	0.56379	0.649449	0.201866	0.22287	0.365	0.45
hsa-miR-106b-3p		971.39	1084.65	0.0927424	0.166041	0.576468	0.662224	0.091621	0.170908	0.592	0.675
hsa-miR-520h	C19MC	1433.62	1713.78	0.122987	0.226479	0.587102	0.672587	0.130573	0.232372	0.574	0.66
hsa-miR-181a-3p		2283.77	2457.43	0.0838055	0.163027	0.607211	0.693717	0.0854391	0.166417	0.608	0.689
hsa-miR-551b-3p		224.09	306.51	0.0941589	0.184732	0.610258	0.695294	0.0932378	0.19041	0.624	0.704
hsa-miR-520d-3p	C19MC	4092.89	4093.68	-0.0671326	0.133463	0.61496	0.698742	-0.067372	0.129112	0.602	0.684
hsa-miR-30e-3p		2020.77	2172.08	0.077466	0.156939	0.621585	0.704351	0.0734089	0.161601	0.65	0.728
hsa-miR-3615		143.28	134.12	-0.112737	0.230709	0.625087	0.706399	-0.127675	0.23523	0.587	0.673
hsa-miR-10a-5p		51051.9	44024.6	0.0908114	0.193784	0.63934	0.720553	0.0949876	0.200534	0.636	0.715
hsa-miR-941		909.21	765.78	-0.0864713	0.186084	0.642153	0.721773	-0.0941633	0.192122	0.624	0.704
hsa-miR-505-3p		70.8	76.65	-0.0669402	0.14695	0.648727	0.727202	-0.0608196	0.144917	0.675	0.748
hsa-miR-590-3p		156.89	216.42	0.0853904	0.190916	0.654683	0.731911	0.0686887	0.194432	0.724	0.786
hsa-miR-328-3p		214.07	185.3	0.0697714	0.158115	0.659017	0.734786	0.0800155	0.149635	0.593	0.675
hsa-miR-520d-5p	C19MC	6884.01	7799.47	0.0526776	0.120986	0.66327	0.737556	0.0532768	0.12486	0.67	0.745
hsa-miR-503-5p		745.43	746.74	-0.0935908	0.220077	0.670645	0.743774	-0.0869706	0.224755	0.699	0.769
hsa-miR-518f-5p	C19MC	683.14	770.9	0.0633276	0.152988	0.67892	0.750954	0.0686995	0.157392	0.662	0.741
hsa-miR-26a-2-3p		58.66	69.12	0.128113	0.322409	0.6911	0.762404	0.123125	0.33175	0.711	0.776
hsa-miR-151a-3p		13095.8	12355.3	0.0481215	0.125546	0.7015	0.771835	0.0534191	0.127976	0.676	0.748
hsa-miR-330-3p		59.73	58.07	0.064663	0.173349	0.709133	0.77818	0.0627832	0.165541	0.704	0.773
hsa-miR-30c-1-3p		69.61	76	0.0821234	0.222356	0.71188	0.779144	0.0848636	0.227748	0.709	0.776
hsa-miR-519e-3p	C19MC	168.78	199.82	0.0685258	0.19078	0.719455	0.785374	0.0821526	0.189942	0.665	0.742
hsa-miR-498-5p	C19MC	1534.93	1864.06	-0.0499131	0.162264	0.758384	0.825708	-0.0434303	0.167293	0.795	0.849
hsa-miR-520b-5p	C19MC	1013.16	1236.3	0.044986	0.153083	0.768859	0.834933	0.0468481	0.154675	0.762	0.819
hsa-miR-517a-3p	C19MC	21638.8	26672	0.0378024	0.135664	0.780515	0.839959	0.0500477	0.136914	0.715	0.778
hsa-miR-519a-2-5p	C19MC	1060.15	1279.28	0.0409273	0.148997	0.783558	0.839959	0.042834	0.149916	0.775	0.831
hsa-miR-1296-5p		253.95	276.03	0.0389464	0.141307	0.782844	0.839959	0.0551789	0.133143	0.679	0.749
hsa-miR-589-5p		133.61	130.76	-0.054919	0.198419	0.781947	0.839959	-0.0394389	0.202666	0.846	0.888
hsa-miR-3609		35.54	41.88	-0.103912	0.370045	0.778857	0.839959	-0.123955	0.372137	0.739	0.798
hsa-miR-30d-3p		1013.59	1017.04	0.0412335	0.153348	0.788016	0.842571	0.0385059	0.158282	0.808	0.855
hsa-miR-517b-3p	C19MC	21615.8	26654.1	0.0357323	0.1357	0.792304	0.84499	0.0481036	0.136986	0.725	0.786
hsa-miR-191-5p		90104.2	83380.6	0.0352279	0.155141	0.820369	0.872689	0.0497562	0.158261	0.753	0.812
hsa-miR-424-3p		3686.29	4086.9	0.0324674	0.15171	0.83054	0.880814	0.0377588	0.153347	0.806	0.855
hsa-miR-7706		310.36	258.54	-0.0284179	0.134148	0.832232	0.880814	-0.026062	0.137458	0.85	0.89
hsa-miR-524-3p	C19MC	1927.96	2103.24	-0.0240282	0.117901	0.83851	0.882976	-0.0252849	0.11975	0.833	0.879
hsa-miR-374a-5p		697.01	737.08	-0.0388278	0.18884	0.837094	0.882976	-0.0404221	0.195227	0.836	0.88
hsa-miR-425-3p		264.27	275.98	-0.0376597	0.189294	0.842303	0.884736	-0.0334833	0.181842	0.854	0.892
hsa-miR-20a-5p		1401.39	1273.16	-0.022824	0.130492	0.861153	0.900002	-0.0231924	0.134661	0.863	0.898
hsa-miR-374a-3p		1052.78	1179.59	0.0250085	0.141525	0.859738	0.900002	0.0170823	0.143856	0.905	0.928
hsa-miR-26b-3p		224.26	242.77	-0.0222163	0.136882	0.871068	0.908089	-0.0207432	0.138997	0.881	0.91
hsa-miR-1269a		585.3	511.74	-0.114507	0.81779	0.888644	0.924102	-0.216557	0.836044	0.796	0.849
hsa-miR-320a-3p		12353.5	12512	-0.0219881	0.160688	0.891159	0.924412	-0.0254042	0.162637	0.876	0.909
hsa-miR-520a-3p	C19MC	11142.1	11798.5	-0.0144846	0.11918	0.903267	0.932782	-0.0213315	0.120755	0.86	0.896
hsa-miR-27b-5p		432.42	436.35	-0.0238088	0.196791	0.903703	0.932782	-0.00961557	0.19914	0.961	0.968
hsa-miR-519d-3p	C19MC	8975.33	10898.2	0.0200016	0.203372	0.921654	0.948753	0.0314479	0.208922	0.88	0.91
hsa-miR-125a-3p		191.75	193.9	-0.0141083	0.147357	0.923726	0.948753	-0.0174248	0.150315	0.908	0.928
hsa-miR-30a-3p		6033.77	6478.31	0.0127401	0.15319	0.93372	0.952618	0.00829574	0.157463	0.958	0.968
hsa-miR-539-3p	C14MC	777.06	777.69	0.0117193	0.142255	0.934343	0.952618	0.00141834	0.104043	0.989	0.992
hsa-let-7a-3p		287.73	268.87	0.0135586	0.158636	0.931888	0.952618	0.0129761	0.1631	0.937	0.955
hsa-miR-181b-5p		11533.7	10924.8	0.0110929	0.164536	0.946248	0.955552	0.0120051	0.169342	0.943	0.96
hsa-miR-582-3p		150.45	123.92	0.0134994	0.199385	0.94602	0.955552	0.0100232	0.205031	0.961	0.968
hsa-miR-504-5p		111.32	126.67	0.0141042	0.20974	0.946386	0.955552	0.0131958	0.213214	0.951	0.965
hsa-miR-3613-5p		65.91	66.23	-0.0171228	0.228405	0.940241	0.955552	-0.0297902	0.232698	0.898	0.925
hsa-miR-487b-3p	C14MC	1663.7	1658.41	-0.0066744	0.150708	0.964676	0.971666	-0.00400926	0.147477	0.978	0.983
hsa-miR-23b-3p		16904.6	16230.3	0.00374494	0.180443	0.983442	0.985806	0.0207587	0.178108	0.907	0.928
hsa-let-7c-5p		1793.6	2023.09	-0.00807434	0.353641	0.981784	0.985806	0.0862608	0.354617	0.808	0.855
hsa-miR-744-5p		738.02	841.82	-0.000437699	0.194454	0.998204	0.998204	0.00179452	0.200961	0.993	0.993

## Sheet: S10. Highly dynamic miRNAs
Table S10. Differentially expressed microRNAs in pregnancy, stratified as up- or downregulated compared to previous trimester.
Differential expression testing details are provided in Tables S8-S9.
microRNAs that are differentially expressed in both 1st vs 2nd trimester and 2nd trimester vs term pregnancy comparisonas are highlighted in red.
1st to 2nd up-regulated microRNAs			1st to 2nd down-regulated microRNAs			2nd to normal term up-regulated microRNAs			2nd to normal term down-regulated microRNAs
hsa-let-7a-3p			hsa-let-7d-3p			hsa-let-7b-5p			hsa-miR-107
hsa-let-7a-5p			hsa-miR-10395-3p			hsa-let-7d-3p			hsa-miR-1180-3p
hsa-let-7d-5p			hsa-miR-10395-5p			hsa-let-7d-5p			hsa-miR-1185-1-3p
hsa-let-7e-5p			hsa-miR-106b-3p			hsa-let-7e-3p			hsa-miR-1185-5p
hsa-let-7g-5p			hsa-miR-1180-3p			hsa-let-7f-5p			hsa-miR-1197
hsa-let-7i-5p			hsa-miR-1247-3p			hsa-let-7g-5p			hsa-miR-12136
hsa-miR-100-3p			hsa-miR-1247-5p			hsa-let-7i-5p			hsa-miR-1247-3p
hsa-miR-100-5p			hsa-miR-125a-3p			hsa-miR-100-3p			hsa-miR-127-3p
hsa-miR-101-3p			hsa-miR-127-3p			hsa-miR-100-5p			hsa-miR-127-5p
hsa-miR-101-5p			hsa-miR-128-3p			hsa-miR-101-3p			hsa-miR-1307-3p
hsa-miR-1185-5p			hsa-miR-1296-5p			hsa-miR-101-5p			hsa-miR-1307-5p
hsa-miR-1197			hsa-miR-1301-3p			hsa-miR-10395-3p			hsa-miR-134-5p
hsa-miR-126-3p			hsa-miR-1307-3p			hsa-miR-10b-5p			hsa-miR-148a-3p
hsa-miR-126-5p			hsa-miR-130b-3p			hsa-miR-125a-5p			hsa-miR-148a-5p
hsa-miR-135b-5p			hsa-miR-130b-5p			hsa-miR-125b-5p			hsa-miR-152-3p
hsa-miR-136-3p			hsa-miR-1323			hsa-miR-126-5p			hsa-miR-15b-3p
hsa-miR-136-5p			hsa-miR-134-5p			hsa-miR-130b-5p			hsa-miR-182-5p
hsa-miR-138-5p			hsa-miR-148a-5p			hsa-miR-132-3p			hsa-miR-183-5p
hsa-miR-139-5p			hsa-miR-17-3p			hsa-miR-135b-5p			hsa-miR-1843
hsa-miR-140-5p			hsa-miR-17-5p			hsa-miR-138-5p			hsa-miR-18a-5p
hsa-miR-141-3p			hsa-miR-191-5p			hsa-miR-139-5p			hsa-miR-193a-3p
hsa-miR-142-3p			hsa-miR-193a-5p			hsa-miR-140-3p			hsa-miR-193a-5p
hsa-miR-142-5p			hsa-miR-193b-3p			hsa-miR-140-5p			hsa-miR-196a-5p
hsa-miR-143-3p			hsa-miR-193b-5p			hsa-miR-141-3p			hsa-miR-199a-3p
hsa-miR-143-5p			hsa-miR-197-3p			hsa-miR-141-5p			hsa-miR-199a-5p
hsa-miR-144-3p			hsa-miR-200c-3p			hsa-miR-143-3p			hsa-miR-199b-3p
hsa-miR-145-3p			hsa-miR-205-5p			hsa-miR-143-5p			hsa-miR-199b-5p
hsa-miR-146a-5p			hsa-miR-20a-5p			hsa-miR-144-5p			hsa-miR-19b-3p
hsa-miR-151b			hsa-miR-210-3p			hsa-miR-148b-5p			hsa-miR-205-5p
hsa-miR-152-3p			hsa-miR-218-1-3p			hsa-miR-150-5p			hsa-miR-20b-5p
hsa-miR-154-5p			hsa-miR-222-3p			hsa-miR-151b			hsa-miR-210-3p
hsa-miR-15a-5p			hsa-miR-26b-3p			hsa-miR-15a-5p			hsa-miR-218-1-3p
hsa-miR-181c-3p			hsa-miR-27a-5p			hsa-miR-16-5p			hsa-miR-218-5p
hsa-miR-181c-5p			hsa-miR-30b-3p			hsa-miR-181c-3p			hsa-miR-221-5p
hsa-miR-181d-5p			hsa-miR-30c-1-3p			hsa-miR-181c-5p			hsa-miR-223-3p
hsa-miR-184			hsa-miR-30d-5p			hsa-miR-181d-5p			hsa-miR-26a-5p
hsa-miR-188-5p			hsa-miR-31-5p			hsa-miR-184			hsa-miR-299-3p
hsa-miR-195-3p			hsa-miR-320a-3p			hsa-miR-185-5p			hsa-miR-299-5p
hsa-miR-195-5p			hsa-miR-323b-3p			hsa-miR-193b-3p			hsa-miR-301a-3p
hsa-miR-196b-5p			hsa-miR-324-3p			hsa-miR-193b-5p			hsa-miR-31-5p
hsa-miR-199a-3p			hsa-miR-330-3p			hsa-miR-194-5p			hsa-miR-320b
hsa-miR-199a-5p			hsa-miR-342-5p			hsa-miR-200c-3p			hsa-miR-323a-3p
hsa-miR-199b-3p			hsa-miR-345-5p			hsa-miR-215-5p			hsa-miR-323b-3p
hsa-miR-199b-5p			hsa-miR-3609			hsa-miR-22-3p			hsa-miR-32-5p
hsa-miR-21-5p			hsa-miR-361-3p			hsa-miR-224-3p			hsa-miR-326
hsa-miR-218-5p			hsa-miR-3614-5p			hsa-miR-224-5p			hsa-miR-329-3p
hsa-miR-221-3p			hsa-miR-3615			hsa-miR-23a-3p			hsa-miR-335-3p
hsa-miR-223-3p			hsa-miR-370-3p			hsa-miR-24-2-5p			hsa-miR-337-3p
hsa-miR-224-3p			hsa-miR-372-3p			hsa-miR-24-3p			hsa-miR-337-5p
hsa-miR-22-5p			hsa-miR-373-3p			hsa-miR-26b-5p			hsa-miR-340-5p
hsa-miR-24-3p			hsa-miR-375-3p			hsa-miR-27a-3p			hsa-miR-342-3p
hsa-miR-26a-5p			hsa-miR-378a-3p			hsa-miR-27b-3p			hsa-miR-342-5p
hsa-miR-27a-3p			hsa-miR-378a-5p			hsa-miR-28-3p			hsa-miR-345-5p
hsa-miR-27b-3p			hsa-miR-3909			hsa-miR-28-5p			hsa-miR-363-3p
hsa-miR-29a-3p			hsa-miR-409-3p			hsa-miR-29a-3p			hsa-miR-369-3p
hsa-miR-29b-3p			hsa-miR-421			hsa-miR-29b-3p			hsa-miR-370-3p
hsa-miR-29c-3p			hsa-miR-424-3p			hsa-miR-29c-3p			hsa-miR-376a-3p
hsa-miR-301a-3p			hsa-miR-425-5p			hsa-miR-30b-3p			hsa-miR-376a-5p
hsa-miR-30a-3p			hsa-miR-431-3p			hsa-miR-30c-5p			hsa-miR-377-5p
hsa-miR-30a-5p			hsa-miR-4521			hsa-miR-30d-5p			hsa-miR-378a-3p
hsa-miR-32-5p			hsa-miR-455-3p			hsa-miR-30e-5p			hsa-miR-378a-5p
hsa-miR-335-5p			hsa-miR-483-3p			hsa-miR-33b-5p			hsa-miR-379-3p
hsa-miR-337-3p			hsa-miR-483-5p			hsa-miR-34a-5p			hsa-miR-379-5p
hsa-miR-340-5p			hsa-miR-484			hsa-miR-34b-5p			hsa-miR-382-3p
hsa-miR-34a-5p			hsa-miR-485-5p			hsa-miR-34c-5p			hsa-miR-382-5p
hsa-miR-34b-5p			hsa-miR-490-3p			hsa-miR-3909			hsa-miR-409-3p
hsa-miR-34c-5p			hsa-miR-498-3p			hsa-miR-451a			hsa-miR-409-5p
hsa-miR-3613-5p			hsa-miR-498-5p			hsa-miR-452-5p			hsa-miR-410-3p
hsa-miR-369-3p			hsa-miR-504-5p			hsa-miR-4661-5p			hsa-miR-411-3p
hsa-miR-374a-5p			hsa-miR-512-3p			hsa-miR-4713-3p			hsa-miR-412-5p
hsa-miR-376a-3p			hsa-miR-517-5p			hsa-miR-489-3p			hsa-miR-431-3p
hsa-miR-376a-5p			hsa-miR-518a-3p			hsa-miR-516a-5p			hsa-miR-431-5p
hsa-miR-376b-3p			hsa-miR-518b			hsa-miR-516b-5p			hsa-miR-432-5p
hsa-miR-376c-3p			hsa-miR-518c-5p			hsa-miR-517-5p			hsa-miR-433-3p
hsa-miR-377-3p			hsa-miR-518d-3p			hsa-miR-518a-3p			hsa-miR-450a-5p
hsa-miR-379-5p			hsa-miR-518d-5p			hsa-miR-518b			hsa-miR-450b-5p
hsa-miR-382-3p			hsa-miR-518e-3p			hsa-miR-518c-5p			hsa-miR-4775
hsa-miR-3927-3p			hsa-miR-518e-5p			hsa-miR-518e-3p			hsa-miR-483-3p
hsa-miR-424-5p			hsa-miR-518f-3p			hsa-miR-518e-5p			hsa-miR-483-5p
hsa-miR-450a-5p			hsa-miR-518f-5p			hsa-miR-519a-5p			hsa-miR-485-3p
hsa-miR-450b-5p			hsa-miR-519a-5p			hsa-miR-519b-5p			hsa-miR-485-5p
hsa-miR-451a			hsa-miR-519b-5p			hsa-miR-519c-5p			hsa-miR-487a-3p
hsa-miR-452-3p			hsa-miR-519c-5p			hsa-miR-522-5p			hsa-miR-493-3p
hsa-miR-4645-3p			hsa-miR-519d-5p			hsa-miR-523-3p			hsa-miR-493-5p
hsa-miR-4775			hsa-miR-520a-3p			hsa-miR-523-5p			hsa-miR-494-3p
hsa-miR-489-3p			hsa-miR-520a-5p			hsa-miR-524-5p			hsa-miR-495-3p
hsa-miR-495-3p			hsa-miR-520b-3p			hsa-miR-526a-3p			hsa-miR-496
hsa-miR-497-5p			hsa-miR-520c-3p			hsa-miR-526b-3p			hsa-miR-501-3p
hsa-miR-532-5p			hsa-miR-520c-5p			hsa-miR-526b-5p			hsa-miR-512-5p
hsa-miR-539-3p			hsa-miR-520d-3p			hsa-miR-548k			hsa-miR-519c-3p
hsa-miR-542-3p			hsa-miR-520e-3p			hsa-miR-548o-3p			hsa-miR-520e-3p
hsa-miR-551b-3p			hsa-miR-520f-3p			hsa-miR-561-5p			hsa-miR-520f-3p
hsa-miR-582-3p			hsa-miR-520g-3p			hsa-miR-625-3p			hsa-miR-542-3p
hsa-miR-582-5p			hsa-miR-520g-5p			hsa-miR-625-5p			hsa-miR-574-3p
hsa-miR-590-3p			hsa-miR-522-3p			hsa-miR-641			hsa-miR-615-3p
hsa-miR-653-5p			hsa-miR-522-5p			hsa-miR-652-3p			hsa-miR-654-3p
hsa-miR-655-3p			hsa-miR-523-3p			hsa-miR-653-5p			hsa-miR-654-5p
hsa-miR-660-5p			hsa-miR-523-5p			hsa-miR-766-3p			hsa-miR-655-3p
hsa-miR-7705			hsa-miR-524-3p			hsa-miR-92b-3p			hsa-miR-668-3p
hsa-miR-889-3p			hsa-miR-525-3p			hsa-miR-98-5p			hsa-miR-675-3p
hsa-miR-98-5p			hsa-miR-526a-3p			hsa-miR-99b-5p			hsa-miR-758-3p
hsa-miR-99a-5p			hsa-miR-526a-5p						hsa-miR-767-5p
			hsa-miR-526b-5p						hsa-miR-769-5p
			hsa-miR-532-3p						hsa-miR-877-5p
			hsa-miR-543						hsa-miR-887-3p
			hsa-miR-574-3p						hsa-miR-889-3p
			hsa-miR-589-5p						hsa-miR-934
			hsa-miR-625-3p						hsa-miR-944
			hsa-miR-625-5p						hsa-miR-9-5p
			hsa-miR-641						hsa-miR-96-5p
			hsa-miR-668-3p
			hsa-miR-671-3p
			hsa-miR-675-5p
			hsa-miR-744-5p
			hsa-miR-766-3p
			hsa-miR-767-5p
			hsa-miR-769-5p
			hsa-miR-7706
			hsa-miR-7977
			hsa-miR-877-5p
			hsa-miR-92a-3p
			hsa-miR-92b-3p
			hsa-miR-93-3p
			hsa-miR-941
			hsa-miR-9-5p

[truncated: 27 more sheets: S11. Dynamic miRNA target genes, S12.1st vs 2nd, target pathways, S13.2nd vs 3rd, target pathways, S14 Stable microRNAs, S15.Stable miRNAs, target genes, S16. Stable miRNAs, pathways, S17. Sex effect on miRNA exp, S18. C19MC, C14MC target genes, S19. C19MC, C14MC tau, S20. C19MC, C14MC, pathways, S21. PE, miRNA diff exp, S22. PE miRNAs, characteristics, S23. SGA, miRNA diff exp, S24. LGA, miRNA diff exp, S25. GD, diff exp , S26. Negative DEmiRs, S27. Expression correlation, S28. G1 enrichment, S29. G2 enrichment, S30. G3 enrichment …]
