# Supplementary material for: Coordinated Expressional Landscape of the Human Placental miRNome and Transcriptome
Source: Front Cell Dev Biol. 2021 Jul 21;9:697947. doi: 10.3389/fcell.2021.697947 (PMC8334369; doi:10.3389/fcell.2021.697947)
Supplement: Supplementary file 3 [file Table_3.XLSX]

## Sheet: Data1
Chr	Position	snpID	miRNAID	t-statistic	pvalue	FDR	beta
1	9036677	rs7521322	hsa-miR-34a-5p	-0.324	7.48E-01	9.78E-01	-15
1	9038287	rs4908809	hsa-miR-34a-5p	-0.239	8.13E-01	9.86E-01	-11
1	9039330	rs12080175	hsa-miR-34a-5p	-0.529	6.00E-01	9.58E-01	-21
1	9041183	rs12145292	hsa-miR-34a-5p	-0.763	4.50E-01	9.32E-01	-29
1	9044368	rs765617	hsa-miR-34a-5p	-0.311	7.58E-01	9.81E-01	-15
1	9045143	rs1612895	hsa-miR-34a-5p	-0.932	3.57E-01	9.16E-01	-36
1	9052454	rs3820034	hsa-miR-34a-5p	-0.402	6.90E-01	9.72E-01	-16
1	9052531	rs770041	hsa-miR-34a-5p	1.661	1.05E-01	8.17E-01	64
1	9053237	rs12736085	hsa-miR-34a-5p	-1.188	2.42E-01	8.90E-01	-46
1	9055107	rs12117043	hsa-miR-34a-5p	-0.522	6.05E-01	9.58E-01	-23
1	9055642	rs1751681	hsa-miR-34a-5p	-0.634	5.30E-01	9.43E-01	-24
1	9062665	rs12726360	hsa-miR-34a-5p	-1.31	1.98E-01	8.74E-01	-68
1	9062914	rs12127491	hsa-miR-34a-5p	-0.378	7.08E-01	9.74E-01	-14
1	9065919	rs770036	hsa-miR-34a-5p	1.089	2.83E-01	8.96E-01	40
1	9067600	rs12057692	hsa-miR-34a-5p	-1.586	1.21E-01	8.33E-01	-86
1	9084206	rs6694515	hsa-miR-34a-5p	-0.455	6.52E-01	9.65E-01	-20
1	9084638	rs6697376	hsa-miR-34a-5p	-0.768	4.48E-01	9.31E-01	-33
1	9086720	rs3737669	hsa-miR-34a-5p	-0.768	4.48E-01	9.31E-01	-33
1	9088405	rs12753196	hsa-miR-34a-5p	-1.199	2.38E-01	8.89E-01	-69
1	9093465	rs770028	hsa-miR-34a-5p	-1.199	2.38E-01	8.89E-01	-69
1	9095630	rs6577548	hsa-miR-34a-5p	0.463	6.46E-01	9.62E-01	22
1	9099904	rs1705299	hsa-miR-34a-5p	0.463	6.46E-01	9.62E-01	22
1	9105501	rs10864390	hsa-miR-34a-5p	0.463	6.46E-01	9.62E-01	22
1	9108247	rs4908812	hsa-miR-34a-5p	1.342	1.88E-01	8.69E-01	59
1	9112841	rs12726928	hsa-miR-34a-5p	-1.199	2.38E-01	8.89E-01	-69
1	9117201	rs1001567	hsa-miR-34a-5p	0.379	7.07E-01	9.74E-01	20
1	9132849	rs17393144	hsa-miR-34a-5p	2.076	4.47E-02	6.83E-01	119
1	9133890	rs12128240	hsa-miR-34a-5p	-1.219	2.30E-01	8.87E-01	-47
1	9141308	rs12119878	hsa-miR-34a-5p	-1.163	2.52E-01	8.90E-01	-50
1	9141970	rs6577556	hsa-miR-34a-5p	0.78	4.41E-01	9.29E-01	37
1	9156730	rs4908527	hsa-miR-34a-5p	0.968	3.39E-01	9.13E-01	42
1	9161140	rs797263	hsa-miR-34a-5p	0.007	9.95E-01	1.00E+00	0
1	9168158	rs4908817	hsa-miR-34a-5p	0.075	9.41E-01	9.96E-01	5
1	9173578	rs10864392	hsa-miR-34a-5p	0.137	8.92E-01	9.94E-01	6
1	9178787	rs4908823	hsa-miR-34a-5p	0.194	8.47E-01	9.90E-01	9
1	9192225	rs2032540	hsa-miR-34a-5p	-0.683	4.99E-01	9.39E-01	-34
1	9197033	rs6577561	hsa-miR-34a-5p	-0.446	6.58E-01	9.66E-01	-21
1	9197781	rs1009941	hsa-miR-34a-5p	0.297	7.68E-01	9.82E-01	14
1	9200728	rs1009940	hsa-miR-34a-5p	-0.203	8.40E-01	9.89E-01	-9
1	9208308	rs10489436	hsa-miR-34a-5p	-0.072	9.43E-01	9.97E-01	-4
1	9214669	rs3753271	hsa-miR-34a-5p	0.175	8.62E-01	9.92E-01	11
1	9214869	rs9434723	hsa-miR-34a-5p	0.296	7.69E-01	9.82E-01	14
1	9223195	rs2268175	hsa-miR-34a-5p	0.312	7.57E-01	9.81E-01	14
1	9227317	rs2239560	hsa-miR-34a-5p	0.202	8.41E-01	9.89E-01	10
1	9229620	rs7524046	hsa-miR-34a-5p	0.175	8.62E-01	9.92E-01	11
1	40900562	rs627178	hsa-miR-30c-1-3p	1.191	2.41E-01	8.89E-01	11
1	40900562	rs627178	hsa-miR-30e-5p	0.589	5.59E-01	9.52E-01	1078
1	40900562	rs627178	hsa-miR-30c-5p	0.528	6.01E-01	9.58E-01	575
1	40900562	rs627178	hsa-miR-30e-3p	0.358	7.22E-01	9.74E-01	48
1	40911928	rs12044426	hsa-miR-30c-5p	0.743	4.62E-01	9.32E-01	511
1	40911928	rs12044426	hsa-miR-30e-3p	0.529	6.00E-01	9.57E-01	44
1	40911928	rs12044426	hsa-miR-30c-1-3p	-0.486	6.30E-01	9.61E-01	-3
1	40911928	rs12044426	hsa-miR-30e-5p	-0.208	8.36E-01	9.89E-01	-242
1	40913572	rs545218	hsa-miR-30e-5p	-0.409	6.85E-01	9.72E-01	-572
1	40913572	rs545218	hsa-miR-30c-5p	-0.363	7.19E-01	9.74E-01	-302
1	40913572	rs545218	hsa-miR-30e-3p	-0.172	8.65E-01	9.92E-01	-17
1	40913572	rs545218	hsa-miR-30c-1-3p	-0.049	9.61E-01	9.98E-01	0
1	40926994	rs965949	hsa-miR-30c-5p	-0.866	3.92E-01	9.20E-01	-604
1	40926994	rs965949	hsa-miR-30e-3p	-0.54	5.92E-01	9.55E-01	-46
1	40926994	rs965949	hsa-miR-30e-5p	-0.184	8.55E-01	9.91E-01	-218
1	40926994	rs965949	hsa-miR-30c-1-3p	0.092	9.28E-01	9.96E-01	1
1	40977156	rs1057925	hsa-miR-30e-3p	-1.257	2.16E-01	8.78E-01	-105
1	40977156	rs1057925	hsa-miR-30c-5p	-0.952	3.47E-01	9.14E-01	-660
1	40977156	rs1057925	hsa-miR-30e-5p	-0.7	4.89E-01	9.36E-01	-819
1	40977156	rs1057925	hsa-miR-30c-1-3p	-0.157	8.76E-01	9.93E-01	-1
1	40985537	rs2274956	hsa-miR-30e-5p	0.26	7.96E-01	9.86E-01	436
1	40985537	rs2274956	hsa-miR-30c-1-3p	-0.095	9.25E-01	9.96E-01	-1
1	40985537	rs2274956	hsa-miR-30e-3p	-0.062	9.51E-01	9.97E-01	-8
1	40985537	rs2274956	hsa-miR-30c-5p	-0.042	9.67E-01	9.99E-01	-42
1	40999189	rs11208830	hsa-miR-30e-5p	0.517	6.08E-01	9.58E-01	795
1	40999189	rs11208830	hsa-miR-30c-1-3p	0.525	6.03E-01	9.58E-01	4
1	40999189	rs11208830	hsa-miR-30c-5p	0.138	8.91E-01	9.94E-01	127
1	40999189	rs11208830	hsa-miR-30e-3p	0.002	9.98E-01	1.00E+00	0
1	41005618	rs3767951	hsa-miR-30e-5p	-0.409	6.85E-01	9.72E-01	-572
1	41005618	rs3767951	hsa-miR-30c-5p	-0.363	7.19E-01	9.74E-01	-302
1	41005618	rs3767951	hsa-miR-30e-3p	-0.172	8.65E-01	9.92E-01	-17
1	41005618	rs3767951	hsa-miR-30c-1-3p	-0.049	9.61E-01	9.98E-01	0
1	41009975	rs753753	hsa-miR-30c-5p	-0.66	5.13E-01	9.41E-01	-442
1	41009975	rs753753	hsa-miR-30e-3p	-0.32	7.51E-01	9.79E-01	-26
1	41009975	rs753753	hsa-miR-30c-1-3p	-0.274	7.85E-01	9.85E-01	-2
1	41009975	rs753753	hsa-miR-30e-5p	-0.05	9.61E-01	9.98E-01	-56
1	41013106	rs823673	hsa-miR-30e-3p	-0.41	6.84E-01	9.72E-01	-42
1	41013106	rs823673	hsa-miR-30c-5p	-0.369	7.15E-01	9.74E-01	-316
1	41013106	rs823673	hsa-miR-30c-1-3p	0.219	8.28E-01	9.89E-01	2
1	41013106	rs823673	hsa-miR-30e-5p	0.065	9.48E-01	9.97E-01	91
1	41017941	rs2769255	hsa-miR-30c-5p	-0.66	5.13E-01	9.41E-01	-442
1	41017941	rs2769255	hsa-miR-30e-3p	-0.32	7.51E-01	9.79E-01	-26
1	41017941	rs2769255	hsa-miR-30c-1-3p	-0.274	7.85E-01	9.85E-01	-2
1	41017941	rs2769255	hsa-miR-30e-5p	-0.05	9.61E-01	9.98E-01	-56
1	41018446	rs2251413	hsa-miR-30c-1-3p	0.88	3.84E-01	9.20E-01	6
1	41018446	rs2251413	hsa-miR-30e-3p	-0.361	7.20E-01	9.74E-01	-33
1	41018446	rs2251413	hsa-miR-30e-5p	0.205	8.39E-01	9.89E-01	259
1	41018446	rs2251413	hsa-miR-30c-5p	0.017	9.87E-01	1.00E+00	13
1	41021075	rs2769256	hsa-miR-30c-1-3p	0.88	3.84E-01	9.20E-01	6
1	41021075	rs2769256	hsa-miR-30e-3p	-0.361	7.20E-01	9.74E-01	-33
1	41021075	rs2769256	hsa-miR-30e-5p	0.205	8.39E-01	9.89E-01	259
1	41021075	rs2769256	hsa-miR-30c-5p	0.017	9.87E-01	1.00E+00	13
1	41025771	rs709688	hsa-miR-30c-1-3p	-1.216	2.31E-01	8.87E-01	-10
1	41025771	rs709688	hsa-miR-30c-5p	-0.888	3.80E-01	9.20E-01	-824
1	41025771	rs709688	hsa-miR-30e-5p	-0.593	5.57E-01	9.50E-01	-929
1	41025771	rs709688	hsa-miR-30e-3p	0.179	8.59E-01	9.92E-01	20
1	41027974	rs12723678	hsa-miR-30c-5p	-0.948	3.49E-01	9.14E-01	-988
1	41027974	rs12723678	hsa-miR-30c-1-3p	-0.67	5.07E-01	9.40E-01	-6
1	41027974	rs12723678	hsa-miR-30e-5p	0.161	8.73E-01	9.93E-01	286
1	41027974	rs12723678	hsa-miR-30e-3p	-0.057	9.55E-01	9.98E-01	-7
1	41032754	rs2769258	hsa-miR-30c-1-3p	-2.061	4.68E-02	6.87E-01	-12
1	41032754	rs2769258	hsa-miR-30c-5p	-1.258	2.17E-01	8.78E-01	-861
1	41032754	rs2769258	hsa-miR-30e-5p	-0.581	5.65E-01	9.52E-01	-607
1	41032754	rs2769258	hsa-miR-30e-3p	-0.138	8.91E-01	9.94E-01	-11
1	41039844	rs4660464	hsa-miR-30c-1-3p	2.063	4.60E-02	6.83E-01	11
1	41039844	rs4660464	hsa-miR-30c-5p	1.547	1.30E-01	8.35E-01	972
1	41039844	rs4660464	hsa-miR-30e-5p	0.724	4.74E-01	9.34E-01	782
1	41039844	rs4660464	hsa-miR-30e-3p	0.113	9.10E-01	9.96E-01	9
1	41045119	rs727145	hsa-miR-30c-1-3p	3.475	1.29E-03	1.61E-01	19
1	41045119	rs727145	hsa-miR-30c-5p	1.97	5.62E-02	7.17E-01	1338
1	41045119	rs727145	hsa-miR-30e-5p	0.413	6.82E-01	9.72E-01	494
1	41045119	rs727145	hsa-miR-30e-3p	0.068	9.46E-01	9.97E-01	6
1	41048660	rs11208958	hsa-miR-30e-5p	-1.048	3.01E-01	8.99E-01	-1346
1	41048660	rs11208958	hsa-miR-30c-1-3p	-0.974	3.36E-01	9.13E-01	-7
1	41048660	rs11208958	hsa-miR-30c-5p	-0.548	5.87E-01	9.55E-01	-423
1	41048660	rs11208958	hsa-miR-30e-3p	-0.275	7.85E-01	9.85E-01	-26
1	41048774	rs878042	hsa-miR-30e-5p	-0.959	3.44E-01	9.14E-01	-1231
1	41048774	rs878042	hsa-miR-30c-1-3p	-0.851	4.00E-01	9.21E-01	-6
1	41048774	rs878042	hsa-miR-30c-5p	-0.403	6.89E-01	9.72E-01	-311
1	41048774	rs878042	hsa-miR-30e-3p	-0.18	8.59E-01	9.91E-01	-17
1	41057673	rs4660468	hsa-miR-30e-5p	-1.668	1.04E-01	8.14E-01	-2267
1	41057673	rs4660468	hsa-miR-30e-3p	-1.427	1.62E-01	8.57E-01	-142
1	41057673	rs4660468	hsa-miR-30c-1-3p	-0.356	7.24E-01	9.74E-01	-3
1	41057673	rs4660468	hsa-miR-30c-5p	0.257	7.99E-01	9.86E-01	215
1	41058940	rs4660469	hsa-miR-30e-5p	1.413	1.66E-01	8.57E-01	1561
1	41058940	rs4660469	hsa-miR-30c-1-3p	-1.239	2.23E-01	8.81E-01	-7
1	41058940	rs4660469	hsa-miR-30e-3p	1.154	2.56E-01	8.90E-01	93
1	41058940	rs4660469	hsa-miR-30c-5p	-0.974	3.37E-01	9.13E-01	-648
1	41059470	rs3754173	hsa-miR-30e-5p	-1.746	8.89E-02	7.91E-01	-1935
1	41059470	rs3754173	hsa-miR-30e-3p	-0.808	4.24E-01	9.27E-01	-67
1	41059470	rs3754173	hsa-miR-30c-5p	0.566	5.75E-01	9.52E-01	386
1	41059470	rs3754173	hsa-miR-30c-1-3p	0.329	7.44E-01	9.77E-01	2
1	41062822	rs3767941	hsa-miR-30e-5p	-1.829	7.52E-02	7.63E-01	-2594
1	41062822	rs3767941	hsa-miR-30e-3p	-1.824	7.60E-02	7.65E-01	-187
1	41062822	rs3767941	hsa-miR-30c-1-3p	-0.714	4.79E-01	9.35E-01	-6
1	41062822	rs3767941	hsa-miR-30c-5p	-0.522	6.05E-01	9.58E-01	-458
1	41064118	rs3767942	hsa-miR-30e-3p	-1.595	1.19E-01	8.30E-01	-145
1	41064118	rs3767942	hsa-miR-30e-5p	-1.132	2.65E-01	8.93E-01	-1446
1	41064118	rs3767942	hsa-miR-30c-5p	0.222	8.26E-01	9.89E-01	172
1	41064118	rs3767942	hsa-miR-30c-1-3p	0.133	8.95E-01	9.94E-01	1
1	41065588	rs6697721	hsa-miR-30e-5p	0.77	4.46E-01	9.30E-01	906
1	41065588	rs6697721	hsa-miR-30c-5p	-0.549	5.86E-01	9.55E-01	-386
1	41065588	rs6697721	hsa-miR-30e-3p	0.307	7.61E-01	9.81E-01	26
1	41065588	rs6697721	hsa-miR-30c-1-3p	0.192	8.49E-01	9.90E-01	1
1	41066006	rs3767943	hsa-miR-30e-5p	-1.918	6.27E-02	7.43E-01	-2885
1	41066006	rs3767943	hsa-miR-30e-3p	-0.979	3.34E-01	9.13E-01	-110
1	41066006	rs3767943	hsa-miR-30c-1-3p	-0.716	4.79E-01	9.35E-01	-6
1	41066006	rs3767943	hsa-miR-30c-5p	-0.495	6.24E-01	9.61E-01	-462
1	41066236	rs4660176	hsa-miR-30e-5p	0.77	4.46E-01	9.30E-01	906
1	41066236	rs4660176	hsa-miR-30c-5p	-0.549	5.86E-01	9.55E-01	-386
1	41066236	rs4660176	hsa-miR-30e-3p	0.307	7.61E-01	9.81E-01	26
1	41066236	rs4660176	hsa-miR-30c-1-3p	0.192	8.49E-01	9.90E-01	1
1	41066251	rs3820524	hsa-miR-30e-5p	0.77	4.46E-01	9.30E-01	906
1	41066251	rs3820524	hsa-miR-30c-5p	-0.549	5.86E-01	9.55E-01	-386
1	41066251	rs3820524	hsa-miR-30e-3p	0.307	7.61E-01	9.81E-01	26
1	41066251	rs3820524	hsa-miR-30c-1-3p	0.192	8.49E-01	9.90E-01	1
1	41069997	rs963377	hsa-miR-30c-5p	-0.529	6.00E-01	9.57E-01	-334
1	41069997	rs963377	hsa-miR-30e-3p	-0.328	7.45E-01	9.77E-01	-25
1	41069997	rs963377	hsa-miR-30c-1-3p	-0.226	8.22E-01	9.88E-01	-1
1	41069997	rs963377	hsa-miR-30e-5p	-0.055	9.57E-01	9.98E-01	-58
1	41071097	rs874847	hsa-miR-30c-5p	-1.763	8.60E-02	7.88E-01	-1437
1	41071097	rs874847	hsa-miR-30c-1-3p	-1.585	1.21E-01	8.34E-01	-12
1	41071097	rs874847	hsa-miR-30e-5p	-1.097	2.80E-01	8.94E-01	-1540
1	41071097	rs874847	hsa-miR-30e-3p	-1.08	2.87E-01	8.97E-01	-110
1	41071239	rs913378	hsa-miR-30c-5p	1.984	5.45E-02	7.08E-01	1485
1	41071239	rs913378	hsa-miR-30e-3p	0.34	7.35E-01	9.76E-01	33
1	41071239	rs913378	hsa-miR-30c-1-3p	0.325	7.47E-01	9.78E-01	2
1	41071239	rs913378	hsa-miR-30e-5p	0.063	9.50E-01	9.97E-01	83
1	41073539	rs729590	hsa-miR-30c-1-3p	-1.407	1.68E-01	8.57E-01	-10
1	41073539	rs729590	hsa-miR-30c-5p	-1.082	2.86E-01	8.96E-01	-904
1	41073539	rs729590	hsa-miR-30e-5p	-0.798	4.30E-01	9.27E-01	-1128
1	41073539	rs729590	hsa-miR-30e-3p	0.13	8.98E-01	9.94E-01	13
1	41073606	rs729589	hsa-miR-30c-5p	2.394	2.17E-02	5.74E-01	1666
1	41073606	rs729589	hsa-miR-30c-1-3p	2.225	3.21E-02	6.38E-01	14
1	41073606	rs729589	hsa-miR-30e-5p	0.393	6.97E-01	9.73E-01	492
1	41073606	rs729589	hsa-miR-30e-3p	-0.302	7.64E-01	9.81E-01	-27
1	41080939	rs4660471	hsa-miR-30c-5p	-1.668	1.04E-01	8.14E-01	-1073
1	41080939	rs4660471	hsa-miR-30c-1-3p	-1.363	1.81E-01	8.65E-01	-8
1	41080939	rs4660471	hsa-miR-30e-5p	0.186	8.54E-01	9.91E-01	208
1	41080939	rs4660471	hsa-miR-30e-3p	-0.035	9.72E-01	9.99E-01	-3
1	41082046	rs12563360	hsa-miR-30c-5p	-0.573	5.70E-01	9.52E-01	-476
1	41082046	rs12563360	hsa-miR-30c-1-3p	-0.348	7.30E-01	9.75E-01	-3
1	41082046	rs12563360	hsa-miR-30e-3p	-0.162	8.72E-01	9.93E-01	-16
1	41082046	rs12563360	hsa-miR-30e-5p	0.106	9.16E-01	9.96E-01	149
1	41088266	rs11209015	hsa-miR-30c-1-3p	2.366	2.32E-02	5.95E-01	18
1	41088266	rs11209015	hsa-miR-30c-5p	1.051	3.00E-01	8.99E-01	928
1	41088266	rs11209015	hsa-miR-30e-5p	0.868	3.91E-01	9.20E-01	1294
1	41088266	rs11209015	hsa-miR-30e-3p	-0.131	8.97E-01	9.94E-01	-14
1	41088454	rs12403717	hsa-miR-30e-5p	-0.828	4.13E-01	9.25E-01	-1069
1	41088454	rs12403717	hsa-miR-30c-1-3p	-0.577	5.68E-01	9.52E-01	-4
1	41088454	rs12403717	hsa-miR-30e-3p	-0.552	5.84E-01	9.54E-01	-52
1	41088454	rs12403717	hsa-miR-30c-5p	0.362	7.20E-01	9.74E-01	280
1	41089607	rs11209020	hsa-miR-30c-1-3p	1.283	2.07E-01	8.75E-01	8
1	41089607	rs11209020	hsa-miR-30e-5p	0.875	3.87E-01	9.20E-01	1059
1	41089607	rs11209020	hsa-miR-30c-5p	0.636	5.29E-01	9.43E-01	460
1	41089607	rs11209020	hsa-miR-30e-3p	-0.555	5.82E-01	9.53E-01	-49
1	41091026	rs4660473	hsa-miR-30c-1-3p	1.59	1.20E-01	8.32E-01	12
1	41091026	rs4660473	hsa-miR-30e-5p	1.082	2.86E-01	8.96E-01	1554
1	41091026	rs4660473	hsa-miR-30c-5p	0.817	4.19E-01	9.26E-01	702
1	41091026	rs4660473	hsa-miR-30e-3p	0.17	8.66E-01	9.92E-01	18
1	41091733	rs12564627	hsa-miR-30e-5p	0.723	4.74E-01	9.34E-01	1082
1	41091733	rs12564627	hsa-miR-30c-1-3p	0.482	6.33E-01	9.61E-01	4
1	41091733	rs12564627	hsa-miR-30c-5p	0.176	8.62E-01	9.92E-01	157
1	41091733	rs12564627	hsa-miR-30e-3p	-0.097	9.23E-01	9.96E-01	-11
1	41093361	rs17357593	hsa-miR-30c-5p	-0.806	4.25E-01	9.27E-01	-681
1	41093361	rs17357593	hsa-miR-30c-1-3p	-0.017	9.86E-01	1.00E+00	0
1	65200063	rs4915675	hsa-miR-101-5p	0.455	6.52E-01	9.65E-01	3
1	65200063	rs4915675	hsa-miR-101-3p	-0.263	7.94E-01	9.86E-01	-359
1	65212153	rs7545743	hsa-miR-101-5p	0.21	8.35E-01	9.89E-01	2
1	65212153	rs7545743	hsa-miR-101-3p	0.106	9.16E-01	9.96E-01	202
1	65214602	rs10749749	hsa-miR-101-5p	0.21	8.35E-01	9.89E-01	2
1	65214602	rs10749749	hsa-miR-101-3p	0.106	9.16E-01	9.96E-01	202
1	65218130	rs11579758	hsa-miR-101-3p	-0.781	4.40E-01	9.29E-01	-1256
1	65218130	rs11579758	hsa-miR-101-5p	0.091	9.28E-01	9.96E-01	1
1	65237443	rs2993612	hsa-miR-101-5p	1.036	3.07E-01	9.00E-01	8
1	65237443	rs2993612	hsa-miR-101-3p	0.11	9.13E-01	9.96E-01	190
1	65244911	rs555038	hsa-miR-101-5p	0.35	7.29E-01	9.75E-01	3
1	65244911	rs555038	hsa-miR-101-3p	-0.185	8.54E-01	9.91E-01	-344
1	65264782	rs535857	hsa-miR-101-5p	0.344	7.33E-01	9.76E-01	3
1	65264782	rs535857	hsa-miR-101-3p	-0.277	7.83E-01	9.85E-01	-615
1	65279071	rs3014975	hsa-miR-101-5p	0.124	9.02E-01	9.94E-01	1
1	65279071	rs3014975	hsa-miR-101-3p	-0.088	9.30E-01	9.96E-01	-161
1	65281012	rs11208574	hsa-miR-101-5p	-0.38	7.06E-01	9.74E-01	-3
1	65281012	rs11208574	hsa-miR-101-3p	-0.22	8.27E-01	9.89E-01	-409
1	65287192	rs1338516	hsa-miR-101-3p	-1.078	2.88E-01	8.97E-01	-1679
1	65287192	rs1338516	hsa-miR-101-5p	-1.011	3.19E-01	9.05E-01	-7
1	65288340	rs17127247	hsa-miR-101-5p	2.639	1.21E-02	4.69E-01	21
1	65288340	rs17127247	hsa-miR-101-3p	1.94	6.00E-02	7.33E-01	3680
1	65288642	rs6588109	hsa-miR-101-3p	-1.078	2.88E-01	8.97E-01	-1679
1	65288642	rs6588109	hsa-miR-101-5p	-1.011	3.19E-01	9.05E-01	-7
1	65294214	rs6696692	hsa-miR-101-5p	-1.166	2.51E-01	8.90E-01	-9
1	65294214	rs6696692	hsa-miR-101-3p	-1.078	2.88E-01	8.97E-01	-1830
1	65298764	rs1011210	hsa-miR-101-5p	0.419	6.78E-01	9.70E-01	2
1	65298764	rs1011210	hsa-miR-101-3p	-0.098	9.23E-01	9.96E-01	-129
1	65299995	rs555146	hsa-miR-101-5p	-1.753	8.76E-02	7.91E-01	-13
1	65299995	rs555146	hsa-miR-101-3p	-1.256	2.17E-01	8.78E-01	-2168
1	65300765	rs547812	hsa-miR-101-5p	-2.065	4.58E-02	6.83E-01	-18
1	65300765	rs547812	hsa-miR-101-3p	-1.787	8.19E-02	7.81E-01	-3476
1	65301343	rs578481	hsa-miR-101-3p	-1.058	2.97E-01	8.98E-01	-2112
1	65301343	rs578481	hsa-miR-101-5p	-1.013	3.17E-01	9.05E-01	-9
1	65302702	rs2201689	hsa-miR-101-3p	-0.705	4.85E-01	9.36E-01	-841
1	65302702	rs2201689	hsa-miR-101-5p	0.337	7.38E-01	9.76E-01	2
1	65304339	rs705509	hsa-miR-101-5p	0.895	3.77E-01	9.20E-01	6
1	65304339	rs705509	hsa-miR-101-3p	0.006	9.95E-01	1.00E+00	9
1	65307079	rs11208579	hsa-miR-101-5p	1.38	1.76E-01	8.61E-01	8
1	65307079	rs11208579	hsa-miR-101-3p	0.404	6.89E-01	9.72E-01	505
1	65316389	rs12089641	hsa-miR-101-5p	0.747	4.59E-01	9.32E-01	7
1	65316389	rs12089641	hsa-miR-101-3p	0.613	5.44E-01	9.47E-01	1355
1	65325564	rs12023280	hsa-miR-101-5p	1.214	2.33E-01	8.87E-01	7
1	65325564	rs12023280	hsa-miR-101-3p	0.369	7.15E-01	9.74E-01	493
1	65330020	rs6663598	hsa-miR-101-3p	-0.472	6.40E-01	9.61E-01	-953
1	65330020	rs6663598	hsa-miR-101-5p	-0.138	8.91E-01	9.94E-01	-1
1	65332603	rs7513840	hsa-miR-101-3p	-0.445	6.59E-01	9.66E-01	-561
1	65332603	rs7513840	hsa-miR-101-5p	0.309	7.59E-01	9.81E-01	2
1	65342616	rs12729349	hsa-miR-101-5p	0.705	4.85E-01	9.36E-01	7
1	65342616	rs12729349	hsa-miR-101-3p	0.539	5.93E-01	9.55E-01	1245
1	65343899	rs17127323	hsa-miR-101-5p	0.621	5.38E-01	9.46E-01	4
1	65343899	rs17127323	hsa-miR-101-3p	0.148	8.83E-01	9.93E-01	218
1	65346382	rs7524607	hsa-miR-101-5p	-1.634	1.11E-01	8.24E-01	-12
1	65346382	rs7524607	hsa-miR-101-3p	-0.974	3.36E-01	9.13E-01	-1637
1	65353161	rs11208589	hsa-miR-101-5p	-1.481	1.47E-01	8.47E-01	-12
1	65353161	rs11208589	hsa-miR-101-3p	-0.845	4.03E-01	9.21E-01	-1586
1	65354075	rs10889520	hsa-miR-101-5p	-1.402	1.69E-01	8.57E-01	-11
1	65354075	rs10889520	hsa-miR-101-3p	-0.755	4.55E-01	9.32E-01	-1406
1	65356446	rs11208591	hsa-miR-101-5p	-1.35	1.85E-01	8.69E-01	-7
1	65356446	rs11208591	hsa-miR-101-3p	-1.31	1.98E-01	8.74E-01	-1607
1	65357158	rs12566370	hsa-miR-101-3p	-0.39	6.98E-01	9.74E-01	-574
1	65357158	rs12566370	hsa-miR-101-5p	-0.213	8.32E-01	9.89E-01	-1
1	65359403	rs6696301	hsa-miR-101-5p	-1.517	1.38E-01	8.44E-01	-10
1	65359403	rs6696301	hsa-miR-101-3p	-1.283	2.07E-01	8.75E-01	-1972
1	65392316	rs10749750	hsa-miR-101-3p	-1.722	9.34E-02	7.98E-01	-2508
1	65392316	rs10749750	hsa-miR-101-5p	-1.631	1.11E-01	8.24E-01	-11
1	65392468	rs10789171	hsa-miR-101-5p	-2.07	4.53E-02	6.83E-01	-14
1	65392468	rs10789171	hsa-miR-101-3p	-1.762	8.61E-02	7.88E-01	-2679
1	71208843	rs2300161	hsa-miR-186-5p	-1.856	7.12E-02	7.52E-01	-1316
1	71209334	rs5697	hsa-miR-186-5p	-1.856	7.12E-02	7.52E-01	-1316
1	71212115	rs17090700	hsa-miR-186-5p	-1.679	1.02E-01	8.13E-01	-1213
1	71212177	rs11587601	hsa-miR-186-5p	-1.856	7.12E-02	7.52E-01	-1316
1	71212804	rs2072947	hsa-miR-186-5p	-4.253	1.32E-04	3.19E-02	-2187
1	71214793	rs479934	hsa-miR-186-5p	-3.001	4.74E-03	3.16E-01	-2264
1	71215986	rs726764	hsa-miR-186-5p	-3.35	1.87E-03	1.94E-01	-2490
1	71221717	rs2206343	hsa-miR-186-5p	-0.99	3.28E-01	9.11E-01	-708
1	71226939	rs2300164	hsa-miR-186-5p	-1.726	9.24E-02	7.95E-01	-1351
1	71230749	rs2300167	hsa-miR-186-5p	2.819	7.62E-03	3.78E-01	1757
1	71237879	rs2268055	hsa-miR-186-5p	3.643	8.21E-04	1.18E-01	2264
1	71246378	rs2300168	hsa-miR-186-5p	1.689	9.95E-02	8.08E-01	1307
1	71247369	rs5693	hsa-miR-186-5p	-2.027	4.98E-02	6.94E-01	-1519
1	71249459	rs5682	hsa-miR-186-5p	2.809	7.80E-03	3.80E-01	1800
1	71250126	rs5675	hsa-miR-186-5p	1.707	9.60E-02	8.04E-01	1337
1	71258789	rs997997	hsa-miR-186-5p	2.809	7.80E-03	3.80E-01	1800
1	71266952	rs8179390	hsa-miR-186-5p	-2.027	4.98E-02	6.94E-01	-1288
1	71275692	rs2817864	hsa-miR-186-5p	-2.371	2.29E-02	5.93E-01	-1548
1	71281694	rs10889906	hsa-miR-186-5p	-4.152	1.79E-04	4.01E-02	-2338
1	71283006	rs2050065	hsa-miR-186-5p	-3.001	4.74E-03	3.16E-01	-2264
1	71284747	rs2817867	hsa-miR-186-5p	-1.925	6.18E-02	7.40E-01	-1816
1	71300136	rs4520371	hsa-miR-186-5p	3.078	3.86E-03	2.86E-01	1768
1	71310531	rs11209745	hsa-miR-186-5p	0.673	5.06E-01	9.40E-01	580
1	71313591	rs9425055	hsa-miR-186-5p	-0.293	7.71E-01	9.82E-01	-313
1	71318558	rs12035210	hsa-miR-186-5p	0.544	5.90E-01	9.55E-01	374
1	71321548	rs17090804	hsa-miR-186-5p	-1.925	6.18E-02	7.40E-01	-1816
1	71328755	rs7531139	hsa-miR-186-5p	0.842	4.05E-01	9.21E-01	658
1	71332938	rs12409826	hsa-miR-186-5p	-1.925	6.18E-02	7.40E-01	-1816
1	71405275	rs1418449	hsa-miR-186-5p	0.55	5.86E-01	9.55E-01	302
1	109849959	rs3738772	hsa-miR-197-3p	0.35	7.28E-01	9.75E-01	41
1	109857649	rs6677291	hsa-miR-197-3p	0.655	5.16E-01	9.42E-01	97
1	109863148	rs534135	hsa-miR-197-3p	-0.749	4.59E-01	9.32E-01	-110
1	109865063	rs6537803	hsa-miR-197-3p	0.655	5.16E-01	9.42E-01	97
1	109867429	rs529773	hsa-miR-197-3p	0.927	3.60E-01	9.16E-01	120
1	109872077	rs532623	hsa-miR-197-3p	-1.638	1.10E-01	8.22E-01	-220
1	109879957	rs501163	hsa-miR-197-3p	-0.684	4.98E-01	9.39E-01	-123
1	109882332	rs1434285	hsa-miR-197-3p	-1.149	2.58E-01	8.90E-01	-169
1	109885931	rs12044778	hsa-miR-197-3p	-1.086	2.84E-01	8.96E-01	-161
1	109886350	rs12023963	hsa-miR-197-3p	-0.832	4.11E-01	9.24E-01	-125
1	109910265	rs6692804	hsa-miR-197-3p	-0.966	3.40E-01	9.13E-01	-133
1	109921254	rs6537837	hsa-miR-197-3p	-0.966	3.40E-01	9.13E-01	-133
1	109933620	rs541320	hsa-miR-197-3p	2.187	3.50E-02	6.53E-01	369
1	109935294	rs2483920	hsa-miR-197-3p	2.338	2.48E-02	6.06E-01	443
1	109936830	rs7371	hsa-miR-197-3p	-0.966	3.40E-01	9.13E-01	-133
1	109937980	rs2301230	hsa-miR-197-3p	0.142	8.88E-01	9.94E-01	16
1	109942499	rs505303	hsa-miR-197-3p	-2.448	1.91E-02	5.46E-01	-312
1	109950496	rs1799875	hsa-miR-197-3p	0.361	7.20E-01	9.74E-01	41
1	109957047	rs2304355	hsa-miR-197-3p	-0.543	5.91E-01	9.55E-01	-76
1	109957734	rs4970768	hsa-miR-197-3p	0.407	6.86E-01	9.72E-01	46
1	109958887	rs510619	hsa-miR-197-3p	-2.557	1.47E-02	5.15E-01	-452
1	109970712	rs865774	hsa-miR-197-3p	-0.042	9.67E-01	9.99E-01	-8
1	109971479	rs524998	hsa-miR-197-3p	-0.551	5.85E-01	9.55E-01	-68
1	109975297	rs568686	hsa-miR-197-3p	-0.042	9.67E-01	9.99E-01	-8
1	109988086	rs12745189	hsa-miR-197-3p	-0.67	5.07E-01	9.40E-01	-76
1	109996675	rs12131828	hsa-miR-197-3p	1.047	3.02E-01	8.99E-01	191
1	109996751	rs681991	hsa-miR-197-3p	-0.56	5.79E-01	9.52E-01	-67
1	109997386	rs668532	hsa-miR-197-3p	-0.56	5.79E-01	9.52E-01	-67
1	109997466	rs668413	hsa-miR-197-3p	-0.56	5.79E-01	9.52E-01	-67
1	110001882	rs560018	hsa-miR-197-3p	-0.56	5.79E-01	9.52E-01	-67
1	110006440	rs627365	hsa-miR-197-3p	2.062	4.61E-02	6.83E-01	366
1	110007167	rs12405275	hsa-miR-197-3p	1.044	3.03E-01	8.99E-01	226
1	110012193	rs625456	hsa-miR-197-3p	1.925	6.17E-02	7.40E-01	338
1	110016700	rs655315	hsa-miR-197-3p	-1.282	2.08E-01	8.75E-01	-162
1	116917390	rs1414272	hsa-miR-320b	2.097	4.28E-02	6.73E-01	101
1	116923388	rs12066192	hsa-miR-320b	2.721	9.77E-03	4.24E-01	131
1	116923652	rs6703791	hsa-miR-320b	-0.3	7.66E-01	9.81E-01	-19
1	116929694	rs570440	hsa-miR-320b	1.872	6.89E-02	7.52E-01	84
1	116966114	rs12750589	hsa-miR-320b	-1.155	2.55E-01	8.90E-01	-56
1	117007859	rs1981183	hsa-miR-320b	-1.214	2.33E-01	8.87E-01	-70
1	117014117	rs599563	hsa-miR-320b	-0.079	9.38E-01	9.96E-01	-6
1	117029036	rs668224	hsa-miR-320b	-1.194	2.40E-01	8.89E-01	-54
1	117033425	rs568359	hsa-miR-320b	-0.459	6.49E-01	9.64E-01	-28
1	117033681	rs699713	hsa-miR-320b	-0.556	5.82E-01	9.53E-01	-46
1	117035820	rs699714	hsa-miR-320b	-0.556	5.82E-01	9.53E-01	-46
1	117037902	rs696663	hsa-miR-320b	-0.556	5.82E-01	9.53E-01	-46
1	117044963	rs12127189	hsa-miR-320b	-0.195	8.46E-01	9.90E-01	-15
1	117047372	rs699718	hsa-miR-320b	-0.558	5.80E-01	9.53E-01	-43
1	117056602	rs6428666	hsa-miR-320b	2.157	3.74E-02	6.64E-01	105
1	117056793	rs6428667	hsa-miR-320b	1.795	8.06E-02	7.78E-01	78
1	117056835	rs10923135	hsa-miR-320b	0.106	9.17E-01	9.96E-01	7
1	117056949	rs1775762	hsa-miR-320b	-0.811	4.22E-01	9.27E-01	-52
1	117058220	rs9887785	hsa-miR-320b	1.807	7.89E-02	7.71E-01	83
1	117064314	rs958434	hsa-miR-320b	-0.378	7.07E-01	9.74E-01	-19
1	117065313	rs624988	hsa-miR-320b	0.595	5.55E-01	9.50E-01	36
1	117065391	rs12405671	hsa-miR-320b	-1.031	3.09E-01	9.00E-01	-66
1	117065629	rs612865	hsa-miR-320b	1.513	1.39E-01	8.45E-01	89
1	117066677	rs699727	hsa-miR-320b	-0.363	7.19E-01	9.74E-01	-20
1	117070434	rs7529979	hsa-miR-320b	-0.363	7.19E-01	9.74E-01	-20
1	117073091	rs519264	hsa-miR-320b	-0.06	9.53E-01	9.97E-01	-3
1	117075100	rs614448	hsa-miR-320b	-0.173	8.63E-01	9.92E-01	-10
1	117077287	rs10923138	hsa-miR-320b	0.722	4.75E-01	9.35E-01	36
1	117084250	rs12408586	hsa-miR-320b	0.262	7.95E-01	9.86E-01	14
1	117089166	rs7540836	hsa-miR-320b	0.189	8.51E-01	9.90E-01	8
1	117095285	rs797999	hsa-miR-320b	-0.254	8.01E-01	9.86E-01	-14
1	117100943	rs3136700	hsa-miR-320b	-0.568	5.74E-01	9.52E-01	-48
1	117100994	rs3136701	hsa-miR-320b	-0.196	8.46E-01	9.90E-01	-10
1	153331783	rs7534162	hsa-miR-92b-3p	1.15	2.57E-01	8.90E-01	368
1	153332251	rs4845408	hsa-miR-92b-3p	-0.879	3.85E-01	9.20E-01	-348
1	153335372	rs7365544	hsa-miR-92b-3p	1.632	1.11E-01	8.24E-01	536
1	153346100	rs7367207	hsa-miR-92b-3p	1.904	6.44E-02	7.49E-01	557
1	153361781	rs11264329	hsa-miR-92b-3p	1.777	8.36E-02	7.83E-01	572
1	153361924	rs12040970	hsa-miR-92b-3p	1.777	8.36E-02	7.83E-01	572
1	153372505	rs4971066	hsa-miR-92b-3p	-0.879	3.85E-01	9.20E-01	-348
1	153372850	rs4745	hsa-miR-92b-3p	2.438	1.97E-02	5.52E-01	785
1	153373173	rs9297	hsa-miR-92b-3p	2.479	1.79E-02	5.29E-01	707
1	153373320	rs12904	hsa-miR-92b-3p	1.956	5.78E-02	7.20E-01	565
1	153397015	rs4971079	hsa-miR-92b-3p	1.574	1.24E-01	8.34E-01	482
1	153398297	rs4276913	hsa-miR-92b-3p	1.859	7.08E-02	7.52E-01	537
1	153399460	rs12028043	hsa-miR-92b-3p	1.859	7.08E-02	7.52E-01	537
1	153401959	rs4460629	hsa-miR-92b-3p	1.574	1.24E-01	8.34E-01	482
1	153405074	rs11264337	hsa-miR-92b-3p	1.574	1.24E-01	8.34E-01	482
1	153405181	rs11264338	hsa-miR-92b-3p	1.574	1.24E-01	8.34E-01	482
1	153406133	rs7556304	hsa-miR-92b-3p	1.574	1.24E-01	8.34E-01	482
1	153407272	rs11264339	hsa-miR-92b-3p	1.574	1.24E-01	8.34E-01	482
1	153416342	rs3814316	hsa-miR-92b-3p	-1.398	1.70E-01	8.57E-01	-411
1	153418116	rs11264341	hsa-miR-92b-3p	-0.893	3.78E-01	9.20E-01	-261
1	153424477	rs1611774	hsa-miR-92b-3p	0.291	7.73E-01	9.82E-01	152
1	153428690	rs4072037	hsa-miR-92b-3p	1.235	2.25E-01	8.83E-01	384
1	153439002	rs2066981	hsa-miR-92b-3p	1.009	3.20E-01	9.06E-01	320
1	153439348	rs35154152	hsa-miR-92b-3p	-0.049	9.61E-01	9.98E-01	-25
1	153442515	rs914615	hsa-miR-92b-3p	1.009	3.20E-01	9.06E-01	320
1	153461603	rs2049805	hsa-miR-92b-3p	1.388	1.73E-01	8.57E-01	444
1	153467814	rs4043	hsa-miR-92b-3p	-0.422	6.76E-01	9.69E-01	-148
1	153467859	rs1045253	hsa-miR-92b-3p	-0.422	6.76E-01	9.69E-01	-148
1	153469684	rs11264344	hsa-miR-92b-3p	-0.422	6.76E-01	9.69E-01	-148
1	153472964	rs9628662	hsa-miR-92b-3p	-0.422	6.76E-01	9.69E-01	-148
1	153475984	rs2075569	hsa-miR-92b-3p	-0.422	6.76E-01	9.69E-01	-148
1	153481097	rs12034326	hsa-miR-92b-3p	-0.219	8.28E-01	9.89E-01	-76
1	153485070	rs734074	hsa-miR-92b-3p	0.009	9.93E-01	1.00E+00	3
1	153489107	rs12730005	hsa-miR-92b-3p	0.086	9.32E-01	9.96E-01	30
1	153490924	rs2242577	hsa-miR-92b-3p	0.009	9.93E-01	1.00E+00	3
1	153496755	rs3180018	hsa-miR-92b-3p	-0.189	8.51E-01	9.90E-01	-66
1	153498697	rs1046188	hsa-miR-92b-3p	-0.189	8.51E-01	9.90E-01	-66
1	153502117	rs1078699	hsa-miR-92b-3p	-0.416	6.80E-01	9.72E-01	-145
1	153506248	rs2361543	hsa-miR-92b-3p	-0.189	8.51E-01	9.90E-01	-66
1	153514331	rs12749306	hsa-miR-92b-3p	-0.189	8.51E-01	9.90E-01	-66
1	153522460	rs11264352	hsa-miR-92b-3p	-0.189	8.51E-01	9.90E-01	-66
1	153526720	rs932972	hsa-miR-92b-3p	-0.189	8.51E-01	9.90E-01	-66
1	153526974	rs1052177	hsa-miR-92b-3p	-0.189	8.51E-01	9.90E-01	-66
1	153527007	rs1052176	hsa-miR-92b-3p	-0.189	8.51E-01	9.90E-01	-66
1	154566706	rs10908502	hsa-miR-9-5p	-0.443	6.61E-01	9.66E-01	-22
1	154569199	rs12141236	hsa-miR-9-5p	-0.443	6.61E-01	9.66E-01	-22
1	154573542	rs11264475	hsa-miR-9-5p	-0.443	6.61E-01	9.66E-01	-22
1	154577789	rs12117903	hsa-miR-9-5p	-0.443	6.61E-01	9.66E-01	-22
1	154580728	rs2025577	hsa-miR-9-5p	0.877	3.86E-01	9.20E-01	39
1	154580771	rs12022657	hsa-miR-9-5p	-0.443	6.61E-01	9.66E-01	-22
1	154587778	rs11264477	hsa-miR-9-5p	-0.72	4.76E-01	9.35E-01	-41
1	154600455	rs2764407	hsa-miR-9-5p	0.526	6.02E-01	9.58E-01	31
1	154609541	rs4641304	hsa-miR-9-5p	0.06	9.53E-01	9.97E-01	3
1	154613755	rs2245623	hsa-miR-9-5p	0.976	3.35E-01	9.13E-01	41
1	154618322	rs3748569	hsa-miR-9-5p	0.188	8.52E-01	9.90E-01	9
1	154618416	rs3748568	hsa-miR-9-5p	-0.023	9.82E-01	1.00E+00	-1
1	154619020	rs872120	hsa-miR-9-5p	1.179	2.46E-01	8.90E-01	62
1	154619598	rs867921	hsa-miR-9-5p	-1.148	2.58E-01	8.90E-01	-68
1	154619665	rs3790462	hsa-miR-9-5p	0.425	6.73E-01	9.69E-01	22
1	154620593	rs6668419	hsa-miR-9-5p	-2.285	2.80E-02	6.25E-01	-142
1	154623104	rs6686886	hsa-miR-9-5p	-2.165	3.67E-02	6.57E-01	-127
1	154631344	rs7551218	hsa-miR-9-5p	1.044	3.03E-01	8.99E-01	50
1	154634062	rs11590409	hsa-miR-9-5p	1.541	1.32E-01	8.35E-01	79
1	154636439	rs11264482	hsa-miR-9-5p	0.367	7.16E-01	9.74E-01	20
1	154638315	rs12747311	hsa-miR-9-5p	1.072	2.91E-01	8.97E-01	84
1	154640880	rs3431	hsa-miR-9-5p	0.246	8.07E-01	9.86E-01	13
1	154645048	rs7551781	hsa-miR-9-5p	0.067	9.47E-01	9.97E-01	4
1	154660624	rs7548323	hsa-miR-9-5p	-0.909	3.69E-01	9.20E-01	-42
1	154662368	rs16837386	hsa-miR-9-5p	-0.575	5.69E-01	9.52E-01	-34
1	154671661	rs2025579	hsa-miR-9-5p	0.239	8.13E-01	9.86E-01	18
1	154673477	rs4414033	hsa-miR-9-5p	0.697	4.90E-01	9.36E-01	39
1	154673675	rs6665039	hsa-miR-9-5p	0.705	4.85E-01	9.36E-01	36
1	154676209	rs12136718	hsa-miR-9-5p	-1.189	2.42E-01	8.90E-01	-89
1	154688278	rs2477972	hsa-miR-9-5p	-0.079	9.38E-01	9.96E-01	-4
1	154691672	rs16837408	hsa-miR-9-5p	-0.125	9.01E-01	9.94E-01	-10
1	154697373	rs750439	hsa-miR-9-5p	0.006	9.95E-01	1.00E+00	0
1	154697965	rs1171556	hsa-miR-9-5p	0.856	3.97E-01	9.20E-01	55
1	154701327	rs1050316	hsa-miR-9-5p	1.218	2.31E-01	8.87E-01	64
1	154712866	rs2274316	hsa-miR-9-5p	1.218	2.31E-01	8.87E-01	64
1	154717342	rs1185700	hsa-miR-9-5p	0.097	9.23E-01	9.96E-01	6
1	154717363	rs1925950	hsa-miR-9-5p	1.218	2.31E-01	8.87E-01	64
1	154721006	rs1750304	hsa-miR-9-5p	1.437	1.59E-01	8.54E-01	95
1	154727135	rs746527	hsa-miR-9-5p	0.25	8.04E-01	9.86E-01	15
1	154729472	rs1925951	hsa-miR-9-5p	1.503	1.41E-01	8.47E-01	102
1	154738837	rs1171551	hsa-miR-9-5p	0.788	4.36E-01	9.27E-01	47
1	154746948	rs10159180	hsa-miR-9-5p	0.192	8.48E-01	9.90E-01	11
1	154752633	rs6685228	hsa-miR-9-5p	0.896	3.76E-01	9.20E-01	63
1	154752685	rs6674079	hsa-miR-9-5p	-0.904	3.72E-01	9.20E-01	-50
1	170285356	rs2057302	hsa-miR-199a-3p	0.581	5.65E-01	9.52E-01	410
1	170285356	rs2057302	hsa-miR-199a-5p	0.441	6.62E-01	9.66E-01	142
1	170286341	rs12091015	hsa-miR-199a-3p	0.996	3.26E-01	9.08E-01	468
1	170286341	rs12091015	hsa-miR-199a-5p	0.088	9.30E-01	9.96E-01	19
1	170301061	rs4916418	hsa-miR-199a-3p	-1.596	1.19E-01	8.30E-01	-829
1	170301061	rs4916418	hsa-miR-199a-5p	-0.434	6.67E-01	9.68E-01	-106
1	170327386	rs12119190	hsa-miR-199a-5p	0.636	5.29E-01	9.43E-01	205
1	170327386	rs12119190	hsa-miR-199a-3p	0.4	6.92E-01	9.72E-01	285
1	170330138	rs4075021	hsa-miR-199a-3p	0.974	3.36E-01	9.13E-01	470
1	170330138	rs4075021	hsa-miR-199a-5p	0.179	8.59E-01	9.91E-01	40
1	170333214	rs17350579	hsa-miR-199a-3p	-1.374	1.78E-01	8.64E-01	-710
1	170333214	rs17350579	hsa-miR-199a-5p	-0.814	4.21E-01	9.26E-01	-194
1	170350503	rs6694089	hsa-miR-199a-3p	-1.374	1.78E-01	8.64E-01	-710
1	170350503	rs6694089	hsa-miR-199a-5p	-0.814	4.21E-01	9.26E-01	-194
1	170353648	rs10158753	hsa-miR-199a-3p	0.976	3.35E-01	9.13E-01	494
1	170353648	rs10158753	hsa-miR-199a-5p	0.421	6.77E-01	9.70E-01	98
1	170361848	rs733190	hsa-miR-199a-3p	-0.739	4.65E-01	9.32E-01	-352
1	170361848	rs733190	hsa-miR-199a-5p	0.157	8.76E-01	9.93E-01	34
1	170367453	rs2421987	hsa-miR-199a-5p	0.473	6.39E-01	9.61E-01	177
1	170367453	rs2421987	hsa-miR-199a-3p	-0.165	8.70E-01	9.93E-01	-136
1	170381776	rs12120556	hsa-miR-199a-5p	0.473	6.39E-01	9.61E-01	177
1	170381776	rs12120556	hsa-miR-199a-3p	-0.165	8.70E-01	9.93E-01	-136
1	170385403	rs10911112	hsa-miR-199a-5p	0.473	6.39E-01	9.61E-01	177
1	170385403	rs10911112	hsa-miR-199a-3p	-0.165	8.70E-01	9.93E-01	-136
1	170386181	rs2146901	hsa-miR-199a-5p	0.473	6.39E-01	9.61E-01	177
1	170386181	rs2146901	hsa-miR-199a-3p	-0.165	8.70E-01	9.93E-01	-136
1	170395158	rs1475230	hsa-miR-199a-3p	-0.22	8.27E-01	9.89E-01	-178
1	170395158	rs1475230	hsa-miR-199a-5p	0.109	9.14E-01	9.96E-01	40
1	170403642	rs17361886	hsa-miR-199a-3p	-0.903	3.72E-01	9.20E-01	-466
1	170403642	rs17361886	hsa-miR-199a-5p	-0.85	4.00E-01	9.21E-01	-200
1	170403741	rs672740	hsa-miR-199a-3p	-0.735	4.67E-01	9.32E-01	-357
1	170403741	rs672740	hsa-miR-199a-5p	-0.454	6.53E-01	9.65E-01	-101
1	170413270	rs12129806	hsa-miR-199a-3p	-0.903	3.72E-01	9.20E-01	-466
1	170413270	rs12129806	hsa-miR-199a-5p	-0.85	4.00E-01	9.21E-01	-200
1	170423508	rs583578	hsa-miR-199a-3p	-1.066	2.93E-01	8.97E-01	-500
1	170423508	rs583578	hsa-miR-199a-5p	-0.971	3.38E-01	9.13E-01	-207
1	170431121	rs598562	hsa-miR-199a-3p	-1.271	2.12E-01	8.78E-01	-604
1	170431121	rs598562	hsa-miR-199a-5p	-1.256	2.17E-01	8.78E-01	-270
1	170439089	rs11589142	hsa-miR-199a-3p	-0.903	3.72E-01	9.20E-01	-466
1	170439089	rs11589142	hsa-miR-199a-5p	-0.85	4.00E-01	9.21E-01	-200
1	170441737	rs508742	hsa-miR-199a-3p	-0.735	4.67E-01	9.32E-01	-357
1	170441737	rs508742	hsa-miR-199a-5p	-0.454	6.53E-01	9.65E-01	-101
1	170451651	rs6689455	hsa-miR-199a-3p	-0.735	4.67E-01	9.32E-01	-357
1	170451651	rs6689455	hsa-miR-199a-5p	-0.454	6.53E-01	9.65E-01	-101
1	170453351	rs633995	hsa-miR-199a-3p	-1.048	3.01E-01	8.99E-01	-480
1	170453351	rs633995	hsa-miR-199a-5p	-0.865	3.92E-01	9.20E-01	-181
1	170453409	rs10489293	hsa-miR-199a-3p	-1.151	2.57E-01	8.90E-01	-599
1	170453409	rs10489293	hsa-miR-199a-5p	-0.854	3.98E-01	9.21E-01	-204
1	170456511	rs678962	hsa-miR-199a-3p	-0.184	8.55E-01	9.91E-01	-106
1	170456511	rs678962	hsa-miR-199a-5p	0.143	8.87E-01	9.94E-01	38
1	170458016	rs477289	hsa-miR-199a-3p	-0.873	3.88E-01	9.20E-01	-500
1	170458016	rs477289	hsa-miR-199a-5p	-0.182	8.56E-01	9.91E-01	-48
1	170472648	rs4916245	hsa-miR-199a-5p	0.867	3.92E-01	9.20E-01	184
1	170472648	rs4916245	hsa-miR-199a-3p	-0.22	8.27E-01	9.89E-01	-104
1	174112781	rs16849285	hsa-miR-1843	-1.341	1.88E-01	8.69E-01	-9
1	174114711	rs578140	hsa-miR-1843	0.102	9.19E-01	9.96E-01	1
1	174114862	rs4652137	hsa-miR-1843	0.465	6.45E-01	9.62E-01	3
1	174116405	rs10913091	hsa-miR-1843	-1.341	1.88E-01	8.69E-01	-9
1	174118832	rs532799	hsa-miR-1843	1.052	2.99E-01	8.99E-01	7
1	174126388	rs12759426	hsa-miR-1843	-2.463	1.84E-02	5.36E-01	-19
1	174136177	rs10753110	hsa-miR-1843	-1.884	6.72E-02	7.52E-01	-10
1	174146112	rs6425365	hsa-miR-1843	-2.035	4.89E-02	6.90E-01	-12
1	174147989	rs12239742	hsa-miR-1843	-3.208	2.71E-03	2.48E-01	-24
1	174152034	rs7525623	hsa-miR-1843	-3.208	2.71E-03	2.48E-01	-24
1	174153134	rs6656281	hsa-miR-1843	-2.537	1.54E-02	5.17E-01	-16
1	174156250	rs2030558	hsa-miR-1843	-2.902	6.14E-03	3.53E-01	-17
1	174158245	rs7516327	hsa-miR-1843	-1.266	2.13E-01	8.78E-01	-8
1	174161480	rs6695241	hsa-miR-1843	1.468	1.50E-01	8.47E-01	10
1	174169219	rs6680839	hsa-miR-1843	-2.294	2.74E-02	6.22E-01	-13
1	174178177	rs10436856	hsa-miR-1843	2.311	2.63E-02	6.14E-01	13
1	174180451	rs10913112	hsa-miR-1843	1.748	8.86E-02	7.91E-01	11
1	174219164	rs10798432	hsa-miR-1843	-0.854	3.98E-01	9.21E-01	-5
1	174262927	rs12132072	hsa-miR-1843	-0.063	9.50E-01	9.97E-01	-1
1	174266735	rs12040241	hsa-miR-1843	1.748	8.86E-02	7.91E-01	11
1	174271296	rs10913128	hsa-miR-1843	1.463	1.52E-01	8.49E-01	9
1	174274735	rs7554913	hsa-miR-1843	-0.998	3.25E-01	9.08E-01	-8
1	174281282	rs4129061	hsa-miR-1843	-0.998	3.25E-01	9.08E-01	-8
1	174285387	rs12729524	hsa-miR-1843	-1.373	1.78E-01	8.64E-01	-8
1	174294600	rs12033847	hsa-miR-1843	2.311	2.63E-02	6.14E-01	13
1	174302973	rs2502822	hsa-miR-1843	-0.998	3.25E-01	9.08E-01	-8
1	197006493	rs1932436	hsa-miR-181b-5p	1.068	2.92E-01	8.97E-01	454
1	197006493	rs1932436	hsa-miR-181a-3p	-0.632	5.31E-01	9.43E-01	-61
1	197006493	rs1932436	hsa-miR-181a-5p	0.587	5.61E-01	9.52E-01	12520
1	197012489	rs7538393	hsa-miR-181b-5p	1.665	1.04E-01	8.15E-01	1085
1	197012489	rs7538393	hsa-miR-181a-5p	1.18	2.45E-01	8.90E-01	38830
1	197012489	rs7538393	hsa-miR-181a-3p	0.166	8.69E-01	9.93E-01	25
1	197018024	rs2784115	hsa-miR-181b-5p	-1.306	1.99E-01	8.74E-01	-554
1	197018024	rs2784115	hsa-miR-181a-5p	-0.88	3.84E-01	9.20E-01	-18740
1	197018024	rs2784115	hsa-miR-181a-3p	0.193	8.48E-01	9.90E-01	19
1	197027177	rs2784103	hsa-miR-181b-5p	0.873	3.88E-01	9.20E-01	369
1	197027177	rs2784103	hsa-miR-181a-3p	0.786	4.37E-01	9.27E-01	75
1	197027177	rs2784103	hsa-miR-181a-5p	0.526	6.02E-01	9.58E-01	11110
1	197036522	rs10919581	hsa-miR-181a-3p	-1.127	2.67E-01	8.93E-01	-126
1	197036522	rs10919581	hsa-miR-181a-5p	-0.861	3.95E-01	9.20E-01	-21450
1	197036522	rs10919581	hsa-miR-181b-5p	-0.784	4.38E-01	9.28E-01	-394
1	197047009	rs2784110	hsa-miR-181b-5p	2.221	3.24E-02	6.38E-01	893
1	197047009	rs2784110	hsa-miR-181a-5p	2.062	4.61E-02	6.83E-01	41490
1	197047009	rs2784110	hsa-miR-181a-3p	0.465	6.45E-01	9.62E-01	44
1	197052117	rs1575394	hsa-miR-181b-5p	-1.671	1.03E-01	8.14E-01	-678
1	197052117	rs1575394	hsa-miR-181a-5p	-1.409	1.67E-01	8.57E-01	-28690
1	197052117	rs1575394	hsa-miR-181a-3p	-0.746	4.60E-01	9.32E-01	-70
1	197054700	rs12144017	hsa-miR-181b-5p	-1.671	1.03E-01	8.14E-01	-678
1	197054700	rs12144017	hsa-miR-181a-5p	-1.409	1.67E-01	8.57E-01	-28690
1	197054700	rs12144017	hsa-miR-181a-3p	-0.746	4.60E-01	9.32E-01	-70
1	197056743	rs1359020	hsa-miR-181a-5p	1.459	1.53E-01	8.49E-01	30400
1	197056743	rs1359020	hsa-miR-181b-5p	1.405	1.68E-01	8.57E-01	591
1	197056743	rs1359020	hsa-miR-181a-3p	0.195	8.47E-01	9.90E-01	19
1	197057726	rs7537080	hsa-miR-181a-5p	-0.771	4.46E-01	9.30E-01	-22180
1	197057726	rs7537080	hsa-miR-181b-5p	-0.619	5.39E-01	9.46E-01	-360
1	197057726	rs7537080	hsa-miR-181a-3p	0.395	6.95E-01	9.72E-01	52
1	197074485	rs12042054	hsa-miR-181b-5p	-2.774	8.53E-03	3.94E-01	-1295
1	197074485	rs12042054	hsa-miR-181a-5p	-2.322	2.57E-02	6.13E-01	-55220
1	197074485	rs12042054	hsa-miR-181a-3p	-1.841	7.35E-02	7.59E-01	-202
1	197087861	rs7537170	hsa-miR-181a-5p	-0.78	4.40E-01	9.29E-01	-23660
1	197087861	rs7537170	hsa-miR-181b-5p	-0.145	8.85E-01	9.93E-01	-90
1	197087861	rs7537170	hsa-miR-181a-3p	0.097	9.23E-01	9.96E-01	13
1	197092583	rs12406238	hsa-miR-181b-5p	-1.541	1.32E-01	8.35E-01	-981
1	197092583	rs12406238	hsa-miR-181a-5p	-1.447	1.56E-01	8.52E-01	-45870
1	197092583	rs12406238	hsa-miR-181a-3p	-1.092	2.82E-01	8.96E-01	-158
1	197103773	rs6701884	hsa-miR-181a-5p	1.162	2.52E-01	8.90E-01	25630
1	197103773	rs6701884	hsa-miR-181b-5p	0.483	6.32E-01	9.61E-01	218
1	197103773	rs6701884	hsa-miR-181a-3p	0.199	8.44E-01	9.90E-01	20
1	197110937	rs1007939	hsa-miR-181a-5p	-0.27	7.89E-01	9.85E-01	-6811
1	197110937	rs1007939	hsa-miR-181a-3p	-0.15	8.82E-01	9.93E-01	-17
1	197110937	rs1007939	hsa-miR-181b-5p	0.042	9.66E-01	9.99E-01	22
1	197112407	rs10800596	hsa-miR-181b-5p	1.096	2.80E-01	8.94E-01	488
1	197112407	rs10800596	hsa-miR-181a-5p	0.71	4.82E-01	9.36E-01	15830
1	197112407	rs10800596	hsa-miR-181a-3p	0.365	7.17E-01	9.74E-01	37
1	197142880	rs1322916	hsa-miR-181a-3p	0.258	7.98E-01	9.86E-01	28
1	197142880	rs1322916	hsa-miR-181a-5p	0.079	9.38E-01	9.96E-01	1870
1	197142880	rs1322916	hsa-miR-181b-5p	0.013	9.89E-01	1.00E+00	6
1	197146890	rs6662894	hsa-miR-181b-5p	1.096	2.80E-01	8.94E-01	488
1	197146890	rs6662894	hsa-miR-181a-5p	0.71	4.82E-01	9.36E-01	15830
1	197146890	rs6662894	hsa-miR-181a-3p	0.365	7.17E-01	9.74E-01	37
1	197153027	rs1275161	hsa-miR-181b-5p	1.096	2.80E-01	8.94E-01	488
1	197153027	rs1275161	hsa-miR-181a-5p	0.71	4.82E-01	9.36E-01	15830
1	197153027	rs1275161	hsa-miR-181a-3p	0.365	7.17E-01	9.74E-01	37
1	197161080	rs1275164	hsa-miR-181b-5p	-2.031	4.95E-02	6.94E-01	-1066
1	197161080	rs1275164	hsa-miR-181a-5p	-1.4	1.70E-01	8.57E-01	-37280
1	197161080	rs1275164	hsa-miR-181a-3p	-1.244	2.22E-01	8.81E-01	-143
1	197165050	rs10919605	hsa-miR-181b-5p	0.539	5.93E-01	9.55E-01	230
1	197165050	rs10919605	hsa-miR-181a-5p	0.483	6.32E-01	9.61E-01	10200
1	197165050	rs10919605	hsa-miR-181a-3p	0.354	7.25E-01	9.75E-01	34
1	197181133	rs10800602	hsa-miR-181b-5p	-2.079	4.44E-02	6.82E-01	-1066
1	197181133	rs10800602	hsa-miR-181a-5p	-1.494	1.43E-01	8.47E-01	-38980
1	197181133	rs10800602	hsa-miR-181a-3p	-0.892	3.78E-01	9.20E-01	-107
1	197181680	rs12047947	hsa-miR-181b-5p	0.191	8.49E-01	9.90E-01	104
1	197181680	rs12047947	hsa-miR-181a-5p	-0.107	9.15E-01	9.96E-01	-2895
1	197181680	rs12047947	hsa-miR-181a-3p	0	1.00E+00	1.00E+00	0
1	197186659	rs6703089	hsa-miR-181b-5p	-2.079	4.44E-02	6.82E-01	-1066
1	197186659	rs6703089	hsa-miR-181a-5p	-1.494	1.43E-01	8.47E-01	-38980
1	197186659	rs6703089	hsa-miR-181a-3p	-0.892	3.78E-01	9.20E-01	-107
1	197192541	rs12758891	hsa-miR-181b-5p	1.096	2.80E-01	8.94E-01	488
1	197192541	rs12758891	hsa-miR-181a-5p	0.71	4.82E-01	9.36E-01	15830
1	197192541	rs12758891	hsa-miR-181a-3p	0.365	7.17E-01	9.74E-01	37
1	203584126	rs12059162	hsa-miR-135b-5p	1.31	1.98E-01	8.74E-01	92
1	203584944	rs10751435	hsa-miR-135b-5p	1.595	1.19E-01	8.30E-01	89
1	203585606	rs913722	hsa-miR-135b-5p	-1.011	3.18E-01	9.05E-01	-65
1	203588714	rs7516786	hsa-miR-135b-5p	1.862	7.03E-02	7.52E-01	126
1	203589432	rs2864859	hsa-miR-135b-5p	0.54	5.92E-01	9.55E-01	43
1	203589557	rs2864860	hsa-miR-135b-5p	-0.402	6.90E-01	9.72E-01	-29
1	203591348	rs2183230	hsa-miR-135b-5p	-0.232	8.18E-01	9.87E-01	-18
1	203593860	rs12140669	hsa-miR-135b-5p	2.308	2.65E-02	6.15E-01	148
1	203593904	rs4951209	hsa-miR-135b-5p	1.811	7.80E-02	7.68E-01	121
1	203596866	rs963550	hsa-miR-135b-5p	1.808	7.85E-02	7.69E-01	135
1	203603498	rs6676552	hsa-miR-135b-5p	1.799	8.00E-02	7.76E-01	118
1	203605742	rs6661074	hsa-miR-135b-5p	3.211	2.69E-03	2.48E-01	187
1	203606892	rs6664679	hsa-miR-135b-5p	0.301	7.65E-01	9.81E-01	31
1	203610271	rs12402771	hsa-miR-135b-5p	1.808	7.85E-02	7.69E-01	135
1	203614838	rs7551359	hsa-miR-135b-5p	2.536	1.55E-02	5.17E-01	154
1	203620648	rs2149733	hsa-miR-135b-5p	2.578	1.39E-02	5.03E-01	155
1	203625217	rs11240465	hsa-miR-135b-5p	0.813	4.22E-01	9.27E-01	55
1	203625245	rs11240466	hsa-miR-135b-5p	-2.976	5.05E-03	3.30E-01	-152
1	203625364	rs17346510	hsa-miR-135b-5p	2.148	3.82E-02	6.65E-01	137
1	203632891	rs1928444	hsa-miR-135b-5p	-0.275	7.85E-01	9.85E-01	-17
1	203635698	rs1928442	hsa-miR-135b-5p	-1.706	9.62E-02	8.04E-01	-106
1	203643692	rs6421773	hsa-miR-135b-5p	-1.706	9.62E-02	8.04E-01	-106
1	203644588	rs7533222	hsa-miR-135b-5p	-0.321	7.50E-01	9.79E-01	-19
1	203648563	rs1338624	hsa-miR-135b-5p	-0.99	3.29E-01	9.11E-01	-59
1	203651404	rs17346622	hsa-miR-135b-5p	-1.416	1.65E-01	8.57E-01	-113
1	203654646	rs913728	hsa-miR-135b-5p	-1.753	8.76E-02	7.91E-01	-123
1	203656083	rs16855560	hsa-miR-135b-5p	0.497	6.22E-01	9.61E-01	41
1	203671501	rs10900490	hsa-miR-135b-5p	-1.326	1.93E-01	8.70E-01	-82
1	203672587	rs3738744	hsa-miR-135b-5p	-0.937	3.55E-01	9.16E-01	-73
1	203681971	rs10793730	hsa-miR-135b-5p	0.643	5.24E-01	9.43E-01	63
1	203684757	rs1999131	hsa-miR-135b-5p	-1.821	7.64E-02	7.65E-01	-118
1	203690516	rs10900493	hsa-miR-135b-5p	-0.36	7.21E-01	9.74E-01	-23
1	203693243	rs6682726	hsa-miR-135b-5p	-0.95	3.48E-01	9.14E-01	-96
1	203694689	rs12086423	hsa-miR-135b-5p	0.136	8.93E-01	9.94E-01	10
1	203701366	rs6692041	hsa-miR-135b-5p	0.067	9.47E-01	9.97E-01	4
1	203705537	rs10900494	hsa-miR-135b-5p	0.378	7.08E-01	9.74E-01	26
1	203706392	rs4279903	hsa-miR-135b-5p	0.243	8.10E-01	9.86E-01	20
1	203708817	rs1109953	hsa-miR-135b-5p	1.502	1.41E-01	8.47E-01	106
1	203710810	rs2027288	hsa-miR-135b-5p	1.665	1.04E-01	8.15E-01	116
1	203714131	rs1338610	hsa-miR-135b-5p	0.058	9.54E-01	9.97E-01	4
1	203718282	rs4951226	hsa-miR-135b-5p	1.028	3.11E-01	9.01E-01	73
1	203718925	rs4951002	hsa-miR-135b-5p	1.028	3.11E-01	9.01E-01	73
1	203721991	rs7555999	hsa-miR-135b-5p	1.028	3.11E-01	9.01E-01	73
1	203724189	rs949710	hsa-miR-135b-5p	0.649	5.20E-01	9.42E-01	50
1	203726512	rs2027285	hsa-miR-135b-5p	-0.424	6.74E-01	9.69E-01	-31
1	203727873	rs11240493	hsa-miR-135b-5p	0.945	3.51E-01	9.14E-01	57
1	203728186	rs1041309	hsa-miR-135b-5p	0.009	9.93E-01	1.00E+00	1
1	203729537	rs12058761	hsa-miR-135b-5p	0.383	7.04E-01	9.74E-01	31
1	203731614	rs734773	hsa-miR-135b-5p	0.86	3.95E-01	9.20E-01	57
1	203734514	rs12119834	hsa-miR-135b-5p	0.628	5.34E-01	9.45E-01	60
1	203734912	rs6681714	hsa-miR-135b-5p	0.737	4.66E-01	9.32E-01	59
1	203735235	rs4951231	hsa-miR-135b-5p	1.259	2.16E-01	8.78E-01	89
1	203738807	rs1538365	hsa-miR-135b-5p	0.146	8.85E-01	9.93E-01	8
1	203739830	rs10900498	hsa-miR-135b-5p	-0.432	6.68E-01	9.68E-01	-23
1	203748812	rs4074998	hsa-miR-135b-5p	-0.747	4.60E-01	9.32E-01	-50
1	203749569	rs1105822	hsa-miR-135b-5p	0.887	3.81E-01	9.20E-01	75
1	203750418	rs12561888	hsa-miR-135b-5p	0.217	8.30E-01	9.89E-01	13
1	203750696	rs11240503	hsa-miR-135b-5p	-0.388	7.01E-01	9.74E-01	-31
1	203765978	rs12042887	hsa-miR-135b-5p	0.329	7.44E-01	9.77E-01	29
1	203766118	rs12035825	hsa-miR-135b-5p	0.116	9.08E-01	9.96E-01	10
1	203767166	rs11240507	hsa-miR-135b-5p	1.095	2.80E-01	8.95E-01	73
1	203767804	rs3820377	hsa-miR-135b-5p	1.389	1.73E-01	8.57E-01	81
1	203768144	rs14028	hsa-miR-135b-5p	-0.825	4.15E-01	9.26E-01	-49
1	203768466	rs8027	hsa-miR-135b-5p	-0.734	4.68E-01	9.32E-01	-44
1	203769873	rs12727646	hsa-miR-135b-5p	-0.825	4.15E-01	9.26E-01	-49
1	203770782	rs4951236	hsa-miR-135b-5p	0.138	8.91E-01	9.94E-01	10
1	203776865	rs12751472	hsa-miR-135b-5p	0.853	3.99E-01	9.21E-01	54
1	203776999	rs12041365	hsa-miR-135b-5p	0.153	8.80E-01	9.93E-01	11
1	203782544	rs10900509	hsa-miR-135b-5p	0.853	3.99E-01	9.21E-01	54
1	205942054	rs12073783	hsa-miR-29c-3p	-1.379	1.76E-01	8.62E-01	-214
1	205942054	rs12073783	hsa-miR-29c-5p	-0.177	8.61E-01	9.92E-01	-1
1	205947305	rs1977265	hsa-miR-29b-3p	-0.575	5.69E-01	9.52E-01	-56
1	205947305	rs1977265	hsa-miR-29c-3p	-0.226	8.22E-01	9.88E-01	-32
1	205947305	rs1977265	hsa-miR-29c-5p	0.056	9.56E-01	9.98E-01	0
1	205953110	rs1998538	hsa-miR-29b-3p	-0.575	5.69E-01	9.52E-01	-56
1	205953110	rs1998538	hsa-miR-29c-3p	-0.226	8.22E-01	9.88E-01	-32
1	205953110	rs1998538	hsa-miR-29c-5p	0.056	9.56E-01	9.98E-01	0
1	205960405	rs2761424	hsa-miR-29b-3p	-0.712	4.81E-01	9.36E-01	-73
1	205960405	rs2761424	hsa-miR-29c-3p	0.561	5.78E-01	9.52E-01	85
1	205960405	rs2761424	hsa-miR-29c-5p	0.065	9.49E-01	9.97E-01	0
1	205961039	rs11118475	hsa-miR-29c-3p	0.304	7.63E-01	9.81E-01	44
1	205961039	rs11118475	hsa-miR-29b-3p	-0.131	8.97E-01	9.94E-01	-13
1	205961039	rs11118475	hsa-miR-29c-5p	-0.072	9.43E-01	9.97E-01	-1
1	205989703	rs2761437	hsa-miR-29c-5p	-0.988	3.30E-01	9.11E-01	-10
1	205989703	rs2761437	hsa-miR-29c-3p	-0.912	3.68E-01	9.20E-01	-184
1	205989703	rs2761437	hsa-miR-29b-3p	-0.134	8.94E-01	9.94E-01	-19
1	205990688	rs1970530	hsa-miR-29c-5p	-0.95	3.48E-01	9.14E-01	-7
1	205990688	rs1970530	hsa-miR-29c-3p	-0.877	3.86E-01	9.20E-01	-137
1	205990688	rs1970530	hsa-miR-29b-3p	-0.049	9.61E-01	9.98E-01	-5
1	205996825	rs2724384	hsa-miR-29c-5p	-0.988	3.30E-01	9.11E-01	-10
1	205996825	rs2724384	hsa-miR-29c-3p	-0.912	3.68E-01	9.20E-01	-184
1	205996825	rs2724384	hsa-miR-29b-3p	-0.134	8.94E-01	9.94E-01	-19
1	205999239	rs2724387	hsa-miR-29c-5p	-0.95	3.48E-01	9.14E-01	-7
1	205999239	rs2724387	hsa-miR-29c-3p	-0.877	3.86E-01	9.20E-01	-137
1	205999239	rs2724387	hsa-miR-29b-3p	-0.049	9.61E-01	9.98E-01	-5
1	206004858	rs7545126	hsa-miR-29c-3p	2.081	4.42E-02	6.81E-01	421
1	206004858	rs7545126	hsa-miR-29c-5p	1.592	1.20E-01	8.31E-01	16
1	206004858	rs7545126	hsa-miR-29b-3p	1.421	1.64E-01	8.57E-01	201
1	206006668	rs2466571	hsa-miR-29c-3p	-1.621	1.13E-01	8.25E-01	-240
1	206006668	rs2466571	hsa-miR-29c-5p	-1.014	3.17E-01	9.05E-01	-8
1	206006668	rs2466571	hsa-miR-29b-3p	-0.673	5.05E-01	9.40E-01	-70
1	206019866	rs2724391	hsa-miR-29c-5p	-0.95	3.48E-01	9.14E-01	-7
1	206019866	rs2724391	hsa-miR-29c-3p	-0.877	3.86E-01	9.20E-01	-137
1	206019866	rs2724391	hsa-miR-29b-3p	-0.049	9.61E-01	9.98E-01	-5
1	206022445	rs2796278	hsa-miR-29b-3p	-0.976	3.35E-01	9.13E-01	-103
1	206022445	rs2796278	hsa-miR-29c-3p	-0.584	5.63E-01	9.52E-01	-91
1	206022445	rs2796278	hsa-miR-29c-5p	-0.196	8.46E-01	9.90E-01	-2
1	206024177	rs7541230	hsa-miR-29c-3p	-1.413	1.66E-01	8.57E-01	-238
1	206024177	rs7541230	hsa-miR-29b-3p	-0.607	5.48E-01	9.48E-01	-71
1	206024177	rs7541230	hsa-miR-29c-5p	-0.545	5.89E-01	9.55E-01	-5
1	206027681	rs10449303	hsa-miR-29c-3p	-1.378	1.76E-01	8.62E-01	-223
1	206027681	rs10449303	hsa-miR-29c-5p	-1.153	2.56E-01	8.90E-01	-9
1	206027681	rs10449303	hsa-miR-29b-3p	-0.253	8.01E-01	9.86E-01	-29
1	206028892	rs859706	hsa-miR-29c-3p	-1.378	1.76E-01	8.62E-01	-223
1	206028892	rs859706	hsa-miR-29c-5p	-1.153	2.56E-01	8.90E-01	-9
1	206028892	rs859706	hsa-miR-29b-3p	-0.253	8.01E-01	9.86E-01	-29
1	206048042	rs761276	hsa-miR-29c-5p	-1.489	1.45E-01	8.47E-01	-10
1	206048042	rs761276	hsa-miR-29c-3p	-1.266	2.13E-01	8.78E-01	-180
1	206048042	rs761276	hsa-miR-29b-3p	-0.09	9.29E-01	9.96E-01	-9
1	206064596	rs2724375	hsa-miR-29c-3p	-1.378	1.76E-01	8.62E-01	-223
1	206064596	rs2724375	hsa-miR-29c-5p	-1.153	2.56E-01	8.90E-01	-9
1	206064596	rs2724375	hsa-miR-29b-3p	-0.253	8.01E-01	9.86E-01	-29
1	206084990	rs2745980	hsa-miR-29c-5p	-0.95	3.48E-01	9.14E-01	-7
1	206084990	rs2745980	hsa-miR-29c-3p	-0.877	3.86E-01	9.20E-01	-137
1	206084990	rs2745980	hsa-miR-29b-3p	-0.049	9.61E-01	9.98E-01	-5
1	206091443	rs12731740	hsa-miR-29c-3p	-0.816	4.19E-01	9.26E-01	-185
1	206091443	rs12731740	hsa-miR-29b-3p	-0.651	5.19E-01	9.42E-01	-100
1	206091443	rs12731740	hsa-miR-29c-5p	0.374	7.10E-01	9.74E-01	4
1	206093600	rs926631	hsa-miR-29c-5p	-0.974	3.36E-01	9.13E-01	-8
1	206093600	rs926631	hsa-miR-29c-3p	-0.869	3.91E-01	9.20E-01	-140
1	206093600	rs926631	hsa-miR-29b-3p	-0.546	5.89E-01	9.55E-01	-60
1	206094082	rs2796241	hsa-miR-29c-5p	0.578	5.67E-01	9.52E-01	5
1	206094082	rs2796241	hsa-miR-29b-3p	0.482	6.32E-01	9.61E-01	53
1	206094082	rs2796241	hsa-miR-29c-3p	0.403	6.89E-01	9.72E-01	66
1	206096570	rs7550821	hsa-miR-29c-3p	-0.5	6.20E-01	9.60E-01	-98
1	206096570	rs7550821	hsa-miR-29b-3p	-0.368	7.15E-01	9.74E-01	-49
1	206096570	rs7550821	hsa-miR-29c-5p	-0.319	7.51E-01	9.79E-01	-3
1	206097475	rs2796245	hsa-miR-29b-3p	-0.206	8.38E-01	9.89E-01	-26
1	206097475	rs2796245	hsa-miR-29c-3p	0.092	9.27E-01	9.96E-01	17
1	206097475	rs2796245	hsa-miR-29c-5p	-0.056	9.56E-01	9.98E-01	-1
1	206101711	rs984984	hsa-miR-29c-5p	-0.795	4.31E-01	9.27E-01	-6
1	206101711	rs984984	hsa-miR-29c-3p	-0.423	6.75E-01	9.69E-01	-66
1	206101711	rs984984	hsa-miR-29b-3p	-0.333	7.41E-01	9.77E-01	-35
1	206103599	rs2796247	hsa-miR-29c-5p	-0.795	4.31E-01	9.27E-01	-6
1	206103599	rs2796247	hsa-miR-29c-3p	-0.423	6.75E-01	9.69E-01	-66
1	206103599	rs2796247	hsa-miR-29b-3p	-0.333	7.41E-01	9.77E-01	-35
1	206105307	rs2796249	hsa-miR-29c-3p	-1.465	1.51E-01	8.49E-01	-270
1	206105307	rs2796249	hsa-miR-29b-3p	-0.875	3.87E-01	9.20E-01	-111
1	206105307	rs2796249	hsa-miR-29c-5p	-0.796	4.31E-01	9.27E-01	-7
1	206111054	rs1204672	hsa-miR-29c-3p	-0.985	3.31E-01	9.12E-01	-157
1	206111054	rs1204672	hsa-miR-29b-3p	-0.436	6.65E-01	9.67E-01	-48
1	206111054	rs1204672	hsa-miR-29c-5p	-0.429	6.71E-01	9.68E-01	-3
1	206115700	rs2952	hsa-miR-29b-3p	-1.043	3.04E-01	8.99E-01	-116
1	206115700	rs2952	hsa-miR-29c-3p	-0.905	3.71E-01	9.20E-01	-148
1	206115700	rs2952	hsa-miR-29c-5p	-0.124	9.02E-01	9.94E-01	-1
1	206117682	rs2745948	hsa-miR-29c-3p	-1.698	9.77E-02	8.07E-01	-283
1	206117682	rs2745948	hsa-miR-29b-3p	-1.025	3.12E-01	9.01E-01	-119
1	206117682	rs2745948	hsa-miR-29c-5p	-0.73	4.70E-01	9.33E-01	-6
1	206120408	rs607952	hsa-miR-29c-5p	-1.829	7.53E-02	7.63E-01	-12
1	206120408	rs607952	hsa-miR-29c-3p	-1.401	1.70E-01	8.57E-01	-189
1	206120408	rs607952	hsa-miR-29b-3p	-0.887	3.81E-01	9.20E-01	-83
1	206122289	rs694748	hsa-miR-29c-5p	-0.937	3.55E-01	9.16E-01	-7
1	206122289	rs694748	hsa-miR-29c-3p	-0.254	8.01E-01	9.86E-01	-41
1	206122289	rs694748	hsa-miR-29b-3p	0.09	9.29E-01	9.96E-01	10
1	206126632	rs7572	hsa-miR-29c-5p	-0.589	5.59E-01	9.52E-01	-5
1	206126632	rs7572	hsa-miR-29b-3p	-0.574	5.69E-01	9.52E-01	-63
1	206126632	rs7572	hsa-miR-29c-3p	0.178	8.59E-01	9.92E-01	29
1	206126982	rs2556	hsa-miR-29b-3p	-0.843	4.05E-01	9.21E-01	-116
1	206126982	rs2556	hsa-miR-29c-5p	-0.464	6.45E-01	9.62E-01	-5
1	206126982	rs2556	hsa-miR-29c-3p	-0.446	6.58E-01	9.66E-01	-91
1	206132233	rs2250321	hsa-miR-29c-3p	-1.265	2.14E-01	8.78E-01	-183
1	206132233	rs2250321	hsa-miR-29b-3p	-0.523	6.04E-01	9.58E-01	-52
1	206132233	rs2250321	hsa-miR-29c-5p	0.234	8.17E-01	9.87E-01	2
1	206135201	rs2259397	hsa-miR-29c-5p	-1.132	2.65E-01	8.93E-01	-9
1	206135201	rs2259397	hsa-miR-29b-3p	-0.733	4.68E-01	9.32E-01	-84
1	206135201	rs2259397	hsa-miR-29c-3p	-0.288	7.75E-01	9.83E-01	-49
1	206135760	rs2796254	hsa-miR-29c-3p	-0.651	5.19E-01	9.42E-01	-124
1	206135760	rs2796254	hsa-miR-29b-3p	-0.362	7.19E-01	9.74E-01	-47
1	206135760	rs2796254	hsa-miR-29c-5p	-0.212	8.33E-01	9.89E-01	-2
1	206136500	rs2488250	hsa-miR-29c-3p	-0.566	5.75E-01	9.52E-01	-105
1	206136500	rs2488250	hsa-miR-29b-3p	-0.527	6.01E-01	9.58E-01	-66
1	206136500	rs2488250	hsa-miR-29c-5p	-0.458	6.50E-01	9.64E-01	-4
1	206137728	rs3738460	hsa-miR-29c-3p	1.746	8.89E-02	7.91E-01	373
1	206137728	rs3738460	hsa-miR-29c-5p	1.154	2.56E-01	8.90E-01	13
1	206137728	rs3738460	hsa-miR-29b-3p	0.939	3.54E-01	9.16E-01	140
1	206139248	rs12029239	hsa-miR-29c-5p	-0.873	3.88E-01	9.20E-01	-8
1	206139248	rs12029239	hsa-miR-29b-3p	-0.386	7.02E-01	9.74E-01	-51
1	206139248	rs12029239	hsa-miR-29c-3p	0.366	7.16E-01	9.74E-01	72
1	207578796	rs17014320	hsa-miR-205-5p	0.123	9.03E-01	9.94E-01	91
1	207578996	rs1021993	hsa-miR-205-5p	1.307	1.99E-01	8.74E-01	816
1	207594329	rs10494924	hsa-miR-205-5p	0.515	6.10E-01	9.58E-01	320
1	207606714	rs17014370	hsa-miR-205-5p	0.346	7.31E-01	9.75E-01	261
1	207615169	rs2055698	hsa-miR-205-5p	0.515	6.10E-01	9.58E-01	320
1	207619259	rs1006317	hsa-miR-205-5p	-0.389	7.00E-01	9.74E-01	-250
1	207626659	rs12142846	hsa-miR-205-5p	-0.852	4.00E-01	9.21E-01	-570
1	207642014	rs7548177	hsa-miR-205-5p	-0.865	3.93E-01	9.20E-01	-549
1	207644366	rs6665154	hsa-miR-205-5p	-0.865	3.93E-01	9.20E-01	-549
1	207648106	rs1988163	hsa-miR-205-5p	-1.951	5.85E-02	7.23E-01	-1348
1	207648252	rs1354855	hsa-miR-205-5p	0.341	7.35E-01	9.76E-01	261
1	207655132	rs742678	hsa-miR-205-5p	1.106	2.76E-01	8.94E-01	735
1	207657169	rs6691406	hsa-miR-205-5p	0.547	5.87E-01	9.55E-01	349
1	207658729	rs11119272	hsa-miR-205-5p	1.106	2.76E-01	8.94E-01	735
1	207670619	rs2294938	hsa-miR-205-5p	1.635	1.11E-01	8.24E-01	920
1	207674643	rs6690362	hsa-miR-205-5p	1.805	7.90E-02	7.71E-01	1185
1	207677795	rs10863770	hsa-miR-205-5p	1.805	7.90E-02	7.71E-01	1185
1	207686180	rs6679530	hsa-miR-205-5p	-2.643	1.19E-02	4.63E-01	-1696
1	207686227	rs6688014	hsa-miR-205-5p	2.207	3.35E-02	6.49E-01	1444
1	207688399	rs2179655	hsa-miR-205-5p	2.527	1.58E-02	5.20E-01	1666
1	207698827	rs7526722	hsa-miR-205-5p	-0.653	5.18E-01	9.42E-01	-378
1	207704387	rs9919172	hsa-miR-205-5p	0.494	6.24E-01	9.61E-01	421
1	207710039	rs10863774	hsa-miR-205-5p	1.478	1.48E-01	8.47E-01	1165
1	207718158	rs6684558	hsa-miR-205-5p	1.22	2.30E-01	8.87E-01	893
1	207726757	rs17014581	hsa-miR-205-5p	2.263	2.94E-02	6.32E-01	1980
1	207728150	rs4844840	hsa-miR-205-5p	1.828	7.54E-02	7.64E-01	1308
1	207741020	rs1338356	hsa-miR-205-5p	0.771	4.45E-01	9.30E-01	783
1	207748785	rs17014649	hsa-miR-205-5p	1.983	5.46E-02	7.08E-01	1702
1	207761295	rs1883356	hsa-miR-205-5p	2.671	1.11E-02	4.58E-01	1852
1	218264247	rs2230301	hsa-miR-215-5p	-0.852	3.99E-01	9.21E-01	-12
1	218264247	rs2230301	hsa-miR-194-5p	-0.295	7.70E-01	9.82E-01	-16
1	218266475	rs2647458	hsa-miR-215-5p	1.833	7.47E-02	7.61E-01	20
1	218266475	rs2647458	hsa-miR-194-5p	-0.534	5.97E-01	9.56E-01	-23
1	218295281	rs10863529	hsa-miR-215-5p	-0.871	3.89E-01	9.20E-01	-12
1	218295281	rs10863529	hsa-miR-194-5p	-0.519	6.07E-01	9.58E-01	-28
1	218299420	rs904328	hsa-miR-215-5p	-0.446	6.58E-01	9.66E-01	-9
1	218299420	rs904328	hsa-miR-194-5p	-0.092	9.28E-01	9.96E-01	-7
1	218306071	rs1146773	hsa-miR-194-5p	-0.252	8.02E-01	9.86E-01	-16
1	218306071	rs1146773	hsa-miR-215-5p	-0.096	9.24E-01	9.96E-01	-2
1	218307485	rs17563262	hsa-miR-215-5p	2.225	3.21E-02	6.38E-01	25
1	218307485	rs17563262	hsa-miR-194-5p	0.129	8.98E-01	9.94E-01	6
1	218307620	rs2577152	hsa-miR-194-5p	-0.112	9.12E-01	9.96E-01	-8
1	218307620	rs2577152	hsa-miR-215-5p	0.006	9.95E-01	1.00E+00	0
1	218331536	rs34672561	hsa-miR-215-5p	-2.145	3.84E-02	6.65E-01	-22
1	218331536	rs34672561	hsa-miR-194-5p	0.369	7.14E-01	9.74E-01	15
1	218340187	rs2289190	hsa-miR-215-5p	2.829	7.41E-03	3.76E-01	29
1	218340187	rs2289190	hsa-miR-194-5p	-0.072	9.43E-01	9.97E-01	-3
1	218342956	rs2789789	hsa-miR-215-5p	2.624	1.24E-02	4.69E-01	25
1	218342956	rs2789789	hsa-miR-664a-3p	0.265	7.93E-01	9.85E-01	4
1	218342956	rs2789789	hsa-miR-194-5p	-0.152	8.80E-01	9.93E-01	-6
1	218342956	rs2789789	hsa-miR-664a-5p	0.023	9.82E-01	1.00E+00	0
1	218356426	rs1465816	hsa-miR-215-5p	2.049	4.74E-02	6.87E-01	20
1	218356426	rs1465816	hsa-miR-664a-5p	-0.578	5.67E-01	9.52E-01	-1
1	218356426	rs1465816	hsa-miR-664a-3p	0.285	7.77E-01	9.84E-01	4
1	218356426	rs1465816	hsa-miR-194-5p	0.026	9.79E-01	1.00E+00	1
1	218381568	rs10442693	hsa-miR-215-5p	-2.282	2.82E-02	6.26E-01	-23
1	218381568	rs10442693	hsa-miR-664a-5p	-0.54	5.92E-01	9.55E-01	-1
1	218381568	rs10442693	hsa-miR-664a-3p	-0.261	7.95E-01	9.86E-01	-4
1	218381568	rs10442693	hsa-miR-194-5p	0.222	8.26E-01	9.89E-01	9
1	218385733	rs3738336	hsa-miR-215-5p	1.965	5.68E-02	7.20E-01	22
1	218385733	rs3738336	hsa-miR-664a-5p	-0.733	4.68E-01	9.32E-01	-2
1	218385733	rs3738336	hsa-miR-664a-3p	0.702	4.87E-01	9.36E-01	12
1	218385733	rs3738336	hsa-miR-194-5p	0.19	8.51E-01	9.90E-01	9
1	218387646	rs11095	hsa-miR-215-5p	1.965	5.68E-02	7.20E-01	22
1	218387646	rs11095	hsa-miR-664a-5p	-0.733	4.68E-01	9.32E-01	-2
1	218387646	rs11095	hsa-miR-664a-3p	0.702	4.87E-01	9.36E-01	12
1	218387646	rs11095	hsa-miR-194-5p	0.19	8.51E-01	9.90E-01	9
1	218397295	rs11547779	hsa-miR-664a-3p	-0.871	3.90E-01	9.20E-01	-24
1	218397295	rs11547779	hsa-miR-194-5p	-0.268	7.90E-01	9.85E-01	-20
1	218397295	rs11547779	hsa-miR-215-5p	0.196	8.45E-01	9.90E-01	4
1	218397295	rs11547779	hsa-miR-664a-5p	-0.144	8.87E-01	9.94E-01	-1
1	218399499	rs2808026	hsa-miR-215-5p	2.418	2.05E-02	5.61E-01	23
1	218399499	rs2808026	hsa-miR-664a-3p	0.257	7.99E-01	9.86E-01	4
1	218399499	rs2808026	hsa-miR-194-5p	-0.103	9.18E-01	9.96E-01	-4
1	218399499	rs2808026	hsa-miR-664a-5p	-0.08	9.37E-01	9.96E-01	0
1	218418346	rs11805285	hsa-miR-215-5p	-0.839	4.07E-01	9.22E-01	-16
1	218418346	rs11805285	hsa-miR-664a-5p	-0.405	6.88E-01	9.72E-01	-2
1	218418346	rs11805285	hsa-miR-194-5p	-0.127	9.00E-01	9.94E-01	-9
1	218418346	rs11805285	hsa-miR-664a-3p	0.063	9.50E-01	9.97E-01	2
1	218447442	rs12035921	hsa-miR-215-5p	-1.447	1.56E-01	8.52E-01	-15
1	218447442	rs12035921	hsa-miR-664a-3p	-1.332	1.91E-01	8.69E-01	-20
1	218447442	rs12035921	hsa-miR-194-5p	0.55	5.85E-01	9.55E-01	22
1	218447442	rs12035921	hsa-miR-664a-5p	-0.045	9.64E-01	9.98E-01	0
1	218452066	rs4351641	hsa-miR-215-5p	2.095	4.29E-02	6.74E-01	24
1	218452066	rs4351641	hsa-miR-664a-5p	-0.841	4.06E-01	9.21E-01	-2
1	218452066	rs4351641	hsa-miR-664a-3p	0.638	5.28E-01	9.43E-01	11
1	218452066	rs4351641	hsa-miR-194-5p	0.163	8.71E-01	9.93E-01	8
1	218459035	rs17565134	hsa-miR-664a-5p	-0.733	4.68E-01	9.32E-01	-2
1	218459035	rs17565134	hsa-miR-664a-3p	0.702	4.87E-01	9.36E-01	12
1	218467632	rs6541127	hsa-miR-664a-3p	0.801	4.28E-01	9.27E-01	12
1	218467632	rs6541127	hsa-miR-664a-5p	-0.121	9.05E-01	9.95E-01	0
1	218514953	rs1511695	hsa-miR-664a-3p	0.954	3.46E-01	9.14E-01	17
1	218514953	rs1511695	hsa-miR-664a-5p	-0.423	6.75E-01	9.69E-01	-1
1	218520734	rs17565738	hsa-miR-664a-3p	0.689	4.95E-01	9.38E-01	16
1	218520734	rs17565738	hsa-miR-664a-5p	-0.451	6.55E-01	9.65E-01	-2
1	218520797	rs10779402	hsa-miR-664a-3p	1.206	2.35E-01	8.87E-01	26
1	218520797	rs10779402	hsa-miR-664a-5p	-0.121	9.04E-01	9.95E-01	0
1	218540193	rs17566172	hsa-miR-664a-3p	0.801	4.28E-01	9.27E-01	16
1	218540193	rs17566172	hsa-miR-664a-5p	0.705	4.85E-01	9.36E-01	2
1	222413582	rs8328	hsa-miR-320b	0.751	4.57E-01	9.32E-01	23
1	222427556	rs16844819	hsa-miR-320b	1.511	1.39E-01	8.45E-01	41
1	222428077	rs16844823	hsa-miR-320b	-0.112	9.11E-01	9.96E-01	-4
1	222440231	rs4653996	hsa-miR-320b	-0.11	9.13E-01	9.96E-01	-3
1	222446857	rs908804	hsa-miR-320b	0.083	9.35E-01	9.96E-01	3
1	222447730	rs908803	hsa-miR-320b	0.083	9.35E-01	9.96E-01	3
1	222454372	rs12022755	hsa-miR-320b	-0.505	6.16E-01	9.58E-01	-13
1	222462405	rs2176600	hsa-miR-320b	-0.735	4.67E-01	9.32E-01	-21
1	222462667	rs2139155	hsa-miR-320b	0.014	9.89E-01	1.00E+00	0
1	222463843	rs6685440	hsa-miR-320b	0.203	8.40E-01	9.89E-01	6
1	222465262	rs2011117	hsa-miR-320b	0.296	7.69E-01	9.82E-01	9
1	222468219	rs6689187	hsa-miR-320b	0.014	9.89E-01	1.00E+00	0
1	222478218	rs10799541	hsa-miR-320b	-0.442	6.61E-01	9.66E-01	-12
1	222493448	rs10916543	hsa-miR-320b	0.712	4.81E-01	9.36E-01	29
1	222493534	rs10916544	hsa-miR-320b	1.423	1.63E-01	8.57E-01	40
1	222493794	rs10799551	hsa-miR-320b	0.712	4.81E-01	9.36E-01	29
1	222494884	rs4654009	hsa-miR-320b	0.712	4.81E-01	9.36E-01	29
1	222495701	rs6664230	hsa-miR-320b	0.634	5.30E-01	9.43E-01	21
1	222507282	rs6426088	hsa-miR-320b	0.407	6.86E-01	9.72E-01	18
1	222525848	rs4654013	hsa-miR-320b	-1.175	2.49E-01	8.90E-01	-42
1	222543032	rs10916581	hsa-miR-320b	-0.611	5.45E-01	9.48E-01	-24
1	222561293	rs2001890	hsa-miR-320b	-0.922	3.62E-01	9.16E-01	-30
1	222605563	rs11579964	hsa-miR-320b	0.304	7.63E-01	9.81E-01	13
1	222611152	rs7517754	hsa-miR-320b	-0.903	3.73E-01	9.20E-01	-29
2	25308893	rs752208	hsa-miR-1301-3p	-0.356	7.24E-01	9.74E-01	-5
2	25311883	rs10084238	hsa-miR-1301-3p	1.398	1.70E-01	8.57E-01	15
2	25312050	rs2304429	hsa-miR-1301-3p	1.398	1.70E-01	8.57E-01	15
2	25320392	rs2289093	hsa-miR-1301-3p	-0.099	9.22E-01	9.96E-01	-1
2	25336387	rs7594432	hsa-miR-1301-3p	-2.141	3.88E-02	6.65E-01	-25
2	25336474	rs11694842	hsa-miR-1301-3p	2.484	1.75E-02	5.29E-01	31
2	25336624	rs10460566	hsa-miR-1301-3p	-0.085	9.33E-01	9.96E-01	-1
2	25339238	rs11887120	hsa-miR-1301-3p	-1.793	8.10E-02	7.78E-01	-21
2	25341162	rs6546045	hsa-miR-1301-3p	-1.149	2.58E-01	8.90E-01	-14
2	25342636	rs11683424	hsa-miR-1301-3p	1.051	3.00E-01	8.99E-01	16
2	25344520	rs7586294	hsa-miR-1301-3p	-0.476	6.37E-01	9.61E-01	-6
2	25344560	rs7583409	hsa-miR-1301-3p	-0.364	7.18E-01	9.74E-01	-4
2	25363780	rs11677670	hsa-miR-1301-3p	-0.156	8.77E-01	9.93E-01	-3
2	25365941	rs12999687	hsa-miR-1301-3p	-1.034	3.08E-01	9.00E-01	-12
2	25371973	rs13401241	hsa-miR-1301-3p	0.713	4.80E-01	9.35E-01	9
2	25378448	rs7581217	hsa-miR-1301-3p	-1.542	1.31E-01	8.35E-01	-18
2	25383531	rs749130	hsa-miR-1301-3p	0.596	5.54E-01	9.50E-01	7
2	25384854	rs6711622	hsa-miR-1301-3p	-0.451	6.54E-01	9.65E-01	-5
2	25386473	rs13036246	hsa-miR-1301-3p	0.424	6.74E-01	9.69E-01	5
2	25392861	rs6722613	hsa-miR-1301-3p	1.363	1.81E-01	8.65E-01	16
2	25402405	rs7575625	hsa-miR-1301-3p	-0.948	3.49E-01	9.14E-01	-11
2	25404499	rs12987326	hsa-miR-1301-3p	1.389	1.73E-01	8.57E-01	15
2	25422325	rs7560488	hsa-miR-1301-3p	-1.537	1.33E-01	8.36E-01	-17
2	25438086	rs10182590	hsa-miR-1301-3p	-1.276	2.10E-01	8.76E-01	-25
2	25441355	rs6705138	hsa-miR-1301-3p	1.273	2.11E-01	8.77E-01	15
2	25442970	rs10196664	hsa-miR-1301-3p	-1.276	2.10E-01	8.76E-01	-25
2	25448698	rs1010658	hsa-miR-1301-3p	-0.093	9.26E-01	9.96E-01	-1
2	25451185	rs730072	hsa-miR-1301-3p	3.104	3.60E-03	2.77E-01	34
2	25455814	rs2304427	hsa-miR-1301-3p	-1.905	6.44E-02	7.49E-01	-21
2	25466650	rs7577599	hsa-miR-1301-3p	-1.16	2.53E-01	8.90E-01	-19
2	25475034	rs7571570	hsa-miR-1301-3p	-1.116	2.72E-01	8.93E-01	-17
2	25477253	rs2384232	hsa-miR-1301-3p	-1.116	2.72E-01	8.93E-01	-17
2	25479889	rs7586918	hsa-miR-1301-3p	-1.116	2.72E-01	8.93E-01	-17
2	25486746	rs10180663	hsa-miR-1301-3p	-1.459	1.53E-01	8.49E-01	-22
2	25497448	rs17745923	hsa-miR-1301-3p	-1.274	2.11E-01	8.77E-01	-17
2	136040695	rs4954265	hsa-miR-128-3p	0.544	5.90E-01	9.55E-01	21
2	136076925	rs13397889	hsa-miR-128-3p	0.544	5.90E-01	9.55E-01	21
2	136097818	rs12465802	hsa-miR-128-3p	-1.34	1.88E-01	8.69E-01	-34
2	136104943	rs10187054	hsa-miR-128-3p	-0.318	7.52E-01	9.79E-01	-10
2	136110128	rs961360	hsa-miR-128-3p	-1.825	7.58E-02	7.64E-01	-68
2	136112770	rs2278731	hsa-miR-128-3p	-1.825	7.58E-02	7.64E-01	-68
2	136118587	rs4954276	hsa-miR-128-3p	-0.815	4.20E-01	9.26E-01	-23
2	136133003	rs1900306	hsa-miR-128-3p	-1.504	1.43E-01	8.47E-01	-59
2	136140373	rs2289959	hsa-miR-128-3p	-1.825	7.58E-02	7.64E-01	-68
2	136152787	rs6753232	hsa-miR-128-3p	-1.825	7.58E-02	7.64E-01	-68
2	136155559	rs313518	hsa-miR-128-3p	-0.815	4.20E-01	9.26E-01	-23
2	136179131	rs2117511	hsa-miR-128-3p	0.642	5.25E-01	9.43E-01	24
2	136202441	rs724326	hsa-miR-128-3p	-0.134	8.94E-01	9.94E-01	-4
2	136205448	rs6739713	hsa-miR-128-3p	-0.326	7.47E-01	9.77E-01	-10
2	136210656	rs10202489	hsa-miR-128-3p	-0.014	9.89E-01	1.00E+00	0
2	136215636	rs1438307	hsa-miR-128-3p	-0.137	8.92E-01	9.94E-01	-4
2	136228286	rs1050115	hsa-miR-128-3p	-0.57	5.72E-01	9.52E-01	-23
2	136239179	rs9287442	hsa-miR-128-3p	-0.78	4.40E-01	9.29E-01	-23
2	176624352	rs847184	hsa-miR-10b-5p	0.332	7.42E-01	9.77E-01	4942
2	176627031	rs16863530	hsa-miR-10b-5p	-0.843	4.05E-01	9.21E-01	-13410
2	176630030	rs847175	hsa-miR-10b-5p	-0.625	5.36E-01	9.45E-01	-8087
2	176636879	rs7426104	hsa-miR-10b-5p	0.019	9.85E-01	1.00E+00	274
2	176643771	rs1000032	hsa-miR-10b-5p	1.28	2.09E-01	8.76E-01	20030
2	176645080	rs847126	hsa-miR-10b-5p	-2.179	3.56E-02	6.55E-01	-35930
2	176659172	rs6752623	hsa-miR-10b-5p	-1.558	1.27E-01	8.35E-01	-32870
2	176659733	rs12474905	hsa-miR-10b-5p	0.392	6.98E-01	9.73E-01	7719
2	176663791	rs847200	hsa-miR-10b-5p	-1.536	1.33E-01	8.36E-01	-35090
2	176664756	rs3754983	hsa-miR-10b-5p	-1.536	1.33E-01	8.36E-01	-35090
2	176671235	rs847153	hsa-miR-10b-5p	-0.374	7.11E-01	9.74E-01	-5130
2	176672550	rs711812	hsa-miR-10b-5p	-0.374	7.11E-01	9.74E-01	-5130
2	176673332	rs35817516	hsa-miR-10b-5p	1.435	1.60E-01	8.55E-01	24570
2	176674436	rs711813	hsa-miR-10b-5p	-0.374	7.11E-01	9.74E-01	-5130
2	176676469	rs847150	hsa-miR-10b-5p	1.631	1.11E-01	8.24E-01	25470
2	176677451	rs741610	hsa-miR-10b-5p	-0.374	7.11E-01	9.74E-01	-5130
2	176678905	rs847147	hsa-miR-10b-5p	-1.026	3.11E-01	9.01E-01	-15120
2	176682349	rs863678	hsa-miR-10b-5p	-0.918	3.64E-01	9.17E-01	-13540
2	176682368	rs6745764	hsa-miR-10b-5p	-1.688	9.99E-02	8.08E-01	-29380
2	176684219	rs711815	hsa-miR-10b-5p	-2.126	4.01E-02	6.68E-01	-32110
2	176687642	rs6709104	hsa-miR-10b-5p	-2.258	2.98E-02	6.32E-01	-34030
2	176689589	rs7601234	hsa-miR-10b-5p	-2.363	2.33E-02	5.95E-01	-32970
2	176693942	rs711819	hsa-miR-10b-5p	-0.323	7.49E-01	9.78E-01	-5252
2	176695466	rs10445765	hsa-miR-10b-5p	-0.768	4.47E-01	9.31E-01	-11020
2	176697269	rs711822	hsa-miR-10b-5p	-0.617	5.41E-01	9.46E-01	-9283
2	176700025	rs2592394	hsa-miR-10b-5p	-0.444	6.60E-01	9.66E-01	-6595
2	176701375	rs711825	hsa-miR-10b-5p	-0.444	6.60E-01	9.66E-01	-6595
2	176707258	rs2113563	hsa-miR-10b-5p	-0.598	5.53E-01	9.50E-01	-8482
2	176714003	rs1348807	hsa-miR-10b-5p	-1.039	3.05E-01	8.99E-01	-14230
2	176715910	rs10188827	hsa-miR-10b-5p	-0.544	5.90E-01	9.55E-01	-8234
2	176717160	rs6736786	hsa-miR-10b-5p	0.308	7.60E-01	9.81E-01	4276
2	176726972	rs4972504	hsa-miR-10b-5p	0.022	9.82E-01	1.00E+00	317
2	176729647	rs4972505	hsa-miR-10b-5p	-0.191	8.50E-01	9.90E-01	-2713
2	176736797	rs7606110	hsa-miR-10b-5p	0.17	8.66E-01	9.92E-01	2450
2	176737013	rs1542180	hsa-miR-10b-5p	-0.268	7.90E-01	9.85E-01	-3758
2	176740513	rs2301301	hsa-miR-10b-5p	0.17	8.66E-01	9.92E-01	2450
2	176750507	rs13028842	hsa-miR-10b-5p	0.183	8.56E-01	9.91E-01	2728
2	176752217	rs1374325	hsa-miR-10b-5p	0.366	7.17E-01	9.74E-01	5214
2	176756047	rs1446575	hsa-miR-10b-5p	-0.268	7.90E-01	9.85E-01	-3758
2	176762657	rs13390932	hsa-miR-10b-5p	0.516	6.09E-01	9.58E-01	7223
2	176766562	rs1374326	hsa-miR-10b-5p	0.516	6.09E-01	9.58E-01	7223
2	176773069	rs1026032	hsa-miR-10b-5p	-0.931	3.58E-01	9.16E-01	-13450
2	176773276	rs1026031	hsa-miR-10b-5p	-1.031	3.09E-01	9.00E-01	-14800
2	176776026	rs17395735	hsa-miR-10b-5p	-0.309	7.59E-01	9.81E-01	-4166
2	176776884	rs17336374	hsa-miR-10b-5p	-0.447	6.58E-01	9.66E-01	-5947
2	176776968	rs7593931	hsa-miR-10b-5p	0.715	4.79E-01	9.35E-01	9464
2	176779002	rs1026028	hsa-miR-10b-5p	0.373	7.12E-01	9.74E-01	5126
2	176779427	rs2166512	hsa-miR-10b-5p	-0.024	9.81E-01	1.00E+00	-295
2	176783491	rs13414698	hsa-miR-10b-5p	-1.258	2.16E-01	8.78E-01	-17110
2	176785136	rs6714226	hsa-miR-10b-5p	0.183	8.56E-01	9.91E-01	2755
2	176785735	rs12476098	hsa-miR-10b-5p	0.746	4.61E-01	9.32E-01	15870
2	176786168	rs1403994	hsa-miR-10b-5p	-0.949	3.48E-01	9.14E-01	-19290
2	176789211	rs2140538	hsa-miR-10b-5p	-0.675	5.04E-01	9.40E-01	-10540
2	176789555	rs6709345	hsa-miR-10b-5p	-0.851	4.01E-01	9.21E-01	-12480
2	176796770	rs4893873	hsa-miR-10b-5p	-0.681	5.00E-01	9.39E-01	-8850
2	176797386	rs12151479	hsa-miR-10b-5p	0.727	4.72E-01	9.33E-01	13100
2	176804553	rs3850167	hsa-miR-10b-5p	-0.403	6.89E-01	9.72E-01	-6412
2	176804998	rs11885361	hsa-miR-10b-5p	0.158	8.76E-01	9.93E-01	2564
2	176819665	rs1524082	hsa-miR-10b-5p	0.83	4.12E-01	9.25E-01	13390
2	176820065	rs970797	hsa-miR-10b-5p	0.072	9.43E-01	9.97E-01	895
2	176820328	rs970796	hsa-miR-10b-5p	-0.101	9.20E-01	9.96E-01	-1467
2	176821599	rs12471146	hsa-miR-10b-5p	0.444	6.60E-01	9.66E-01	9092
2	188781591	rs1439887	hsa-miR-561-5p	1.873	6.88E-02	7.52E-01	453
2	188796494	rs893745	hsa-miR-561-5p	0.514	6.10E-01	9.58E-01	134
2	188814821	rs11692963	hsa-miR-561-5p	-0.184	8.55E-01	9.91E-01	-46
2	188820593	rs4132426	hsa-miR-561-5p	-0.565	5.75E-01	9.52E-01	-150
2	188830474	rs7582137	hsa-miR-561-5p	-1.762	8.61E-02	7.88E-01	-559
2	188847730	rs11901438	hsa-miR-561-5p	1.873	6.88E-02	7.52E-01	453
2	188862760	rs10469735	hsa-miR-561-5p	-2.939	5.57E-03	3.42E-01	-900
2	188863170	rs9288153	hsa-miR-561-5p	-2.939	5.57E-03	3.42E-01	-900
2	188865208	rs2004888	hsa-miR-561-5p	-2.939	5.57E-03	3.42E-01	-900
2	188866865	rs12693491	hsa-miR-561-5p	-2.939	5.57E-03	3.42E-01	-900
2	188883155	rs10193506	hsa-miR-561-5p	-0.305	7.62E-01	9.81E-01	-76
2	188894395	rs12988577	hsa-miR-561-5p	-0.129	8.98E-01	9.94E-01	-39
2	188895641	rs12693496	hsa-miR-561-5p	2.51	1.65E-02	5.27E-01	597
2	188900780	rs13008931	hsa-miR-561-5p	-1.045	3.03E-01	8.99E-01	-271
2	188901387	rs12105671	hsa-miR-561-5p	2.559	1.46E-02	5.14E-01	709
2	188902274	rs7574262	hsa-miR-561-5p	0.717	4.78E-01	9.35E-01	185
2	188903453	rs4433962	hsa-miR-561-5p	-2.939	5.57E-03	3.42E-01	-900
2	188918085	rs9288155	hsa-miR-561-5p	0.487	6.29E-01	9.61E-01	201
2	208228288	rs2709363	hsa-miR-4775	2.911	6.00E-03	3.53E-01	20
2	208239367	rs12477677	hsa-miR-4775	2.669	1.12E-02	4.58E-01	22
2	208239798	rs1055228	hsa-miR-4775	-2.01	5.16E-02	7.02E-01	-14
2	208239928	rs1055229	hsa-miR-4775	-0.858	3.96E-01	9.20E-01	-7
2	208244781	rs2551968	hsa-miR-4775	0.875	3.87E-01	9.20E-01	6
2	208252525	rs6722248	hsa-miR-4775	-1.148	2.58E-01	8.90E-01	-10
2	208252827	rs2432726	hsa-miR-4775	1.237	2.24E-01	8.82E-01	10
2	208256623	rs906848	hsa-miR-4775	-0.657	5.16E-01	9.42E-01	-5
2	208263276	rs2663867	hsa-miR-4775	0.206	8.38E-01	9.89E-01	2
2	208268588	rs17458775	hsa-miR-4775	0.394	6.96E-01	9.73E-01	3
2	208274561	rs4673374	hsa-miR-4775	0.728	4.71E-01	9.33E-01	5
2	208314328	rs11683791	hsa-miR-4775	-0.087	9.31E-01	9.96E-01	-1
2	208319046	rs9636269	hsa-miR-4775	0.347	7.31E-01	9.75E-01	2
2	208349419	rs6708488	hsa-miR-4775	0.447	6.57E-01	9.66E-01	5
2	208350153	rs4675713	hsa-miR-4775	-1.437	1.59E-01	8.54E-01	-11
2	208351288	rs6716597	hsa-miR-4775	-0.912	3.67E-01	9.20E-01	-7
2	208357668	rs10188753	hsa-miR-4775	-0.219	8.28E-01	9.89E-01	-2
2	208359857	rs2136448	hsa-miR-4775	0.086	9.32E-01	9.96E-01	1
2	208394655	rs12619380	hsa-miR-4775	-0.956	3.45E-01	9.14E-01	-8
2	208398526	rs2306433	hsa-miR-4775	-0.956	3.45E-01	9.14E-01	-8
2	208399776	rs2021858	hsa-miR-4775	2.748	9.11E-03	4.05E-01	18
2	208401552	rs720631	hsa-miR-4775	1.324	1.93E-01	8.70E-01	9
2	208414682	rs6728825	hsa-miR-4775	-1.542	1.31E-01	8.35E-01	-10
2	208423559	rs6435396	hsa-miR-4775	1.693	9.87E-02	8.07E-01	11
2	208424990	rs10192712	hsa-miR-4775	-0.487	6.29E-01	9.61E-01	-4
2	208426028	rs17537169	hsa-miR-4775	0.759	4.53E-01	9.32E-01	6
2	218878769	rs1017698	hsa-miR-26b-3p	0.91	3.69E-01	9.20E-01	10
2	218878769	rs1017698	hsa-miR-26b-5p	0.44	6.62E-01	9.66E-01	1383
2	218879435	rs2014615	hsa-miR-26b-3p	0.91	3.69E-01	9.20E-01	10
2	218879435	rs2014615	hsa-miR-26b-5p	0.44	6.62E-01	9.66E-01	1383
2	218893116	rs4552182	hsa-miR-26b-3p	1.606	1.17E-01	8.30E-01	18
2	218893116	rs4552182	hsa-miR-26b-5p	-0.04	9.69E-01	9.99E-01	-126
2	218895847	rs10193189	hsa-miR-26b-3p	1.606	1.17E-01	8.30E-01	18
2	218895847	rs10193189	hsa-miR-26b-5p	-0.04	9.69E-01	9.99E-01	-126
2	218899813	rs10932774	hsa-miR-26b-3p	1.606	1.17E-01	8.30E-01	18
2	218899813	rs10932774	hsa-miR-26b-5p	-0.04	9.69E-01	9.99E-01	-126
2	218904043	rs10932775	hsa-miR-26b-5p	0.616	5.41E-01	9.46E-01	2075
2	218904043	rs10932775	hsa-miR-26b-3p	-0.282	7.79E-01	9.84E-01	-3
2	218910728	rs12471773	hsa-miR-26b-5p	-1.753	8.76E-02	7.91E-01	-6617
2	218910728	rs12471773	hsa-miR-26b-3p	0.3	7.66E-01	9.81E-01	4
2	218918040	rs921970	hsa-miR-26b-5p	-2.3	2.72E-02	6.21E-01	-7415
2	218918040	rs921970	hsa-miR-26b-3p	-0.539	5.93E-01	9.55E-01	-7
2	218919025	rs9076	hsa-miR-26b-5p	-1.251	2.19E-01	8.78E-01	-3906
2	218919025	rs9076	hsa-miR-26b-3p	0.236	8.15E-01	9.87E-01	3
2	218930090	rs4324314	hsa-miR-26b-5p	-1.99	5.39E-02	7.06E-01	-7374
2	218930090	rs4324314	hsa-miR-26b-3p	0.835	4.09E-01	9.23E-01	12
2	218937885	rs11696005	hsa-miR-26b-5p	-2.161	3.71E-02	6.60E-01	-7308
2	218937885	rs11696005	hsa-miR-26b-3p	0.378	7.07E-01	9.74E-01	5
2	218938006	rs6745037	hsa-miR-26b-3p	-1.302	2.01E-01	8.74E-01	-21
2	218938006	rs6745037	hsa-miR-26b-5p	-0.385	7.02E-01	9.74E-01	-1734
2	218938086	rs6745172	hsa-miR-26b-5p	-1.003	3.22E-01	9.07E-01	-3053
2	218938086	rs6745172	hsa-miR-26b-3p	0.195	8.47E-01	9.90E-01	2
2	218941696	rs7586267	hsa-miR-26b-5p	-2.016	5.09E-02	6.99E-01	-6252
2	218941696	rs7586267	hsa-miR-26b-3p	-0.692	4.93E-01	9.38E-01	-8
2	218942949	rs11695562	hsa-miR-26b-5p	-1.08	2.87E-01	8.97E-01	-3047
2	218942949	rs11695562	hsa-miR-26b-3p	0.363	7.19E-01	9.74E-01	4
2	218951105	rs4674301	hsa-miR-26b-5p	-2.265	2.93E-02	6.32E-01	-7108
2	218951105	rs4674301	hsa-miR-26b-3p	-0.395	6.95E-01	9.72E-01	-5
2	218957256	rs2276631	hsa-miR-26b-5p	-1.306	1.99E-01	8.74E-01	-4051
2	218957256	rs2276631	hsa-miR-26b-3p	-0.681	5.00E-01	9.39E-01	-8
2	218958246	rs3731865	hsa-miR-26b-5p	-1.628	1.12E-01	8.24E-01	-5013
2	218958246	rs3731865	hsa-miR-26b-3p	-0.511	6.12E-01	9.58E-01	-6
2	218960620	rs2290708	hsa-miR-26b-5p	-1.744	8.93E-02	7.91E-01	-5624
2	218960620	rs2290708	hsa-miR-26b-3p	-0.872	3.89E-01	9.20E-01	-10
2	218963666	rs2695343	hsa-miR-26b-5p	-1.234	2.25E-01	8.83E-01	-3701
2	218963666	rs2695343	hsa-miR-26b-3p	-0.504	6.18E-01	9.59E-01	-6
2	218968087	rs1059823	hsa-miR-26b-5p	-0.507	6.15E-01	9.58E-01	-1532
2	218968087	rs1059823	hsa-miR-26b-3p	-0.085	9.33E-01	9.96E-01	-1
2	218968894	rs13062	hsa-miR-26b-5p	-1.068	2.92E-01	8.97E-01	-3228
2	218968894	rs13062	hsa-miR-26b-3p	-0.078	9.38E-01	9.96E-01	-1
2	218969419	rs2279014	hsa-miR-26b-5p	-1.068	2.92E-01	8.97E-01	-3228
2	218969419	rs2279014	hsa-miR-26b-3p	-0.078	9.38E-01	9.96E-01	-1
2	218972351	rs2739049	hsa-miR-26b-3p	0.38	7.06E-01	9.74E-01	4
2	218972351	rs2739049	hsa-miR-26b-5p	0.105	9.17E-01	9.96E-01	280
2	218974447	rs2252235	hsa-miR-26b-3p	0.38	7.06E-01	9.74E-01	4
2	218974447	rs2252235	hsa-miR-26b-5p	0.105	9.17E-01	9.96E-01	280
2	218974667	rs2227251	hsa-miR-26b-5p	-0.451	6.54E-01	9.65E-01	-1283
2	218974667	rs2227251	hsa-miR-26b-3p	0.15	8.82E-01	9.93E-01	2
2	218976025	rs2227255	hsa-miR-26b-3p	0.38	7.06E-01	9.74E-01	4
2	218976025	rs2227255	hsa-miR-26b-5p	0.105	9.17E-01	9.96E-01	280
2	218995519	rs10189479	hsa-miR-26b-3p	0.664	5.11E-01	9.40E-01	6
2	218995519	rs10189479	hsa-miR-26b-5p	-0.256	7.99E-01	9.86E-01	-693
2	218995614	rs10165754	hsa-miR-26b-3p	0.344	7.33E-01	9.76E-01	3
2	218995614	rs10165754	hsa-miR-26b-5p	0.159	8.75E-01	9.93E-01	430
2	219001570	rs4674305	hsa-miR-26b-3p	0.508	6.15E-01	9.58E-01	5
2	219001570	rs4674305	hsa-miR-26b-5p	-0.12	9.05E-01	9.95E-01	-325
2	219003492	rs3821031	hsa-miR-26b-3p	0.352	7.27E-01	9.75E-01	4
2	219003492	rs3821031	hsa-miR-26b-5p	0.04	9.69E-01	9.99E-01	116
2	219018726	rs4674308	hsa-miR-26b-3p	0.304	7.63E-01	9.81E-01	3
2	219018726	rs4674308	hsa-miR-26b-5p	0.035	9.72E-01	9.99E-01	99
2	219047033	rs523396	hsa-miR-26b-3p	0.617	5.41E-01	9.46E-01	6
2	219047033	rs523396	hsa-miR-26b-5p	-0.062	9.51E-01	9.97E-01	-173
2	219057996	rs492400	hsa-miR-26b-3p	0.569	5.73E-01	9.52E-01	6
2	219057996	rs492400	hsa-miR-26b-5p	-0.396	6.95E-01	9.72E-01	-1098
2	219061439	rs10932782	hsa-miR-26b-3p	0.304	7.63E-01	9.81E-01	3
2	219061439	rs10932782	hsa-miR-26b-5p	0.035	9.72E-01	9.99E-01	100
2	219474916	rs10932789	hsa-miR-375-3p	-0.339	7.37E-01	9.76E-01	-36
2	219482944	rs6723140	hsa-miR-375-3p	-0.265	7.92E-01	9.85E-01	-27
2	219528688	rs6436101	hsa-miR-375-3p	-0.265	7.92E-01	9.85E-01	-27
2	219529903	rs6436102	hsa-miR-375-3p	-0.36	7.21E-01	9.74E-01	-38
2	219571833	rs398926	hsa-miR-375-3p	-0.022	9.83E-01	1.00E+00	-3
2	219571900	rs371825	hsa-miR-375-3p	0.71	4.82E-01	9.36E-01	102
2	219599223	rs7560948	hsa-miR-375-3p	0.76	4.52E-01	9.32E-01	118
2	219605224	rs10932793	hsa-miR-375-3p	0.76	4.52E-01	9.32E-01	118
2	219611502	rs6736922	hsa-miR-375-3p	-0.77	4.46E-01	9.30E-01	-88
2	219628280	rs394452	hsa-miR-375-3p	-0.956	3.45E-01	9.14E-01	-121
2	219628655	rs3731881	hsa-miR-375-3p	-0.094	9.25E-01	9.96E-01	-11
2	219646514	rs4547519	hsa-miR-375-3p	-1.54	1.32E-01	8.35E-01	-138
2	219649307	rs897477	hsa-miR-375-3p	-0.812	4.22E-01	9.27E-01	-92
2	219649830	rs883045	hsa-miR-375-3p	0.089	9.30E-01	9.96E-01	11
2	219663337	rs897476	hsa-miR-375-3p	0.089	9.30E-01	9.96E-01	11
2	240944529	rs12477831	hsa-miR-149-5p	2.066	4.57E-02	6.83E-01	572
2	240944889	rs12467628	hsa-miR-149-5p	2.094	4.29E-02	6.74E-01	489
2	240945709	rs7609518	hsa-miR-149-5p	-0.317	7.53E-01	9.79E-01	-112
2	240949364	rs11679243	hsa-miR-149-5p	1.949	5.88E-02	7.24E-01	635
2	240952269	rs4676439	hsa-miR-149-5p	-0.275	7.85E-01	9.85E-01	-99
2	240955985	rs4571052	hsa-miR-149-5p	-0.504	6.17E-01	9.58E-01	-176
2	240957713	rs7586891	hsa-miR-149-5p	1.129	2.66E-01	8.93E-01	380
2	240961802	rs10165842	hsa-miR-149-5p	0.341	7.35E-01	9.76E-01	123
2	240964274	rs6735344	hsa-miR-149-5p	-1.253	2.18E-01	8.78E-01	-353
2	240970780	rs1316929	hsa-miR-149-5p	1.768	8.51E-02	7.88E-01	712
2	240984597	rs12614493	hsa-miR-149-5p	0.476	6.37E-01	9.61E-01	190
2	240993781	rs7570885	hsa-miR-149-5p	2.234	3.14E-02	6.37E-01	686
2	240998204	rs1317979	hsa-miR-149-5p	0.492	6.26E-01	9.61E-01	205
2	241008039	rs2078402	hsa-miR-149-5p	2.18	3.55E-02	6.55E-01	659
2	241008379	rs1316479	hsa-miR-149-5p	2.224	3.22E-02	6.38E-01	835
2	241011342	rs6750380	hsa-miR-149-5p	1.734	9.10E-02	7.95E-01	553
2	241016057	rs6437342	hsa-miR-149-5p	2.418	2.05E-02	5.61E-01	943
2	241019738	rs6707262	hsa-miR-149-5p	2.234	3.14E-02	6.37E-01	686
2	241020675	rs7604524	hsa-miR-149-5p	2.234	3.14E-02	6.37E-01	686
2	241022204	rs6716265	hsa-miR-149-5p	2.252	3.04E-02	6.37E-01	711
2	241022453	rs9973786	hsa-miR-149-5p	1.849	7.23E-02	7.56E-01	694
2	241030756	rs7577243	hsa-miR-149-5p	-0.718	4.77E-01	9.35E-01	-182
2	241034460	rs13424854	hsa-miR-149-5p	0.732	4.68E-01	9.32E-01	216
2	241034496	rs7589322	hsa-miR-149-5p	2.262	2.95E-02	6.32E-01	754
2	241038675	rs3828334	hsa-miR-149-5p	-1.542	1.31E-01	8.35E-01	-443
2	241039189	rs3828336	hsa-miR-149-5p	-0.032	9.75E-01	1.00E+00	-10
2	241044176	rs2292832	hsa-miR-149-5p	1.835	7.43E-02	7.61E-01	491
2	241051687	rs881029	hsa-miR-149-5p	-1.624	1.13E-01	8.24E-01	-470
2	241052630	rs12695020	hsa-miR-149-5p	0.397	6.94E-01	9.72E-01	112
2	241053172	rs2228327	hsa-miR-149-5p	0.426	6.72E-01	9.69E-01	135
2	241054201	rs2228331	hsa-miR-149-5p	-0.473	6.39E-01	9.61E-01	-126
2	241056798	rs2280261	hsa-miR-149-5p	-0.183	8.56E-01	9.91E-01	-49
2	241058129	rs3811624	hsa-miR-149-5p	-0.183	8.56E-01	9.91E-01	-49
2	241066809	rs13005412	hsa-miR-149-5p	-2.484	1.75E-02	5.29E-01	-800
2	241068515	rs6739196	hsa-miR-149-5p	1.219	2.30E-01	8.87E-01	326
2	241069684	rs11693855	hsa-miR-149-5p	0.176	8.61E-01	9.92E-01	45
2	241070653	rs7340350	hsa-miR-149-5p	1.219	2.30E-01	8.87E-01	326
2	241084512	rs4234126	hsa-miR-149-5p	0.269	7.89E-01	9.85E-01	66
2	241086251	rs13005508	hsa-miR-149-5p	0.707	4.84E-01	9.36E-01	186
2	241088693	rs12986801	hsa-miR-149-5p	-0.801	4.28E-01	9.27E-01	-215
2	241091264	rs10180897	hsa-miR-149-5p	-3.117	3.48E-03	2.77E-01	-879
2	241096101	rs4676436	hsa-miR-149-5p	1.399	1.70E-01	8.57E-01	452
2	241100741	rs12695024	hsa-miR-149-5p	-3.062	4.03E-03	2.86E-01	-817
2	241101799	rs6730110	hsa-miR-149-5p	-1.472	1.49E-01	8.47E-01	-536
2	241104970	rs4676432	hsa-miR-149-5p	-2.234	3.16E-02	6.37E-01	-793
2	241105074	rs4676431	hsa-miR-149-5p	0.195	8.46E-01	9.90E-01	73
2	241107282	rs10165759	hsa-miR-149-5p	-0.757	4.54E-01	9.32E-01	-215
2	241111129	rs6728549	hsa-miR-149-5p	0.308	7.60E-01	9.81E-01	98
2	241112126	rs3821348	hsa-miR-149-5p	0.8	4.29E-01	9.27E-01	278
2	241114705	rs10933612	hsa-miR-149-5p	-0.099	9.21E-01	9.96E-01	-28
2	241114883	rs7603521	hsa-miR-149-5p	0.015	9.88E-01	1.00E+00	5
2	241119408	rs7607996	hsa-miR-149-5p	0.666	5.10E-01	9.40E-01	172
2	241125745	rs4676430	hsa-miR-149-5p	-0.099	9.21E-01	9.96E-01	-28
2	241130771	rs7576043	hsa-miR-149-5p	-0.699	4.89E-01	9.36E-01	-186
2	241140117	rs6724224	hsa-miR-149-5p	-0.323	7.49E-01	9.78E-01	-91
3	35667167	rs9311103	hsa-miR-128-3p	1.519	1.37E-01	8.43E-01	39
3	35670516	rs4678789	hsa-miR-128-3p	-2.259	2.97E-02	6.32E-01	-68
3	35676625	rs6784162	hsa-miR-128-3p	2.33	2.52E-02	6.12E-01	55
3	35680733	rs9859804	hsa-miR-128-3p	0.235	8.16E-01	9.87E-01	6
3	35687075	rs2280096	hsa-miR-128-3p	-1.912	6.34E-02	7.45E-01	-52
3	35688184	rs2197732	hsa-miR-128-3p	-2.033	4.91E-02	6.91E-01	-53
3	35688841	rs4678791	hsa-miR-128-3p	-1.688	9.95E-02	8.08E-01	-43
3	35692393	rs17280201	hsa-miR-128-3p	-0.654	5.17E-01	9.42E-01	-16
3	35695571	rs1513474	hsa-miR-128-3p	0.755	4.55E-01	9.32E-01	22
3	35699600	rs9811585	hsa-miR-128-3p	-0.531	5.99E-01	9.56E-01	-14
3	35701752	rs3821447	hsa-miR-128-3p	-0.747	4.59E-01	9.32E-01	-20
3	35704004	rs4678796	hsa-miR-128-3p	-1.578	1.23E-01	8.34E-01	-66
3	35706729	rs1513476	hsa-miR-128-3p	0.426	6.73E-01	9.69E-01	12
3	35706997	rs13082065	hsa-miR-128-3p	-0.206	8.38E-01	9.89E-01	-5
3	35709235	rs13094598	hsa-miR-128-3p	0.126	9.01E-01	9.94E-01	3
3	35718062	rs7349512	hsa-miR-128-3p	-0.608	5.47E-01	9.48E-01	-18
3	35719683	rs17033700	hsa-miR-128-3p	0.546	5.88E-01	9.55E-01	20
3	35726605	rs7636980	hsa-miR-128-3p	-0.788	4.36E-01	9.27E-01	-20
3	35730873	rs9872664	hsa-miR-128-3p	0.546	5.88E-01	9.55E-01	20
3	35737324	rs1533273	hsa-miR-128-3p	-1.578	1.23E-01	8.34E-01	-66
3	35750253	rs4678802	hsa-miR-128-3p	-0.787	4.36E-01	9.27E-01	-21
3	35753912	rs11927763	hsa-miR-128-3p	0.172	8.64E-01	9.92E-01	7
3	35754754	rs2012153	hsa-miR-128-3p	-0.524	6.04E-01	9.58E-01	-15
3	35759585	rs13094224	hsa-miR-128-3p	-0.795	4.32E-01	9.27E-01	-25
3	35760612	rs2305234	hsa-miR-128-3p	-1.755	8.73E-02	7.91E-01	-71
3	35774946	rs6550369	hsa-miR-128-3p	-1.067	2.93E-01	8.97E-01	-32
3	35807881	rs7621646	hsa-miR-128-3p	-0.556	5.82E-01	9.53E-01	-15
3	35815835	rs4678808	hsa-miR-128-3p	-0.278	7.83E-01	9.85E-01	-8
3	35821876	rs2670348	hsa-miR-128-3p	-0.371	7.13E-01	9.74E-01	-12
3	35822612	rs1455491	hsa-miR-128-3p	-0.278	7.83E-01	9.85E-01	-8
3	35834684	rs9854002	hsa-miR-128-3p	-0.556	5.82E-01	9.53E-01	-15
3	35847379	rs9857288	hsa-miR-128-3p	-0.235	8.15E-01	9.87E-01	-6
3	35851495	rs11716628	hsa-miR-128-3p	0.889	3.79E-01	9.20E-01	38
3	35852361	rs9825404	hsa-miR-128-3p	-0.278	7.83E-01	9.85E-01	-8
3	35856601	rs9682328	hsa-miR-128-3p	-0.794	4.32E-01	9.27E-01	-25
3	37924180	rs6790217	hsa-miR-26a-5p	0.211	8.34E-01	9.89E-01	10070
3	37944005	rs9835886	hsa-miR-26a-5p	0.224	8.24E-01	9.89E-01	10540
3	37948599	rs6779021	hsa-miR-26a-5p	0.224	8.24E-01	9.89E-01	10540
3	37951704	rs2668069	hsa-miR-26a-5p	0.198	8.44E-01	9.90E-01	7032
3	37975889	rs6787874	hsa-miR-26a-5p	2.512	1.64E-02	5.27E-01	107200
3	37985711	rs7372209	hsa-miR-26a-5p	-0.371	7.13E-01	9.74E-01	-11560
3	37988497	rs6789468	hsa-miR-26a-5p	-0.748	4.59E-01	9.32E-01	-41410
3	37994432	rs9826470	hsa-miR-26a-5p	-0.176	8.62E-01	9.92E-01	-9050
3	37997143	rs11719578	hsa-miR-26a-5p	0.137	8.92E-01	9.94E-01	7320
3	37998557	rs10095	hsa-miR-26a-5p	0.137	8.92E-01	9.94E-01	7320
3	37999412	rs11129775	hsa-miR-26a-5p	0.373	7.11E-01	9.74E-01	20780
3	37999424	rs11709029	hsa-miR-26a-5p	0.373	7.11E-01	9.74E-01	20780
3	38001656	rs11711286	hsa-miR-26a-5p	0.373	7.11E-01	9.74E-01	20780
3	38003679	rs11129776	hsa-miR-26a-5p	0.137	8.92E-01	9.94E-01	7320
3	38009825	rs6776766	hsa-miR-26a-5p	-0.436	6.66E-01	9.68E-01	-14080
3	38013986	rs6809649	hsa-miR-26a-5p	0.137	8.92E-01	9.94E-01	7320
3	38022957	rs9816693	hsa-miR-26a-5p	0.137	8.92E-01	9.94E-01	7320
3	38037554	rs3753169	hsa-miR-26a-5p	-0.029	9.77E-01	1.00E+00	-1049
3	38038376	rs6599099	hsa-miR-26a-5p	0.257	7.98E-01	9.86E-01	9439
3	38048172	rs6599013	hsa-miR-26a-5p	0.281	7.80E-01	9.84E-01	10580
3	38055105	rs4389435	hsa-miR-26a-5p	-0.771	4.45E-01	9.30E-01	-25830
3	38081936	rs9840792	hsa-miR-26a-5p	-0.794	4.32E-01	9.27E-01	-28150
3	38083517	rs13083423	hsa-miR-26a-5p	-0.299	7.66E-01	9.81E-01	-10970
3	38084178	rs6775473	hsa-miR-26a-5p	-0.794	4.32E-01	9.27E-01	-28150
3	44031902	rs11718455	hsa-miR-138-5p	0.797	4.31E-01	9.27E-01	85
3	44040915	rs7624276	hsa-miR-138-5p	0.008	9.94E-01	1.00E+00	1
3	44049507	rs808719	hsa-miR-138-5p	0.079	9.37E-01	9.96E-01	6
3	44058192	rs808725	hsa-miR-138-5p	1.336	1.90E-01	8.69E-01	120
3	44058466	rs808726	hsa-miR-138-5p	0.639	5.27E-01	9.43E-01	57
3	44059347	rs6804085	hsa-miR-138-5p	0.289	7.74E-01	9.83E-01	33
3	44060856	rs808727	hsa-miR-138-5p	0.379	7.07E-01	9.74E-01	31
3	44062316	rs808729	hsa-miR-138-5p	0.379	7.07E-01	9.74E-01	31
3	44063352	rs1034967	hsa-miR-138-5p	0.557	5.81E-01	9.53E-01	67
3	44066197	rs4682931	hsa-miR-138-5p	0.277	7.84E-01	9.85E-01	34
3	44066639	rs4682933	hsa-miR-138-5p	0.277	7.84E-01	9.85E-01	34
3	44068711	rs808718	hsa-miR-138-5p	-0.005	9.96E-01	1.00E+00	0
3	44080163	rs1008369	hsa-miR-138-5p	0.867	3.92E-01	9.20E-01	63
3	44083557	rs6804151	hsa-miR-138-5p	-0.519	6.07E-01	9.58E-01	-64
3	44086949	rs9844198	hsa-miR-138-5p	0.098	9.23E-01	9.96E-01	8
3	44094451	rs4682935	hsa-miR-138-5p	-0.944	3.51E-01	9.14E-01	-90
3	44100376	rs9839994	hsa-miR-138-5p	1.108	2.75E-01	8.94E-01	95
3	44105164	rs7618587	hsa-miR-138-5p	1.019	3.15E-01	9.03E-01	81
3	44109583	rs6797157	hsa-miR-138-5p	0.681	5.00E-01	9.39E-01	59
3	44113035	rs6441819	hsa-miR-138-5p	0.924	3.61E-01	9.16E-01	85
3	44115588	rs2109409	hsa-miR-138-5p	0.316	7.54E-01	9.80E-01	25
3	44116161	rs6800118	hsa-miR-138-5p	1.372	1.78E-01	8.64E-01	121
3	44121968	rs6809200	hsa-miR-138-5p	1.647	1.08E-01	8.20E-01	217
3	44135187	rs17645573	hsa-miR-138-5p	1.715	9.45E-02	8.01E-01	233
3	44150891	rs4234441	hsa-miR-138-5p	-1.354	1.84E-01	8.68E-01	-144
3	44152442	rs11708137	hsa-miR-138-5p	1.744	8.93E-02	7.91E-01	228
3	44171664	rs4682716	hsa-miR-138-5p	0.944	3.51E-01	9.14E-01	75
3	44173780	rs4682938	hsa-miR-138-5p	0.531	5.99E-01	9.56E-01	46
3	44174762	rs7618961	hsa-miR-138-5p	1.744	8.93E-02	7.91E-01	228
3	44181465	rs6762587	hsa-miR-138-5p	-1.009	3.20E-01	9.06E-01	-111
3	44196462	rs730004	hsa-miR-138-5p	1.769	8.52E-02	7.88E-01	153
3	44197321	rs1110330	hsa-miR-138-5p	-0.929	3.59E-01	9.16E-01	-86
3	44197355	rs1105023	hsa-miR-138-5p	-1.456	1.54E-01	8.49E-01	-104
3	44208511	rs1565208	hsa-miR-138-5p	-0.198	8.44E-01	9.90E-01	-19
3	44226274	rs9825080	hsa-miR-138-5p	0.628	5.34E-01	9.45E-01	53
3	44229634	rs10510740	hsa-miR-138-5p	-0.833	4.10E-01	9.24E-01	-100
3	48936730	rs13087930	hsa-miR-425-5p	-2.118	4.08E-02	6.68E-01	-223
3	48936730	rs13087930	hsa-miR-191-5p	-1.342	1.87E-01	8.69E-01	-6876
3	48936730	rs13087930	hsa-miR-425-3p	0.882	3.83E-01	9.20E-01	14
3	48947896	rs1134591	hsa-miR-191-5p	-2.139	3.89E-02	6.65E-01	-8343
3	48947896	rs1134591	hsa-miR-425-5p	-0.958	3.44E-01	9.14E-01	-83
3	48947896	rs1134591	hsa-miR-425-3p	-0.561	5.78E-01	9.52E-01	-7
3	48957736	rs9864243	hsa-miR-425-3p	-1.519	1.37E-01	8.43E-01	-23
3	48957736	rs9864243	hsa-miR-191-5p	-1.192	2.41E-01	8.89E-01	-5716
3	48957736	rs9864243	hsa-miR-425-5p	0.752	4.57E-01	9.32E-01	77
3	48974327	rs4974082	hsa-miR-191-5p	-2.139	3.89E-02	6.65E-01	-8343
3	48974327	rs4974082	hsa-miR-425-5p	-0.958	3.44E-01	9.14E-01	-83
3	48974327	rs4974082	hsa-miR-425-3p	-0.561	5.78E-01	9.52E-01	-7
3	48991060	rs7621015	hsa-miR-191-5p	-2.139	3.89E-02	6.65E-01	-8343
3	48991060	rs7621015	hsa-miR-425-5p	-0.958	3.44E-01	9.14E-01	-83
3	48991060	rs7621015	hsa-miR-425-3p	-0.561	5.78E-01	9.52E-01	-7
3	49009883	rs6446204	hsa-miR-425-3p	-1.519	1.37E-01	8.43E-01	-23
3	49009883	rs6446204	hsa-miR-191-5p	-1.192	2.41E-01	8.89E-01	-5716
3	49009883	rs6446204	hsa-miR-425-5p	0.752	4.57E-01	9.32E-01	77
3	49015466	rs6772452	hsa-miR-191-5p	-1.407	1.67E-01	8.57E-01	-6697
3	49015466	rs6772452	hsa-miR-425-3p	-1.327	1.93E-01	8.69E-01	-20
3	49015466	rs6772452	hsa-miR-425-5p	0.262	7.95E-01	9.86E-01	27
3	49019771	rs6781790	hsa-miR-191-5p	-2.139	3.89E-02	6.65E-01	-8343
3	49019771	rs6781790	hsa-miR-425-5p	-0.958	3.44E-01	9.14E-01	-83
3	49019771	rs6781790	hsa-miR-425-3p	-0.561	5.78E-01	9.52E-01	-7
3	49028223	rs7100	hsa-miR-425-3p	-1.519	1.37E-01	8.43E-01	-23
3	49028223	rs7100	hsa-miR-191-5p	-1.192	2.41E-01	8.89E-01	-5716
3	49028223	rs7100	hsa-miR-425-5p	0.752	4.57E-01	9.32E-01	77
3	49029696	rs3087866	hsa-miR-425-3p	-1.519	1.37E-01	8.43E-01	-23
3	49029696	rs3087866	hsa-miR-191-5p	-1.192	2.41E-01	8.89E-01	-5716
3	49029696	rs3087866	hsa-miR-425-5p	0.752	4.57E-01	9.32E-01	77
3	49039114	rs11706052	hsa-miR-425-5p	-2.118	4.08E-02	6.68E-01	-223
3	49039114	rs11706052	hsa-miR-191-5p	-1.342	1.87E-01	8.69E-01	-6876
3	49039114	rs11706052	hsa-miR-425-3p	0.882	3.83E-01	9.20E-01	14
3	49088672	rs35283189	hsa-miR-425-5p	-2.118	4.08E-02	6.68E-01	-223
3	49088672	rs35283189	hsa-miR-191-5p	-1.342	1.87E-01	8.69E-01	-6876
3	49088672	rs35283189	hsa-miR-425-3p	0.882	3.83E-01	9.20E-01	14
3	49088717	rs34580506	hsa-miR-425-5p	-2.118	4.08E-02	6.68E-01	-223
3	49088717	rs34580506	hsa-miR-191-5p	-1.342	1.87E-01	8.69E-01	-6876
3	49088717	rs34580506	hsa-miR-425-3p	0.882	3.83E-01	9.20E-01	14
3	49108314	rs9840050	hsa-miR-191-5p	-2.139	3.89E-02	6.65E-01	-8343
3	49108314	rs9840050	hsa-miR-425-5p	-0.958	3.44E-01	9.14E-01	-83
3	49108314	rs9840050	hsa-miR-425-3p	-0.561	5.78E-01	9.52E-01	-7
3	49114410	rs35673421	hsa-miR-425-5p	-2.118	4.08E-02	6.68E-01	-223
3	49114410	rs35673421	hsa-miR-191-5p	-1.342	1.87E-01	8.69E-01	-6876
3	49114410	rs35673421	hsa-miR-425-3p	0.882	3.83E-01	9.20E-01	14
3	49116120	rs5030795	hsa-miR-425-5p	-2.118	4.08E-02	6.68E-01	-223
3	49116120	rs5030795	hsa-miR-191-5p	-1.342	1.87E-01	8.69E-01	-6876
3	49116120	rs5030795	hsa-miR-425-3p	0.882	3.83E-01	9.20E-01	14
3	49118442	rs4955426	hsa-miR-425-3p	-1.865	6.99E-02	7.52E-01	-31
3	49118442	rs4955426	hsa-miR-191-5p	-1.368	1.79E-01	8.64E-01	-7288
3	49118442	rs4955426	hsa-miR-425-5p	0.44	6.63E-01	9.66E-01	51
3	49120308	rs4955411	hsa-miR-425-3p	-1.865	6.99E-02	7.52E-01	-31
3	49120308	rs4955411	hsa-miR-191-5p	-1.368	1.79E-01	8.64E-01	-7288
3	49120308	rs4955411	hsa-miR-425-5p	0.44	6.63E-01	9.66E-01	51
3	49120745	rs3212	hsa-miR-191-5p	-2.441	1.94E-02	5.50E-01	-10400
3	49120745	rs3212	hsa-miR-425-5p	-1.419	1.64E-01	8.57E-01	-135
3	49120745	rs3212	hsa-miR-425-3p	-0.742	4.63E-01	9.32E-01	-11
3	49123894	rs4292260	hsa-miR-425-3p	-1.865	6.99E-02	7.52E-01	-31
3	49123894	rs4292260	hsa-miR-191-5p	-1.368	1.79E-01	8.64E-01	-7288
3	49123894	rs4292260	hsa-miR-425-5p	0.44	6.63E-01	9.66E-01	51
3	49131476	rs11552724	hsa-miR-425-5p	-2.118	4.08E-02	6.68E-01	-223
3	49131476	rs11552724	hsa-miR-191-5p	-1.342	1.87E-01	8.69E-01	-6876
3	49131476	rs11552724	hsa-miR-425-3p	0.882	3.83E-01	9.20E-01	14
3	49131680	rs4279134	hsa-miR-191-5p	-2.441	1.94E-02	5.50E-01	-10400
3	49131680	rs4279134	hsa-miR-425-5p	-1.419	1.64E-01	8.57E-01	-135
3	49131680	rs4279134	hsa-miR-425-3p	-0.742	4.63E-01	9.32E-01	-11
3	49132775	rs6779394	hsa-miR-191-5p	-2.441	1.94E-02	5.50E-01	-10400
3	52185740	rs352152	hsa-let-7g-5p	0.481	6.33E-01	9.61E-01	210
3	52192128	rs353551	hsa-let-7g-5p	1.498	1.43E-01	8.47E-01	488
3	52195243	rs614288	hsa-let-7g-5p	1.165	2.51E-01	8.90E-01	379
3	52211117	rs352170	hsa-let-7g-5p	1.349	1.85E-01	8.69E-01	466
3	52211802	rs352169	hsa-let-7g-5p	1.706	9.61E-02	8.04E-01	587
3	52213010	rs352168	hsa-let-7g-5p	1.706	9.61E-02	8.04E-01	587
3	52222149	rs352163	hsa-let-7g-5p	1.82	7.66E-02	7.66E-01	617
3	52231736	rs352140	hsa-let-7g-5p	1.959	5.75E-02	7.20E-01	666
3	52236070	rs187084	hsa-let-7g-5p	1.775	8.40E-02	7.85E-01	498
3	52239946	rs352143	hsa-let-7g-5p	0.128	8.99E-01	9.94E-01	55
3	52243285	rs11717574	hsa-let-7g-5p	0.657	5.16E-01	9.42E-01	348
3	52243701	rs11714313	hsa-let-7g-5p	0.657	5.16E-01	9.42E-01	348
3	52253984	rs34514944	hsa-let-7g-5p	-0.618	5.40E-01	9.46E-01	-234
3	52254634	rs7618915	hsa-let-7g-5p	-1.286	2.06E-01	8.74E-01	-370
3	52255418	rs11715391	hsa-let-7g-5p	0.657	5.16E-01	9.42E-01	348
3	52262508	rs11717383	hsa-let-7g-5p	1.195	2.39E-01	8.89E-01	384
3	52263985	rs1060330	hsa-let-7g-5p	1.195	2.39E-01	8.89E-01	384
3	52265590	rs1769	hsa-let-7g-5p	0.657	5.16E-01	9.42E-01	348
3	52297016	rs11707056	hsa-let-7g-5p	0.191	8.50E-01	9.90E-01	105
3	52309633	rs17052053	hsa-let-7g-5p	0.657	5.16E-01	9.42E-01	348
3	52318719	rs10460962	hsa-let-7g-5p	0.657	5.16E-01	9.42E-01	348
3	52321280	rs17052061	hsa-let-7g-5p	0.22	8.28E-01	9.89E-01	114
3	52323404	rs730050	hsa-let-7g-5p	1.362	1.81E-01	8.65E-01	475
3	52324452	rs3852064	hsa-let-7g-5p	-1.286	2.06E-01	8.74E-01	-370
3	52325252	rs6445386	hsa-let-7g-5p	0.317	7.53E-01	9.80E-01	141
3	52357862	rs7633687	hsa-let-7g-5p	0.206	8.38E-01	9.89E-01	119
3	52366775	rs11714402	hsa-let-7g-5p	-0.076	9.39E-01	9.96E-01	-35
3	52371984	rs11706515	hsa-let-7g-5p	0.206	8.38E-01	9.89E-01	119
3	161548262	rs6809313	hsa-miR-16-2-3p	-2.905	6.09E-03	3.53E-01	-85
3	161548262	rs6809313	hsa-miR-16-5p	0.896	3.76E-01	9.20E-01	2957
3	161548262	rs6809313	hsa-miR-15b-3p	0.316	7.54E-01	9.80E-01	3
3	161548262	rs6809313	hsa-miR-15b-5p	0.313	7.56E-01	9.81E-01	18
3	161604533	rs10936201	hsa-miR-15b-3p	-1.72	9.36E-02	7.98E-01	-11
3	161604533	rs10936201	hsa-miR-16-2-3p	1.134	2.64E-01	8.92E-01	28
3	161604533	rs10936201	hsa-miR-15b-5p	-1.129	2.66E-01	8.93E-01	-50
3	161604533	rs10936201	hsa-miR-16-5p	-0.857	3.97E-01	9.20E-01	-2230
3	161612804	rs2305407	hsa-miR-16-2-3p	-2.652	1.16E-02	4.59E-01	-79
3	161612804	rs2305407	hsa-miR-16-5p	0.767	4.48E-01	9.31E-01	2530
3	161612804	rs2305407	hsa-miR-15b-3p	0.259	7.97E-01	9.86E-01	2
3	161612804	rs2305407	hsa-miR-15b-5p	0.156	8.77E-01	9.93E-01	9
3	161617980	rs4680582	hsa-miR-15b-3p	2.131	3.96E-02	6.68E-01	15
3	161617980	rs4680582	hsa-miR-15b-5p	2.049	4.74E-02	6.87E-01	93
3	161617980	rs4680582	hsa-miR-16-5p	1.132	2.65E-01	8.93E-01	3126
3	161617980	rs4680582	hsa-miR-16-2-3p	0.984	3.31E-01	9.12E-01	27
3	161635390	rs10923	hsa-miR-15b-3p	-1.731	9.18E-02	7.95E-01	-11
3	161635390	rs10923	hsa-miR-16-2-3p	1.204	2.36E-01	8.88E-01	30
3	161635390	rs10923	hsa-miR-15b-5p	-1.122	2.69E-01	8.93E-01	-50
3	161635390	rs10923	hsa-miR-16-5p	-0.861	3.95E-01	9.20E-01	-2269
3	161635999	rs7629	hsa-miR-16-2-3p	-2.652	1.16E-02	4.59E-01	-79
3	161635999	rs7629	hsa-miR-16-5p	0.767	4.48E-01	9.31E-01	2530
3	161635999	rs7629	hsa-miR-15b-3p	0.259	7.97E-01	9.86E-01	2
3	161635999	rs7629	hsa-miR-15b-5p	0.156	8.77E-01	9.93E-01	9
3	161636952	rs1047210	hsa-miR-16-2-3p	-2.226	3.45E-02	6.51E-01	-65
3	161636952	rs1047210	hsa-miR-16-5p	0.276	7.85E-01	9.85E-01	974
3	161636952	rs1047210	hsa-miR-15b-3p	0.25	8.04E-01	9.86E-01	2
3	161636952	rs1047210	hsa-miR-15b-5p	-0.167	8.68E-01	9.93E-01	-10
3	161637441	rs4679885	hsa-miR-16-2-3p	-2.652	1.16E-02	4.59E-01	-79
3	161637441	rs4679885	hsa-miR-16-5p	0.767	4.48E-01	9.31E-01	2530
3	161637441	rs4679885	hsa-miR-15b-3p	0.259	7.97E-01	9.86E-01	2
3	161637441	rs4679885	hsa-miR-15b-5p	0.156	8.77E-01	9.93E-01	9
3	161639645	rs1141023	hsa-miR-15b-3p	2.221	3.24E-02	6.38E-01	15
3	161639645	rs1141023	hsa-miR-15b-5p	2.166	3.66E-02	6.57E-01	97
3	161639645	rs1141023	hsa-miR-16-5p	1.331	1.91E-01	8.69E-01	3635
3	161639645	rs1141023	hsa-miR-16-2-3p	1.22	2.30E-01	8.87E-01	33
3	161642614	rs11706810	hsa-miR-16-2-3p	-2.848	7.06E-03	3.69E-01	-79
3	161642614	rs11706810	hsa-miR-15b-5p	-0.702	4.87E-01	9.36E-01	-37
3	161642614	rs11706810	hsa-miR-15b-3p	-0.219	8.28E-01	9.89E-01	-2
3	161642614	rs11706810	hsa-miR-16-5p	-0.113	9.11E-01	9.96E-01	-354
3	161650986	rs2279457	hsa-miR-16-2-3p	-2.652	1.16E-02	4.59E-01	-79
3	161650986	rs2279457	hsa-miR-16-5p	0.767	4.48E-01	9.31E-01	2530
3	161650986	rs2279457	hsa-miR-15b-3p	0.259	7.97E-01	9.86E-01	2
3	161650986	rs2279457	hsa-miR-15b-5p	0.156	8.77E-01	9.93E-01	9
3	161654620	rs17236487	hsa-miR-15b-3p	2.221	3.24E-02	6.38E-01	15
3	161654620	rs17236487	hsa-miR-15b-5p	2.166	3.66E-02	6.57E-01	97
3	161654620	rs17236487	hsa-miR-16-5p	1.331	1.91E-01	8.69E-01	3635
3	161654620	rs17236487	hsa-miR-16-2-3p	1.22	2.30E-01	8.87E-01	33
3	161674068	rs3851366	hsa-miR-16-2-3p	-2.239	3.11E-02	6.37E-01	-64
3	161674068	rs3851366	hsa-miR-16-5p	0.598	5.53E-01	9.50E-01	1850
3	161674068	rs3851366	hsa-miR-15b-3p	0.19	8.50E-01	9.90E-01	2
3	161674068	rs3851366	hsa-miR-15b-5p	0	1.00E+00	1.00E+00	0
3	161675212	rs4680588	hsa-miR-16-2-3p	-2.42	2.04E-02	5.61E-01	-73
3	161675212	rs4680588	hsa-miR-16-5p	0.984	3.31E-01	9.12E-01	3241
3	161675212	rs4680588	hsa-miR-15b-3p	0.525	6.03E-01	9.58E-01	5
3	161675212	rs4680588	hsa-miR-15b-5p	0.446	6.58E-01	9.66E-01	25
3	161690786	rs10936203	hsa-miR-15b-3p	-1.72	9.36E-02	7.98E-01	-11
3	161690786	rs10936203	hsa-miR-16-2-3p	1.134	2.64E-01	8.92E-01	28
3	161690786	rs10936203	hsa-miR-15b-5p	-1.129	2.66E-01	8.93E-01	-50
3	161690786	rs10936203	hsa-miR-16-5p	-0.857	3.97E-01	9.20E-01	-2230
3	161695796	rs1056669	hsa-miR-16-2-3p	-2.652	1.16E-02	4.59E-01	-79
3	161695796	rs1056669	hsa-miR-16-5p	0.767	4.48E-01	9.31E-01	2530
3	161695796	rs1056669	hsa-miR-15b-3p	0.259	7.97E-01	9.86E-01	2
3	161695796	rs1056669	hsa-miR-15b-5p	0.156	8.77E-01	9.93E-01	9
3	161700177	rs7627756	hsa-miR-16-2-3p	-2.652	1.16E-02	4.59E-01	-79
3	161700177	rs7627756	hsa-miR-16-5p	0.767	4.48E-01	9.31E-01	2530
3	161700177	rs7627756	hsa-miR-15b-3p	0.259	7.97E-01	9.86E-01	2
3	161700177	rs7627756	hsa-miR-15b-5p	0.156	8.77E-01	9.93E-01	9
3	169657955	rs863492	hsa-miR-551b-3p	0.387	7.01E-01	9.74E-01	15
3	169666200	rs329072	hsa-miR-551b-3p	-0.241	8.11E-01	9.86E-01	-7
3	169666573	rs97529	hsa-miR-551b-3p	0.505	6.16E-01	9.58E-01	17
3	169678786	rs184502	hsa-miR-551b-3p	-0.17	8.66E-01	9.92E-01	-5
3	169684269	rs2595924	hsa-miR-551b-3p	-0.17	8.66E-01	9.92E-01	-5
3	169685517	rs865772	hsa-miR-551b-3p	-0.17	8.66E-01	9.92E-01	-5
3	169695038	rs1025217	hsa-miR-551b-3p	-0.139	8.90E-01	9.94E-01	-4
3	169702131	rs13089730	hsa-miR-551b-3p	-0.053	9.58E-01	9.98E-01	-2
3	169702810	rs329082	hsa-miR-551b-3p	0.26	7.97E-01	9.86E-01	11
3	169705826	rs7642311	hsa-miR-551b-3p	-0.053	9.58E-01	9.98E-01	-2
3	169713852	rs11718699	hsa-miR-551b-3p	-0.362	7.19E-01	9.74E-01	-14
3	169716441	rs329079	hsa-miR-551b-3p	0.26	7.97E-01	9.86E-01	11
3	169716911	rs884828	hsa-miR-551b-3p	-0.362	7.19E-01	9.74E-01	-14
3	169728524	rs2555499	hsa-miR-551b-3p	1.13	2.66E-01	8.93E-01	35
3	169748874	rs3853728	hsa-miR-551b-3p	1.13	2.66E-01	8.93E-01	35
3	169749953	rs13091735	hsa-miR-551b-3p	-2.218	3.26E-02	6.40E-01	-99
3	169756364	rs4091213	hsa-miR-551b-3p	-2.351	2.40E-02	6.03E-01	-60
3	169763732	rs3911093	hsa-miR-551b-3p	-1.834	7.46E-02	7.61E-01	-49
3	169766276	rs3853730	hsa-miR-551b-3p	-2.049	4.74E-02	6.87E-01	-55
3	169784884	rs3853733	hsa-miR-551b-3p	-1.283	2.07E-01	8.75E-01	-44
3	169788876	rs3914114	hsa-miR-551b-3p	-0.56	5.79E-01	9.52E-01	-20
3	169794376	rs8179961	hsa-miR-551b-3p	-2.684	1.07E-02	4.48E-01	-69
3	169808751	rs16852499	hsa-miR-551b-3p	-1.033	3.08E-01	9.00E-01	-33
3	169818132	rs9290340	hsa-miR-551b-3p	0.082	9.35E-01	9.96E-01	3
3	169820520	rs3914117	hsa-miR-551b-3p	-0.096	9.24E-01	9.96E-01	-3
3	169820822	rs6766202	hsa-miR-551b-3p	-1.611	1.15E-01	8.28E-01	-47
3	169827028	rs13069078	hsa-miR-551b-3p	-1.781	8.30E-02	7.83E-01	-48
3	169832925	rs16847695	hsa-miR-551b-3p	1.444	1.57E-01	8.52E-01	40
3	169834554	rs12629405	hsa-miR-551b-3p	1.294	2.03E-01	8.74E-01	35
3	169845899	rs16852525	hsa-miR-551b-3p	2.131	3.96E-02	6.68E-01	71
3	169848757	rs16852530	hsa-miR-551b-3p	2.167	3.66E-02	6.57E-01	70
3	169852069	rs10804826	hsa-miR-551b-3p	-0.252	8.02E-01	9.86E-01	-7
3	189798322	rs6807988	hsa-miR-28-3p	0.33	7.43E-01	9.77E-01	228
3	189798322	rs6807988	hsa-miR-28-5p	-0.262	7.95E-01	9.86E-01	-22
3	189802757	rs9837401	hsa-miR-28-5p	-1.049	3.01E-01	8.99E-01	-88
3	189802757	rs9837401	hsa-miR-28-3p	-0.463	6.46E-01	9.62E-01	-332
3	189806286	rs7615767	hsa-miR-28-3p	1.116	2.72E-01	8.93E-01	678
3	189806286	rs7615767	hsa-miR-28-5p	0.88	3.84E-01	9.20E-01	64
3	189810154	rs1059380	hsa-miR-28-3p	1.098	2.79E-01	8.94E-01	607
3	189810154	rs1059380	hsa-miR-28-5p	-0.185	8.55E-01	9.91E-01	-12
3	189815311	rs9873800	hsa-miR-28-5p	0.674	5.04E-01	9.40E-01	54
3	189815311	rs9873800	hsa-miR-28-3p	0.234	8.16E-01	9.87E-01	158
3	189819063	rs4686986	hsa-miR-28-3p	-0.722	4.75E-01	9.35E-01	-516
3	189819063	rs4686986	hsa-miR-28-5p	-0.038	9.70E-01	9.99E-01	-3
3	189821456	rs9877898	hsa-miR-28-5p	0.619	5.40E-01	9.46E-01	47
3	189821456	rs9877898	hsa-miR-28-3p	0.477	6.36E-01	9.61E-01	304
3	189824371	rs4686487	hsa-miR-28-3p	-0.722	4.75E-01	9.35E-01	-516
3	189824371	rs4686487	hsa-miR-28-5p	-0.038	9.70E-01	9.99E-01	-3
3	189826422	rs6790135	hsa-miR-28-5p	-2.502	1.68E-02	5.27E-01	-234
3	189826422	rs6790135	hsa-miR-28-3p	-1.226	2.28E-01	8.87E-01	-1024
3	189835607	rs721397	hsa-miR-28-3p	-0.527	6.01E-01	9.58E-01	-379
3	189835607	rs721397	hsa-miR-28-5p	0.104	9.18E-01	9.96E-01	9
3	189849945	rs1818553	hsa-miR-28-3p	-0.476	6.37E-01	9.61E-01	-320
3	189849945	rs1818553	hsa-miR-28-5p	0.415	6.81E-01	9.72E-01	33
3	189864596	rs12485376	hsa-miR-28-3p	-0.65	5.20E-01	9.42E-01	-398
3	189864596	rs12485376	hsa-miR-28-5p	-0.368	7.15E-01	9.74E-01	-27
3	189875746	rs7646105	hsa-miR-28-3p	-0.513	6.11E-01	9.58E-01	-309
3	189875746	rs7646105	hsa-miR-28-5p	0.063	9.50E-01	9.97E-01	5
3	189880278	rs11710948	hsa-miR-28-3p	-1.4	1.70E-01	8.57E-01	-1118
3	189880278	rs11710948	hsa-miR-28-5p	-0.82	4.17E-01	9.26E-01	-79
3	189881348	rs4686491	hsa-miR-28-3p	1.068	2.92E-01	8.97E-01	604
3	189881348	rs4686491	hsa-miR-28-5p	0.582	5.64E-01	9.52E-01	39
3	189885728	rs17607619	hsa-miR-28-5p	-0.93	3.58E-01	9.16E-01	-89
3	189885728	rs17607619	hsa-miR-28-3p	-0.226	8.23E-01	9.88E-01	-185
3	189887992	rs9859863	hsa-miR-28-3p	-1.31	1.98E-01	8.74E-01	-1163
3	189887992	rs9859863	hsa-miR-28-5p	0.733	4.68E-01	9.32E-01	78
3	189888173	rs7623253	hsa-miR-28-5p	-0.839	4.07E-01	9.22E-01	-59
3	189888173	rs7623253	hsa-miR-28-3p	0.003	9.98E-01	1.00E+00	2
3	189888489	rs6791355	hsa-miR-28-5p	-1.116	2.72E-01	8.93E-01	-94
3	189888489	rs6791355	hsa-miR-28-3p	-0.408	6.86E-01	9.72E-01	-294
3	189888910	rs17670540	hsa-miR-28-3p	1.562	1.27E-01	8.35E-01	1351
3	189888910	rs17670540	hsa-miR-28-5p	-0.099	9.22E-01	9.96E-01	-10
3	189891015	rs6768952	hsa-miR-28-5p	-0.911	3.68E-01	9.20E-01	-91
3	189891015	rs6768952	hsa-miR-28-3p	0.572	5.71E-01	9.52E-01	487
3	189891411	rs11916786	hsa-miR-28-5p	-0.303	7.64E-01	9.81E-01	-23
3	189891411	rs11916786	hsa-miR-28-3p	-0.262	7.95E-01	9.86E-01	-164
3	189891781	rs16863529	hsa-miR-28-5p	-0.589	5.60E-01	9.52E-01	-61
3	189891781	rs16863529	hsa-miR-28-3p	-0.532	5.98E-01	9.56E-01	-463
3	189904673	rs17670991	hsa-miR-28-3p	2.042	4.82E-02	6.87E-01	1531
3	189904673	rs17670991	hsa-miR-28-5p	1.034	3.08E-01	9.00E-01	96
3	189912923	rs1152843	hsa-miR-28-3p	-1.317	1.96E-01	8.72E-01	-796
3	189912923	rs1152843	hsa-miR-28-5p	0.689	4.95E-01	9.38E-01	50
3	189919268	rs4686492	hsa-miR-28-5p	-0.57	5.72E-01	9.52E-01	-38
3	189919268	rs4686492	hsa-miR-28-3p	0.221	8.27E-01	9.89E-01	125
3	189931745	rs925564	hsa-miR-28-5p	-1.643	1.09E-01	8.22E-01	-154
3	189931745	rs925564	hsa-miR-28-3p	-1.383	1.75E-01	8.59E-01	-1106
3	189938664	rs6763591	hsa-miR-28-3p	0.903	3.72E-01	9.20E-01	701
3	189938664	rs6763591	hsa-miR-28-5p	0.74	4.64E-01	9.32E-01	68
3	189940721	rs1040029	hsa-miR-28-5p	-0.662	5.12E-01	9.40E-01	-46
3	189940721	rs1040029	hsa-miR-28-3p	-0.651	5.19E-01	9.42E-01	-380
3	189945014	rs9816134	hsa-miR-28-3p	0.903	3.72E-01	9.20E-01	701
3	189945014	rs9816134	hsa-miR-28-5p	0.74	4.64E-01	9.32E-01	68
3	189948410	rs16863577	hsa-miR-28-3p	-1.202	2.37E-01	8.88E-01	-984
3	189948410	rs16863577	hsa-miR-28-5p	-0.547	5.87E-01	9.55E-01	-54
3	189952052	rs17672236	hsa-miR-28-5p	-0.613	5.43E-01	9.47E-01	-56
3	189952052	rs17672236	hsa-miR-28-3p	0.358	7.23E-01	9.74E-01	278
3	189960284	rs3817462	hsa-miR-28-5p	0.755	4.55E-01	9.32E-01	83
3	189960284	rs3817462	hsa-miR-28-3p	-0.061	9.52E-01	9.97E-01	-56
3	189962237	rs13083450	hsa-miR-28-5p	-0.718	4.77E-01	9.35E-01	-50
3	189962237	rs13083450	hsa-miR-28-3p	0.329	7.44E-01	9.77E-01	196
3	189963574	rs1355720	hsa-miR-28-3p	-0.479	6.35E-01	9.61E-01	-328
3	189963574	rs1355720	hsa-miR-28-5p	-0.388	7.01E-01	9.74E-01	-32
3	189967933	rs1040033	hsa-miR-28-3p	1.527	1.35E-01	8.39E-01	1026
3	189967933	rs1040033	hsa-miR-28-5p	-0.201	8.42E-01	9.89E-01	-16
3	189972233	rs7623540	hsa-miR-28-3p	1.137	2.63E-01	8.92E-01	719
3	189972233	rs7623540	hsa-miR-28-5p	0.357	7.23E-01	9.74E-01	27
3	189980965	rs11920167	hsa-miR-28-3p	0.471	6.41E-01	9.61E-01	345
3	189980965	rs11920167	hsa-miR-28-5p	-0.204	8.39E-01	9.89E-01	-18
3	189983351	rs3846183	hsa-miR-28-5p	-2.867	6.73E-03	3.62E-01	-196
3	189983351	rs3846183	hsa-miR-28-3p	-0.978	3.34E-01	9.13E-01	-613
3	190931238	rs4687091	hsa-miR-944	1.801	7.96E-02	7.74E-01	49
3	190933983	rs4607088	hsa-miR-944	1.358	1.82E-01	8.67E-01	36
3	190936175	rs6777607	hsa-miR-944	0.13	8.98E-01	9.94E-01	3
3	190940367	rs6800495	hsa-miR-944	0.335	7.40E-01	9.77E-01	8
3	190941797	rs6779677	hsa-miR-944	1.372	1.78E-01	8.64E-01	29
3	190945285	rs6444395	hsa-miR-944	1.114	2.72E-01	8.93E-01	23
3	190954332	rs6794551	hsa-miR-944	0.135	8.93E-01	9.94E-01	3
3	190964257	rs6797860	hsa-miR-944	0.275	7.85E-01	9.85E-01	6
3	190967201	rs11708278	hsa-miR-944	1.071	2.91E-01	8.97E-01	22
3	190981521	rs17505775	hsa-miR-944	0.959	3.44E-01	9.14E-01	27
3	190983006	rs9849766	hsa-miR-944	-1.095	2.80E-01	8.95E-01	-25
3	190989224	rs1464117	hsa-miR-944	-1.01	3.19E-01	9.06E-01	-35
3	190991164	rs9854771	hsa-miR-944	1.184	2.44E-01	8.90E-01	31
3	191004013	rs17506395	hsa-miR-944	0.935	3.56E-01	9.16E-01	25
3	191004951	rs7619549	hsa-miR-944	-0.194	8.47E-01	9.90E-01	-5
3	191009871	rs7624774	hsa-miR-944	0.7	4.89E-01	9.36E-01	17
3	191011545	rs4687094	hsa-miR-944	-0.4	6.92E-01	9.72E-01	-11
3	191012663	rs16864809	hsa-miR-944	-0.346	7.31E-01	9.75E-01	-9
3	191013428	rs16864811	hsa-miR-944	-0.843	4.04E-01	9.21E-01	-31
3	191017276	rs13075375	hsa-miR-944	0.545	5.89E-01	9.55E-01	11
3	191017314	rs11720810	hsa-miR-944	0.465	6.45E-01	9.62E-01	9
3	191019353	rs9881595	hsa-miR-944	1.66	1.05E-01	8.17E-01	30
3	191022013	rs9879356	hsa-miR-944	0.997	3.25E-01	9.08E-01	20
3	191031154	rs17447411	hsa-miR-944	-1.383	1.75E-01	8.59E-01	-33
3	191034114	rs7616437	hsa-miR-944	1.3	2.02E-01	8.74E-01	33
3	191035064	rs7619556	hsa-miR-944	0.637	5.28E-01	9.43E-01	12
3	191035981	rs17447607	hsa-miR-944	-0.4	6.91E-01	9.72E-01	-9
3	191042450	rs2138244	hsa-miR-944	-0.748	4.59E-01	9.32E-01	-17
3	191043310	rs13326685	hsa-miR-944	-0.072	9.43E-01	9.97E-01	-2
3	191046223	rs9817981	hsa-miR-944	0.124	9.02E-01	9.94E-01	3
3	191048383	rs7624251	hsa-miR-944	-0.044	9.65E-01	9.99E-01	-1
3	191053323	rs13059768	hsa-miR-944	0.635	5.29E-01	9.43E-01	14
3	191055361	rs11719667	hsa-miR-944	0.424	6.74E-01	9.69E-01	11
3	191062204	rs17448036	hsa-miR-944	0.58	5.66E-01	9.52E-01	12
3	191063114	rs6790791	hsa-miR-944	-0.496	6.23E-01	9.61E-01	-16
3	191066398	rs3773928	hsa-miR-944	-0.809	4.24E-01	9.27E-01	-17
3	191068724	rs1399773	hsa-miR-944	0.375	7.10E-01	9.74E-01	8
3	191069784	rs6789961	hsa-miR-944	0.274	7.85E-01	9.85E-01	8
3	191069967	rs6790167	hsa-miR-944	0.413	6.82E-01	9.72E-01	9
3	191071070	rs1515489	hsa-miR-944	-0.937	3.55E-01	9.16E-01	-25
3	191074895	rs9812089	hsa-miR-944	0.931	3.58E-01	9.16E-01	17
3	191082853	rs12107036	hsa-miR-944	0.344	7.33E-01	9.76E-01	7
3	191086842	rs1554131	hsa-miR-944	0.178	8.60E-01	9.92E-01	4
3	191093887	rs9681004	hsa-miR-944	-0.311	7.58E-01	9.81E-01	-6
3	191098547	rs11709791	hsa-miR-944	-0.168	8.67E-01	9.92E-01	-4
3	191101190	rs7628595	hsa-miR-944	0.215	8.31E-01	9.89E-01	5
3	191110765	rs7642848	hsa-miR-944	1.048	3.02E-01	8.99E-01	20
3	191114625	rs4479569	hsa-miR-944	0.215	8.31E-01	9.89E-01	5
3	191128626	rs710521	hsa-miR-944	0.215	8.31E-01	9.89E-01	5
4	20049354	rs11723573	hsa-miR-218-1-3p	0.664	5.11E-01	9.40E-01	3
4	20049354	rs11723573	hsa-miR-218-5p	-0.404	6.88E-01	9.72E-01	-26
4	20053879	rs1473080	hsa-miR-218-1-3p	-0.571	5.71E-01	9.52E-01	-2
4	20053879	rs1473080	hsa-miR-218-5p	-0.41	6.84E-01	9.72E-01	-22
4	20056138	rs884770	hsa-miR-218-5p	1.135	2.64E-01	8.92E-01	62
4	20056138	rs884770	hsa-miR-218-1-3p	0.633	5.31E-01	9.43E-01	3
4	20058831	rs16869609	hsa-miR-218-1-3p	-0.517	6.08E-01	9.58E-01	-3
4	20058831	rs16869609	hsa-miR-218-5p	0.341	7.35E-01	9.76E-01	24
4	20063982	rs16869615	hsa-miR-218-1-3p	-0.728	4.71E-01	9.33E-01	-4
4	20063982	rs16869615	hsa-miR-218-5p	0.056	9.56E-01	9.98E-01	4
4	20065053	rs9990844	hsa-miR-218-1-3p	0.58	5.66E-01	9.52E-01	3
4	20065053	rs9990844	hsa-miR-218-5p	-0.48	6.34E-01	9.61E-01	-34
4	20067786	rs11733205	hsa-miR-218-1-3p	-0.377	7.08E-01	9.74E-01	-1
4	20067786	rs11733205	hsa-miR-218-5p	0.063	9.50E-01	9.97E-01	3
4	20068216	rs11942897	hsa-miR-218-5p	-0.319	7.52E-01	9.79E-01	-14
4	20068216	rs11942897	hsa-miR-218-1-3p	0.094	9.26E-01	9.96E-01	0
4	20076865	rs1033111	hsa-miR-218-1-3p	0.653	5.18E-01	9.42E-01	2
4	20076865	rs1033111	hsa-miR-218-5p	0.483	6.32E-01	9.61E-01	22
4	20082376	rs11936122	hsa-miR-218-5p	0.796	4.31E-01	9.27E-01	41
4	20082376	rs11936122	hsa-miR-218-1-3p	-0.002	9.99E-01	1.00E+00	0
4	20085898	rs625614	hsa-miR-218-5p	-1.625	1.12E-01	8.24E-01	-73
4	20085898	rs625614	hsa-miR-218-1-3p	-0.819	4.18E-01	9.26E-01	-3
4	20088718	rs16869643	hsa-miR-218-1-3p	0.273	7.87E-01	9.85E-01	1
4	20088718	rs16869643	hsa-miR-218-5p	-0.046	9.64E-01	9.98E-01	-3
4	20095328	rs16869665	hsa-miR-218-5p	1.143	2.60E-01	8.92E-01	92
4	20095328	rs16869665	hsa-miR-218-1-3p	0.056	9.56E-01	9.98E-01	0
4	20096809	rs10019416	hsa-miR-218-1-3p	0.241	8.11E-01	9.86E-01	1
4	20096809	rs10019416	hsa-miR-218-5p	0.014	9.89E-01	1.00E+00	1
4	20097562	rs484614	hsa-miR-218-1-3p	-1.203	2.37E-01	8.88E-01	-4
4	20097562	rs484614	hsa-miR-218-5p	-0.154	8.79E-01	9.93E-01	-7
4	20098577	rs3756147	hsa-miR-218-5p	0.48	6.34E-01	9.61E-01	22
4	20098577	rs3756147	hsa-miR-218-1-3p	0.139	8.90E-01	9.94E-01	0
4	20106375	rs522501	hsa-miR-218-1-3p	1.17	2.49E-01	8.90E-01	4
4	20106375	rs522501	hsa-miR-218-5p	-0.264	7.94E-01	9.86E-01	-12
4	20127701	rs6825654	hsa-miR-218-1-3p	0.479	6.35E-01	9.61E-01	2
4	20127701	rs6825654	hsa-miR-218-5p	0.102	9.20E-01	9.96E-01	5
4	20130091	rs519813	hsa-miR-218-5p	-1.562	1.27E-01	8.35E-01	-114
4	20130091	rs519813	hsa-miR-218-1-3p	-0.609	5.46E-01	9.48E-01	-4
4	20136962	rs7690660	hsa-miR-218-1-3p	-0.239	8.12E-01	9.86E-01	-1
4	20136962	rs7690660	hsa-miR-218-5p	-0.157	8.76E-01	9.93E-01	-9
4	20138768	rs3775815	hsa-miR-218-1-3p	-0.922	3.62E-01	9.16E-01	-4
4	20138768	rs3775815	hsa-miR-218-5p	-0.254	8.01E-01	9.86E-01	-14
4	20139472	rs9992559	hsa-miR-218-5p	1.693	9.86E-02	8.07E-01	80
4	20139472	rs9992559	hsa-miR-218-1-3p	0.339	7.36E-01	9.76E-01	1
4	20140079	rs2168801	hsa-miR-218-5p	1.003	3.22E-01	9.07E-01	44
4	20140079	rs2168801	hsa-miR-218-1-3p	0.655	5.17E-01	9.42E-01	2
4	20142132	rs632152	hsa-miR-218-5p	-0.439	6.63E-01	9.66E-01	-26
4	20142132	rs632152	hsa-miR-218-1-3p	0.24	8.12E-01	9.86E-01	1
4	20143565	rs6816854	hsa-miR-218-5p	1.015	3.17E-01	9.05E-01	45
4	20143565	rs6816854	hsa-miR-218-1-3p	0.044	9.65E-01	9.99E-01	0
4	20144974	rs520535	hsa-miR-218-5p	0.956	3.45E-01	9.14E-01	45
4	20144974	rs520535	hsa-miR-218-1-3p	0.357	7.23E-01	9.74E-01	1
4	20149638	rs3775820	hsa-miR-218-5p	1.476	1.48E-01	8.47E-01	67
4	20149638	rs3775820	hsa-miR-218-1-3p	0.755	4.55E-01	9.32E-01	3
4	20151582	rs3775823	hsa-miR-218-1-3p	-0.338	7.37E-01	9.76E-01	-2
4	20151582	rs3775823	hsa-miR-218-5p	-0.08	9.37E-01	9.96E-01	-5
4	20152807	rs16869739	hsa-miR-218-5p	-0.751	4.57E-01	9.32E-01	-53
4	20152807	rs16869739	hsa-miR-218-1-3p	0.207	8.37E-01	9.89E-01	1
4	20152915	rs675465	hsa-miR-218-1-3p	-0.357	7.23E-01	9.74E-01	-1
4	20152915	rs675465	hsa-miR-218-5p	-0.196	8.45E-01	9.90E-01	-9
4	20153282	rs7690492	hsa-miR-218-5p	-0.498	6.21E-01	9.61E-01	-27
4	20153282	rs7690492	hsa-miR-218-1-3p	0.127	8.99E-01	9.94E-01	1
4	20153514	rs7669094	hsa-miR-218-5p	-1.723	9.30E-02	7.97E-01	-93
4	20153514	rs7669094	hsa-miR-218-1-3p	-0.716	4.78E-01	9.35E-01	-3
4	20154010	rs3775824	hsa-miR-218-5p	1.184	2.44E-01	8.90E-01	77
4	20154010	rs3775824	hsa-miR-218-1-3p	-0.652	5.18E-01	9.42E-01	-3
4	20154412	rs3775827	hsa-miR-218-1-3p	0.316	7.54E-01	9.80E-01	2
4	20154412	rs3775827	hsa-miR-218-5p	-0.146	8.85E-01	9.93E-01	-10
4	20158074	rs11936468	hsa-miR-218-5p	-0.858	3.96E-01	9.20E-01	-43
4	20158074	rs11936468	hsa-miR-218-1-3p	-0.039	9.69E-01	9.99E-01	0
4	20161951	rs4697169	hsa-miR-218-1-3p	-1.902	6.47E-02	7.49E-01	-8
4	20161951	rs4697169	hsa-miR-218-5p	0.706	4.85E-01	9.36E-01	37
4	20172206	rs10516357	hsa-miR-218-1-3p	0.726	4.72E-01	9.33E-01	3
4	20172206	rs10516357	hsa-miR-218-5p	-0.435	6.66E-01	9.68E-01	-26
4	20174959	rs506358	hsa-miR-218-1-3p	-1.318	1.96E-01	8.72E-01	-5
4	20174959	rs506358	hsa-miR-218-5p	1.004	3.22E-01	9.07E-01	53
4	20178197	rs2290750	hsa-miR-218-1-3p	1.657	1.06E-01	8.18E-01	7
4	20178197	rs2290750	hsa-miR-218-5p	0.413	6.82E-01	9.72E-01	23
4	20188470	rs7666974	hsa-miR-218-5p	-1.327	1.92E-01	8.69E-01	-65
4	20188470	rs7666974	hsa-miR-218-1-3p	-0.246	8.07E-01	9.86E-01	-1
4	20194981	rs2168802	hsa-miR-218-1-3p	2.545	1.51E-02	5.16E-01	11
4	20194981	rs2168802	hsa-miR-218-5p	1.356	1.83E-01	8.67E-01	80
4	20208689	rs9992598	hsa-miR-218-5p	-1.205	2.36E-01	8.88E-01	-63
4	20208689	rs9992598	hsa-miR-218-1-3p	-0.391	6.98E-01	9.73E-01	-2
4	20208894	rs12507257	hsa-miR-218-1-3p	0.716	4.78E-01	9.35E-01	3
4	20208894	rs12507257	hsa-miR-218-5p	-0.432	6.68E-01	9.68E-01	-27
4	20210409	rs10010466	hsa-miR-218-1-3p	-1.155	2.55E-01	8.90E-01	-5
4	20210409	rs10010466	hsa-miR-218-5p	0.71	4.82E-01	9.36E-01	38
4	20214692	rs2322559	hsa-miR-218-5p	0.976	3.35E-01	9.13E-01	50
4	20214692	rs2322559	hsa-miR-218-1-3p	-0.354	7.26E-01	9.75E-01	-1
4	20218073	rs12511349	hsa-miR-218-5p	-2.272	2.89E-02	6.32E-01	-174
4	20218073	rs12511349	hsa-miR-218-1-3p	-1.25	2.19E-01	8.78E-01	-8
4	20221154	rs9993853	hsa-miR-218-1-3p	1.736	9.07E-02	7.95E-01	6
4	20221154	rs9993853	hsa-miR-218-5p	0.529	6.00E-01	9.57E-01	26
4	20228988	rs17544103	hsa-miR-218-1-3p	-0.3	7.66E-01	9.81E-01	-2
4	20228988	rs17544103	hsa-miR-218-5p	0.061	9.51E-01	9.97E-01	5
4	20230788	rs8663	hsa-miR-218-1-3p	-0.906	3.71E-01	9.20E-01	-5
4	20230788	rs8663	hsa-miR-218-5p	-0.131	8.96E-01	9.94E-01	-10
4	20233074	rs11930632	hsa-miR-218-1-3p	-0.283	7.79E-01	9.84E-01	-1
4	20233074	rs11930632	hsa-miR-218-5p	-0.239	8.13E-01	9.86E-01	-10
4	20236862	rs16869812	hsa-miR-218-1-3p	0.351	7.28E-01	9.75E-01	1
4	20236862	rs16869812	hsa-miR-218-5p	-0.291	7.73E-01	9.82E-01	-13
4	20237357	rs936359	hsa-miR-218-1-3p	0.609	5.46E-01	9.48E-01	2
4	20237357	rs936359	hsa-miR-218-5p	-0.089	9.30E-01	9.96E-01	-4
4	38451179	rs10776482	hsa-miR-574-3p	0.079	9.37E-01	9.96E-01	12
4	38451434	rs10776483	hsa-miR-574-3p	0.079	9.37E-01	9.96E-01	12
4	38452574	rs11096956	hsa-miR-574-3p	0.079	9.37E-01	9.96E-01	12
4	38452698	rs11466652	hsa-miR-574-3p	-0.454	6.52E-01	9.65E-01	-44
4	38452885	rs11096957	hsa-miR-574-3p	-0.408	6.85E-01	9.72E-01	-40
4	38453630	rs10856839	hsa-miR-574-3p	-0.598	5.54E-01	9.50E-01	-56
4	38463610	rs12233670	hsa-miR-574-3p	-0.489	6.28E-01	9.61E-01	-69
4	38471700	rs4286521	hsa-miR-574-3p	-0.371	7.12E-01	9.74E-01	-52
4	38476104	rs4833095	hsa-miR-574-3p	-0.489	6.28E-01	9.61E-01	-69
4	38484048	rs5743551	hsa-miR-574-3p	-0.489	6.28E-01	9.61E-01	-69
4	38489270	rs17616434	hsa-miR-574-3p	-0.489	6.28E-01	9.61E-01	-69
4	38491896	rs4833103	hsa-miR-574-3p	-0.92	3.63E-01	9.16E-01	-102
4	38497380	rs7696175	hsa-miR-574-3p	0.98	3.33E-01	9.13E-01	91
4	38505557	rs5743818	hsa-miR-574-3p	-1.549	1.30E-01	8.35E-01	-132
4	38506226	rs3775073	hsa-miR-574-3p	1.153	2.56E-01	8.90E-01	99
4	38506744	rs5743810	hsa-miR-574-3p	0.98	3.33E-01	9.13E-01	91
4	38507990	rs1039559	hsa-miR-574-3p	0.753	4.56E-01	9.32E-01	67
4	38516557	rs6833914	hsa-miR-574-3p	-1.563	1.26E-01	8.35E-01	-129
4	38524312	rs6531673	hsa-miR-574-3p	1.129	2.66E-01	8.93E-01	95
4	38533705	rs17429224	hsa-miR-574-3p	-1.563	1.26E-01	8.35E-01	-129
4	38535910	rs17501134	hsa-miR-574-3p	-0.931	3.58E-01	9.16E-01	-80
4	38550393	rs1472720	hsa-miR-574-3p	1.153	2.56E-01	8.90E-01	99
4	38554589	rs721653	hsa-miR-574-3p	0.753	4.56E-01	9.32E-01	67
4	38556344	rs11096964	hsa-miR-574-3p	-1.563	1.26E-01	8.35E-01	-129
4	38556441	rs11944159	hsa-miR-574-3p	-1.563	1.26E-01	8.35E-01	-129
4	38570238	rs6851685	hsa-miR-574-3p	1.399	1.70E-01	8.57E-01	197
4	38573649	rs1604834	hsa-miR-574-3p	1.33	1.92E-01	8.69E-01	114
4	38578164	rs12641669	hsa-miR-574-3p	1.33	1.92E-01	8.69E-01	114
4	38589016	rs7655305	hsa-miR-574-3p	0.234	8.16E-01	9.87E-01	28
4	38593309	rs4240248	hsa-miR-574-3p	-0.199	8.43E-01	9.90E-01	-22
4	38600670	rs12509328	hsa-miR-574-3p	0.819	4.18E-01	9.26E-01	98
4	38600725	rs10000037	hsa-miR-574-3p	0.819	4.18E-01	9.26E-01	98
4	38603625	rs9999294	hsa-miR-574-3p	0.235	8.16E-01	9.87E-01	27
4	38603791	rs10155189	hsa-miR-574-3p	0.235	8.16E-01	9.87E-01	27
4	38606828	rs17429570	hsa-miR-574-3p	-0.516	6.09E-01	9.58E-01	-63
4	38606864	rs3866197	hsa-miR-574-3p	0.3	7.66E-01	9.81E-01	34
4	38607492	rs13150445	hsa-miR-574-3p	-0.031	9.76E-01	1.00E+00	-5
4	38610121	rs4833106	hsa-miR-574-3p	0.857	3.97E-01	9.20E-01	105
4	38610254	rs17429619	hsa-miR-574-3p	-0.516	6.09E-01	9.58E-01	-63
4	38613228	rs2171778	hsa-miR-574-3p	1.187	2.43E-01	8.90E-01	102
4	38613450	rs12506108	hsa-miR-574-3p	-0.038	9.70E-01	9.99E-01	-6
4	38613767	rs2271031	hsa-miR-574-3p	1.36	1.82E-01	8.65E-01	130
4	38617025	rs6531684	hsa-miR-574-3p	-0.446	6.58E-01	9.66E-01	-39
4	38620496	rs2011590	hsa-miR-574-3p	1.08	2.87E-01	8.97E-01	103
4	38628425	rs7694333	hsa-miR-574-3p	1.163	2.52E-01	8.90E-01	107
4	38628883	rs2174285	hsa-miR-574-3p	1.163	2.52E-01	8.90E-01	107
4	38629523	rs3806735	hsa-miR-574-3p	1.163	2.52E-01	8.90E-01	107
4	38631530	rs17583377	hsa-miR-574-3p	-0.618	5.40E-01	9.46E-01	-99
4	38636807	rs17583426	hsa-miR-574-3p	-0.618	5.40E-01	9.46E-01	-99
4	38637844	rs4974985	hsa-miR-574-3p	1.184	2.44E-01	8.90E-01	121
4	38642381	rs6841592	hsa-miR-574-3p	-1.085	2.85E-01	8.96E-01	-96
4	38642470	rs2055576	hsa-miR-574-3p	1.733	9.12E-02	7.95E-01	165
4	38642867	rs6820989	hsa-miR-574-3p	-1.108	2.75E-01	8.94E-01	-97
4	66736364	rs11725618	hsa-miR-1269a	0.51	6.13E-01	9.58E-01	47
4	66737685	rs13102033	hsa-miR-1269a	0.247	8.07E-01	9.86E-01	17
4	66750401	rs3919827	hsa-miR-1269a	0.861	3.94E-01	9.20E-01	65
4	66751596	rs2061459	hsa-miR-1269a	0.247	8.07E-01	9.86E-01	17
4	66752194	rs1993644	hsa-miR-1269a	0.392	6.97E-01	9.73E-01	34
4	66758533	rs2350804	hsa-miR-1269a	0.086	9.32E-01	9.96E-01	8
4	66764776	rs7680820	hsa-miR-1269a	0.51	6.13E-01	9.58E-01	47
4	66770084	rs7654157	hsa-miR-1269a	0.401	6.91E-01	9.72E-01	34
4	66776047	rs10011993	hsa-miR-1269a	0.35	7.28E-01	9.75E-01	29
4	66822201	rs17086968	hsa-miR-1269a	1.073	2.90E-01	8.97E-01	112
4	66823429	rs1397755	hsa-miR-1269a	-4.628	4.21E-05	1.28E-02	-398
4	66830386	rs12645637	hsa-miR-1269a	-3.843	4.49E-04	7.26E-02	-367
4	66852088	rs12642661	hsa-miR-1269a	-4.628	4.21E-05	1.28E-02	-398
4	66865813	rs12649988	hsa-miR-1269a	-3.843	4.49E-04	7.26E-02	-367
4	66871291	rs17087008	hsa-miR-1269a	-3.843	4.49E-04	7.26E-02	-367
4	66885782	rs10009967	hsa-miR-1269a	-0.857	3.97E-01	9.20E-01	-78
4	66893158	rs2942544	hsa-miR-1269a	-0.105	9.17E-01	9.96E-01	-8
4	66900945	rs10034030	hsa-miR-1269a	-0.857	3.97E-01	9.20E-01	-78
4	66909757	rs13127224	hsa-miR-1269a	-0.02	9.84E-01	1.00E+00	-2
4	66913357	rs11729723	hsa-miR-1269a	-0.922	3.63E-01	9.16E-01	-115
4	66917176	rs1511279	hsa-miR-1269a	0.771	4.46E-01	9.30E-01	69
4	66920041	rs2942543	hsa-miR-1269a	-0.223	8.25E-01	9.89E-01	-21
4	110598137	rs1396709	hsa-miR-576-5p	0.081	9.36E-01	9.96E-01	1
4	110614595	rs10516556	hsa-miR-576-5p	-0.483	6.32E-01	9.61E-01	-8
4	110665903	rs6812906	hsa-miR-576-5p	1.18	2.45E-01	8.90E-01	16
4	110685862	rs3775962	hsa-miR-576-5p	0.838	4.08E-01	9.22E-01	17
4	110705941	rs7687245	hsa-miR-576-5p	0.201	8.42E-01	9.89E-01	4
4	110718051	rs197203	hsa-miR-576-5p	1.922	6.21E-02	7.41E-01	24
5	15896597	rs257768	hsa-miR-887-3p	1.078	2.88E-01	8.97E-01	12
5	15903418	rs257744	hsa-miR-887-3p	0.663	5.11E-01	9.40E-01	8
5	15906939	rs7723811	hsa-miR-887-3p	0.582	5.64E-01	9.52E-01	7
5	15923300	rs6420027	hsa-miR-887-3p	1.636	1.10E-01	8.24E-01	23
5	15953124	rs7715223	hsa-miR-887-3p	-0.74	4.64E-01	9.32E-01	-10
5	15966112	rs6878591	hsa-miR-887-3p	1.694	9.85E-02	8.07E-01	20
5	15972799	rs13153362	hsa-miR-887-3p	1.694	9.85E-02	8.07E-01	20
5	15974693	rs6892388	hsa-miR-887-3p	1.694	9.85E-02	8.07E-01	20
5	15978524	rs12517809	hsa-miR-887-3p	1.215	2.32E-01	8.87E-01	14
5	15978573	rs13185525	hsa-miR-887-3p	0.376	7.09E-01	9.74E-01	5
5	15990910	rs6554906	hsa-miR-887-3p	2.48	1.77E-02	5.29E-01	26
5	15991553	rs3810847	hsa-miR-887-3p	2.48	1.77E-02	5.29E-01	26
5	15996683	rs982484	hsa-miR-887-3p	-0.729	4.71E-01	9.33E-01	-7
5	16002793	rs1354182	hsa-miR-887-3p	-1.025	3.12E-01	9.02E-01	-9
5	16021662	rs7727759	hsa-miR-887-3p	2.101	4.29E-02	6.74E-01	23
5	16026231	rs250488	hsa-miR-887-3p	-0.851	4.00E-01	9.21E-01	-8
5	16045699	rs250498	hsa-miR-887-3p	-1.026	3.11E-01	9.01E-01	-10
5	16045984	rs32826	hsa-miR-887-3p	-0.947	3.50E-01	9.14E-01	-10
5	16046449	rs32824	hsa-miR-887-3p	-0.89	3.79E-01	9.20E-01	-10
5	16053639	rs250497	hsa-miR-887-3p	-0.366	7.16E-01	9.74E-01	-4
5	16063717	rs168747	hsa-miR-887-3p	-0.366	7.16E-01	9.74E-01	-4
5	16069736	rs1502027	hsa-miR-887-3p	-1.605	1.17E-01	8.30E-01	-15
5	16070401	rs10520833	hsa-miR-887-3p	2.494	1.71E-02	5.27E-01	26
5	16074223	rs11955061	hsa-miR-887-3p	2.494	1.71E-02	5.27E-01	26
5	16075694	rs1393266	hsa-miR-887-3p	-1.19	2.41E-01	8.90E-01	-11
5	16080376	rs1566654	hsa-miR-887-3p	2.264	2.95E-02	6.32E-01	23
5	16080427	rs974847	hsa-miR-887-3p	-0.574	5.70E-01	9.52E-01	-5
5	16083905	rs4701647	hsa-miR-887-3p	-0.698	4.89E-01	9.36E-01	-7
5	16087232	rs6866525	hsa-miR-887-3p	-1.002	3.23E-01	9.08E-01	-10
5	58937989	rs296410	hsa-miR-582-3p	0.142	8.88E-01	9.94E-01	2
5	58937989	rs296410	hsa-miR-582-5p	0.048	9.62E-01	9.98E-01	0
5	58941526	rs17380508	hsa-miR-582-3p	0.525	6.03E-01	9.58E-01	6
5	58941526	rs17380508	hsa-miR-582-5p	0.071	9.44E-01	9.97E-01	1
5	58971286	rs12152938	hsa-miR-582-5p	1.484	1.46E-01	8.47E-01	13
5	58971286	rs12152938	hsa-miR-582-3p	0.95	3.48E-01	9.14E-01	10
5	58972699	rs298034	hsa-miR-582-5p	-0.807	4.25E-01	9.27E-01	-6
5	58972699	rs298034	hsa-miR-582-3p	-0.33	7.44E-01	9.77E-01	-3
5	58975596	rs298028	hsa-miR-582-5p	0.834	4.10E-01	9.24E-01	8
5	58975596	rs298028	hsa-miR-582-3p	-0.091	9.28E-01	9.96E-01	-1
5	58975790	rs6863462	hsa-miR-582-5p	1.489	1.45E-01	8.47E-01	10
5	58975790	rs6863462	hsa-miR-582-3p	0.683	4.99E-01	9.39E-01	6
5	58976968	rs298026	hsa-miR-582-5p	-1.898	6.53E-02	7.49E-01	-13
5	58976968	rs298026	hsa-miR-582-3p	-0.721	4.75E-01	9.35E-01	-7
5	58990749	rs297975	hsa-miR-582-5p	-0.672	5.06E-01	9.40E-01	-5
5	58990749	rs297975	hsa-miR-582-3p	0.45	6.55E-01	9.65E-01	4
5	58993397	rs1370230	hsa-miR-582-5p	-1.357	1.83E-01	8.67E-01	-10
5	58993397	rs1370230	hsa-miR-582-3p	-1.286	2.06E-01	8.74E-01	-12
5	59015702	rs17382202	hsa-miR-582-5p	3.061	4.04E-03	2.86E-01	25
5	59015702	rs17382202	hsa-miR-582-3p	1.458	1.53E-01	8.49E-01	16
5	59036834	rs4700340	hsa-miR-582-5p	3.061	4.04E-03	2.86E-01	25
5	59036834	rs4700340	hsa-miR-582-3p	1.458	1.53E-01	8.49E-01	16
5	59055811	rs1992112	hsa-miR-582-5p	-1.357	1.83E-01	8.67E-01	-10
5	59055811	rs1992112	hsa-miR-582-3p	-1.286	2.06E-01	8.74E-01	-12
5	59063710	rs13179321	hsa-miR-582-5p	-0.504	6.18E-01	9.59E-01	-3
5	59063710	rs13179321	hsa-miR-582-3p	-0.011	9.91E-01	1.00E+00	0
5	59068693	rs4700341	hsa-miR-582-5p	-1.573	1.24E-01	8.34E-01	-12
5	59068693	rs4700341	hsa-miR-582-3p	-1.277	2.10E-01	8.76E-01	-13
5	59071314	rs10472114	hsa-miR-582-5p	-0.534	5.97E-01	9.56E-01	-4
5	59071314	rs10472114	hsa-miR-582-3p	0.412	6.83E-01	9.72E-01	4
5	59078750	rs7732908	hsa-miR-582-3p	-0.297	7.68E-01	9.82E-01	-4
5	59078750	rs7732908	hsa-miR-582-5p	-0.019	9.85E-01	1.00E+00	0
5	59097039	rs4235477	hsa-miR-582-5p	-2.167	3.66E-02	6.57E-01	-14
5	59097039	rs4235477	hsa-miR-582-3p	-1.06	2.96E-01	8.97E-01	-9
5	59109231	rs4699942	hsa-miR-582-5p	-1.654	1.06E-01	8.19E-01	-11
5	59109231	rs4699942	hsa-miR-582-3p	-1.266	2.13E-01	8.78E-01	-11
5	87905969	rs10063583	hsa-miR-9-5p	0.772	4.45E-01	9.30E-01	34
5	87915223	rs2438466	hsa-miR-9-5p	0.712	4.81E-01	9.36E-01	41
5	87930402	rs2112424	hsa-miR-9-5p	1.137	2.63E-01	8.92E-01	59
5	87936919	rs6859545	hsa-miR-9-5p	-0.496	6.23E-01	9.61E-01	-22
5	87942715	rs192015	hsa-miR-9-5p	-1.073	2.90E-01	8.97E-01	-45
5	87978624	rs383883	hsa-miR-9-5p	-0.719	4.77E-01	9.35E-01	-59
5	87986045	rs26582	hsa-miR-9-5p	0.105	9.17E-01	9.96E-01	5
5	87986298	rs16903275	hsa-miR-9-5p	0.671	5.06E-01	9.40E-01	41
5	87995294	rs13174131	hsa-miR-9-5p	0.516	6.09E-01	9.58E-01	33
5	87999517	rs1501672	hsa-miR-9-5p	0.516	6.09E-01	9.58E-01	33
5	88004619	rs6882046	hsa-miR-9-5p	0.189	8.51E-01	9.90E-01	9
5	88016785	rs153685	hsa-miR-9-5p	1.479	1.47E-01	8.47E-01	72
5	88024488	rs2304607	hsa-miR-9-5p	0.78	4.40E-01	9.29E-01	47
5	88029120	rs34338	hsa-miR-9-5p	1.289	2.05E-01	8.74E-01	62
5	88037553	rs2161228	hsa-miR-9-5p	0.731	4.69E-01	9.32E-01	47
5	88045348	rs254778	hsa-miR-9-5p	-2.057	4.66E-02	6.87E-01	-103
5	88051300	rs34316	hsa-miR-9-5p	1.55	1.30E-01	8.35E-01	72
5	88057283	rs34320	hsa-miR-9-5p	1.31	1.98E-01	8.74E-01	61
5	88062625	rs187270	hsa-miR-9-5p	1.31	1.98E-01	8.74E-01	61
5	88065382	rs412458	hsa-miR-9-5p	-1.86	7.07E-02	7.52E-01	-108
5	88077774	rs1422189	hsa-miR-9-5p	-0.2	8.42E-01	9.89E-01	-12
5	88091516	rs664366	hsa-miR-9-5p	-1.257	2.16E-01	8.78E-01	-64
5	136921618	rs1989916	hsa-miR-874-5p	-0.648	5.21E-01	9.42E-01	-7
5	136921618	rs1989916	hsa-miR-874-3p	0.156	8.77E-01	9.93E-01	3
5	136925491	rs1989919	hsa-miR-874-3p	0.459	6.49E-01	9.63E-01	14
5	136925491	rs1989919	hsa-miR-874-5p	-0.062	9.51E-01	9.97E-01	-1
5	136928102	rs10463961	hsa-miR-874-5p	-0.754	4.55E-01	9.32E-01	-10
5	136928102	rs10463961	hsa-miR-874-3p	-0.21	8.35E-01	9.89E-01	-5
5	136929318	rs10491336	hsa-miR-874-3p	-2.063	4.60E-02	6.83E-01	-42
5	136929318	rs10491336	hsa-miR-874-5p	-1.657	1.06E-01	8.18E-01	-17
5	136930595	rs1541364	hsa-miR-874-5p	2.744	9.21E-03	4.07E-01	28
5	136930595	rs1541364	hsa-miR-874-3p	2.198	3.41E-02	6.51E-01	46
5	136937512	rs4240364	hsa-miR-874-5p	3.164	3.06E-03	2.62E-01	33
5	136937512	rs4240364	hsa-miR-874-3p	2.484	1.75E-02	5.29E-01	52
5	136942224	rs2189082	hsa-miR-874-3p	-0.791	4.34E-01	9.27E-01	-16
5	136942224	rs2189082	hsa-miR-874-5p	-0.787	4.36E-01	9.27E-01	-8
5	136958463	rs6892472	hsa-miR-874-5p	-0.54	5.93E-01	9.55E-01	-8
5	136958463	rs6892472	hsa-miR-874-3p	-0.113	9.10E-01	9.96E-01	-4
5	136962383	rs2189087	hsa-miR-874-5p	3.158	3.11E-03	2.63E-01	40
5	136962383	rs2189087	hsa-miR-874-3p	2.406	2.11E-02	5.70E-01	63
5	136968115	rs6878439	hsa-miR-874-3p	-2.112	4.13E-02	6.68E-01	-64
5	136968115	rs6878439	hsa-miR-874-5p	-1.763	8.59E-02	7.88E-01	-28
5	136980906	rs757157	hsa-miR-874-5p	2.496	1.70E-02	5.27E-01	26
5	136980906	rs757157	hsa-miR-874-3p	2.258	2.98E-02	6.32E-01	47
5	136982618	rs3813314	hsa-miR-874-5p	1.689	9.94E-02	8.08E-01	21
5	136982618	rs3813314	hsa-miR-874-3p	1.466	1.51E-01	8.48E-01	37
5	136982760	rs3813315	hsa-miR-874-5p	2.496	1.70E-02	5.27E-01	26
5	136982760	rs3813315	hsa-miR-874-3p	2.258	2.98E-02	6.32E-01	47
5	136983606	rs3813318	hsa-miR-874-3p	0.465	6.45E-01	9.62E-01	13
5	136983606	rs3813318	hsa-miR-874-5p	-0.331	7.43E-01	9.77E-01	-5
5	136984376	rs2057680	hsa-miR-874-5p	2.496	1.70E-02	5.27E-01	26
5	136984376	rs2057680	hsa-miR-874-3p	2.258	2.98E-02	6.32E-01	47
5	136986885	rs12518321	hsa-miR-874-3p	3.1	3.64E-03	2.77E-01	59
5	136986885	rs12518321	hsa-miR-874-5p	2.771	8.59E-03	3.94E-01	28
5	136989299	rs2074344	hsa-miR-874-3p	2.819	7.61E-03	3.78E-01	89
5	136989299	rs2074344	hsa-miR-874-5p	1.994	5.34E-02	7.05E-01	34
5	136993148	rs3777376	hsa-miR-874-5p	-0.306	7.61E-01	9.81E-01	-4
5	136993148	rs3777376	hsa-miR-874-3p	0.046	9.64E-01	9.98E-01	1
5	136997692	rs2301708	hsa-miR-874-3p	-2.395	2.17E-02	5.74E-01	-58
5	136997692	rs2301708	hsa-miR-874-5p	-1.656	1.06E-01	8.18E-01	-21
5	136997852	rs2301709	hsa-miR-874-5p	1.224	2.28E-01	8.87E-01	15
5	136997852	rs2301709	hsa-miR-874-3p	0.896	3.76E-01	9.20E-01	21
5	137000086	rs17459939	hsa-miR-874-5p	-0.306	7.61E-01	9.81E-01	-4
5	137000086	rs17459939	hsa-miR-874-3p	0.046	9.64E-01	9.98E-01	1
5	137001812	rs3777379	hsa-miR-874-3p	1.039	3.05E-01	8.99E-01	22
5	137001812	rs3777379	hsa-miR-874-5p	0.493	6.25E-01	9.61E-01	5
5	137024751	rs11242395	hsa-miR-874-5p	-0.306	7.61E-01	9.81E-01	-4
5	137024751	rs11242395	hsa-miR-874-3p	0.046	9.64E-01	9.98E-01	1
5	137026081	rs10037465	hsa-miR-874-5p	-0.944	3.52E-01	9.14E-01	-10
5	137026081	rs10037465	hsa-miR-874-3p	-0.756	4.55E-01	9.32E-01	-16
5	137026350	rs10037523	hsa-miR-874-3p	1.857	7.11E-02	7.52E-01	45
5	137026350	rs10037523	hsa-miR-874-5p	1.658	1.06E-01	8.17E-01	21
5	137028864	rs11242396	hsa-miR-874-5p	1.987	5.46E-02	7.08E-01	24
5	137028864	rs11242396	hsa-miR-874-3p	1.906	6.47E-02	7.49E-01	45
5	137033572	rs2040694	hsa-miR-874-5p	3.19	2.85E-03	2.58E-01	31
5	137033572	rs2040694	hsa-miR-874-3p	2.969	5.15E-03	3.35E-01	58
5	137044485	rs4371746	hsa-miR-874-3p	1.064	2.94E-01	8.97E-01	22
5	137044485	rs4371746	hsa-miR-874-5p	-0.19	8.50E-01	9.90E-01	-2
5	137045580	rs12188115	hsa-miR-874-5p	-0.514	6.10E-01	9.58E-01	-7
5	137045580	rs12188115	hsa-miR-874-3p	0.174	8.63E-01	9.92E-01	4
5	137065168	rs2967806	hsa-miR-874-3p	1.048	3.01E-01	8.99E-01	25
5	137065168	rs2967806	hsa-miR-874-5p	0.262	7.95E-01	9.86E-01	3
5	137072425	rs10515496	hsa-miR-874-3p	-5.18	7.56E-06	4.60E-03	-95
5	137072425	rs10515496	hsa-miR-874-5p	-3.066	3.98E-03	2.86E-01	-34
5	148322675	rs4555784	hsa-miR-584-5p	-0.053	9.58E-01	9.98E-01	-56
5	148323003	rs7703500	hsa-miR-584-5p	1.972	5.60E-02	7.17E-01	1720
5	148325640	rs7732060	hsa-miR-584-5p	2.273	2.87E-02	6.32E-01	1955
5	148326636	rs7737361	hsa-miR-584-5p	1.553	1.29E-01	8.35E-01	1278
5	148328588	rs994446	hsa-miR-584-5p	2.172	3.62E-02	6.57E-01	1657
5	148333183	rs10045726	hsa-miR-584-5p	-1.632	1.11E-01	8.24E-01	-1383
5	148337825	rs733032	hsa-miR-584-5p	0.535	5.96E-01	9.55E-01	388
5	148345427	rs930205	hsa-miR-584-5p	0.535	5.96E-01	9.55E-01	388
5	148347836	rs4705303	hsa-miR-584-5p	-0.355	7.25E-01	9.75E-01	-258
5	148353499	rs13166730	hsa-miR-584-5p	-0.563	5.76E-01	9.52E-01	-674
5	148361271	rs3763022	hsa-miR-584-5p	-1.883	6.73E-02	7.52E-01	-1562
5	148363748	rs10050933	hsa-miR-584-5p	2.172	3.62E-02	6.57E-01	1657
5	148369956	rs1025476	hsa-miR-584-5p	0.866	3.92E-01	9.20E-01	643
5	148372758	rs1549907	hsa-miR-584-5p	2.172	3.62E-02	6.57E-01	1657
5	148386225	rs10075404	hsa-miR-584-5p	2.172	3.62E-02	6.57E-01	1657
5	148388086	rs6875902	hsa-miR-584-5p	-1.374	1.77E-01	8.64E-01	-1296
5	148388294	rs1432793	hsa-miR-584-5p	-0.351	7.27E-01	9.75E-01	-267
5	148391113	rs2304034	hsa-miR-584-5p	2.703	1.02E-02	4.34E-01	2435
5	148396298	rs17109268	hsa-miR-584-5p	0.88	3.84E-01	9.20E-01	1009
5	148397145	rs17795259	hsa-miR-584-5p	2.885	6.41E-03	3.57E-01	2525
[truncated: 15,303 more rows]
