# Supplementary material for: Coordinated Expressional Landscape of the Human Placental miRNome and Transcriptome
Source: Front Cell Dev Biol. 2021 Jul 21;9:697947. doi: 10.3389/fcell.2021.697947 (PMC8334369; doi:10.3389/fcell.2021.697947)
Supplement: Supplementary file 4 [file Table_2.XLSX]

## Sheet: Data2
ID	miR.1247.5p	miR.127.3p	miR.1307.5p	miR.143.3p	miR.143.5p	miR.144.3p	miR.144.5p	miR.149.5p	miR.15a.5p	miR.15b.3p	miR.181a.2.3p	miR.181d.5p	miR.193a.3p	miR.193b.3p	miR.193b.5p	miR.195.3p	miR.196b.5p	miR.199b.5p	miR.19a.3p	miR.210.3p	miR.221.3p	miR.222.3p	miR.27a.3p	miR.28.3p	miR.29a.3p	miR.30a.5p	miR.31.5p	miR.32.5p	miR.33b.5p	miR.362.5p	miR.365a.3p	miR.365b.3p	miR.3664.3p	miR.370.3p	miR.376a.5p	miR.379.3p	miR.379.5p	miR.409.3p	miR.410.3p	miR.411.3p	miR.411.5p	miR.424.5p	miR.433.3p	miR.487a.3p	miR.490.3p	miR.493.3p	miR.500a.3p	miR.512.5p	miR.518a.5p
ENSG00000210082	-0.15	0.20	0.18	0.16	0.20	0.23	0.36	0.27	0.49	0.35	-0.35	0.02	0.37	-0.09	-0.17	-0.27	0.22	0.31	0.28	-0.01	0.16	-0.23	-0.23	-0.03	-0.20	-0.04	-0.04	0.25	0.21	-0.29	-0.05	-0.04	-0.15	0.11	0.40	0.19	-0.08	-0.09	0.20	0.06	0.09	0.23	0.22	0.12	-0.27	0.25	-0.11	0.28	-0.07
ENSG00000182752	0.49	0.07	-0.42	-0.05	0.01	-0.19	-0.13	-0.10	-0.38	-0.39	0.17	-0.18	-0.34	-0.02	0.07	0.42	-0.39	0.03	-0.56	-0.07	-0.03	0.51	0.18	0.14	-0.05	0.05	0.00	-0.38	-0.25	0.25	-0.12	-0.12	-0.16	0.29	-0.01	0.08	0.32	0.30	0.08	0.21	0.37	-0.34	0.08	0.09	0.22	0.10	0.39	-0.55	-0.03
ENSG00000276168	-0.11	0.07	0.03	-0.20	-0.14	0.10	0.16	0.15	0.15	0.07	-0.13	-0.16	0.11	0.02	0.00	0.00	0.10	0.10	-0.11	0.08	-0.04	0.04	-0.20	-0.19	-0.12	-0.11	0.12	0.13	-0.11	-0.23	0.02	0.02	-0.08	0.14	0.09	0.07	-0.03	0.06	0.12	0.11	-0.03	-0.06	0.15	0.14	-0.43	0.27	-0.03	-0.01	0.01
ENSG00000148848	0.24	0.00	-0.27	-0.08	-0.08	-0.09	-0.13	-0.05	-0.30	-0.25	0.14	-0.15	-0.28	0.00	0.03	0.32	-0.36	-0.03	-0.43	0.05	-0.11	0.31	0.14	0.01	-0.02	0.03	0.15	-0.25	-0.16	0.20	-0.10	-0.09	-0.14	0.07	-0.11	-0.05	0.18	0.15	0.00	0.06	0.21	-0.24	0.03	0.04	0.18	-0.10	0.14	-0.35	0.06
ENSG00000202198	-0.04	0.06	0.11	-0.05	-0.04	0.16	0.17	0.09	0.13	0.02	-0.11	-0.09	0.15	0.03	0.02	0.05	0.06	0.05	-0.07	0.08	-0.04	0.00	-0.25	-0.14	-0.12	-0.09	0.10	0.09	-0.02	-0.24	0.03	0.05	-0.21	0.09	0.17	0.06	-0.04	0.06	0.09	0.09	-0.03	-0.06	0.15	0.23	-0.34	0.15	-0.07	0.02	-0.05
ENSG00000274012	-0.07	0.08	-0.11	-0.07	-0.12	0.02	0.14	0.05	0.13	0.00	-0.13	-0.10	0.03	0.03	0.01	0.02	0.07	0.02	-0.11	0.08	-0.08	0.03	-0.26	-0.06	-0.09	-0.05	0.12	0.07	-0.16	-0.27	0.02	0.02	-0.01	0.18	0.00	0.16	0.01	0.14	0.15	0.18	0.03	-0.15	0.09	0.27	-0.39	0.25	-0.05	0.00	0.00
ENSG00000259001	-0.22	0.14	0.15	-0.16	-0.08	0.24	0.29	0.11	0.36	0.30	-0.22	-0.12	0.25	-0.03	-0.04	-0.04	0.20	0.19	0.05	0.04	0.04	-0.11	-0.19	-0.22	-0.17	-0.11	0.09	0.19	0.11	-0.23	0.01	0.04	-0.07	0.08	0.20	0.09	0.00	-0.04	0.17	0.10	-0.07	0.07	0.21	0.13	-0.38	0.29	-0.17	0.15	0.05
ENSG00000277209	-0.22	0.14	0.15	-0.16	-0.08	0.24	0.29	0.11	0.36	0.30	-0.22	-0.12	0.25	-0.03	-0.04	-0.04	0.20	0.19	0.05	0.04	0.04	-0.11	-0.19	-0.22	-0.17	-0.11	0.09	0.19	0.11	-0.23	0.01	0.04	-0.07	0.08	0.20	0.09	0.00	-0.04	0.17	0.10	-0.07	0.07	0.21	0.13	-0.38	0.29	-0.17	0.15	0.05
ENSG00000165124	0.47	0.12	-0.38	0.13	0.15	-0.26	-0.25	-0.24	-0.41	-0.38	0.14	-0.08	-0.35	-0.23	-0.05	0.57	-0.22	0.10	-0.65	-0.26	-0.03	0.54	0.08	0.15	-0.18	0.23	-0.06	-0.47	-0.28	0.30	-0.33	-0.33	-0.27	0.32	-0.01	0.09	0.37	0.41	0.19	0.23	0.39	-0.41	0.15	0.21	0.16	0.08	0.30	-0.51	-0.08
ENSG00000251562	-0.04	0.15	0.01	0.05	0.05	0.15	0.26	0.10	0.19	0.12	-0.05	-0.13	0.15	0.03	-0.04	-0.08	-0.21	0.14	-0.01	0.09	0.09	-0.08	0.01	-0.13	-0.03	0.00	0.23	0.10	0.15	-0.04	-0.05	-0.01	-0.04	0.05	0.27	0.10	0.13	0.00	0.11	0.10	0.24	0.06	0.08	0.00	-0.21	0.04	-0.07	0.01	0.04
ENSG00000137869	0.29	0.04	-0.35	-0.03	0.00	-0.19	-0.22	-0.08	-0.34	-0.37	0.10	-0.15	-0.40	-0.13	-0.02	0.37	-0.29	-0.05	-0.59	-0.11	-0.16	0.38	0.14	0.08	-0.13	0.05	0.08	-0.34	-0.25	0.29	-0.25	-0.23	-0.14	0.23	-0.11	0.02	0.26	0.24	0.09	0.13	0.26	-0.31	0.14	0.09	0.14	0.06	0.26	-0.47	-0.02
ENSG00000211459	-0.19	0.17	0.14	0.04	0.04	0.27	0.39	0.20	0.53	0.39	-0.40	-0.07	0.30	-0.08	-0.14	-0.20	0.19	0.30	0.22	0.00	0.10	-0.24	-0.25	-0.08	-0.16	-0.08	0.02	0.27	0.23	-0.32	-0.03	-0.02	-0.06	0.12	0.28	0.19	-0.03	-0.08	0.20	0.09	0.05	0.27	0.20	0.15	-0.30	0.24	-0.20	0.29	0.00
ENSG00000116183	-0.07	-0.26	-0.05	-0.22	-0.34	0.15	0.11	0.14	-0.05	-0.10	0.25	-0.18	-0.10	0.39	0.35	0.04	-0.57	-0.39	-0.06	0.48	-0.45	-0.05	0.27	-0.18	0.24	-0.28	0.51	0.12	0.09	-0.10	0.27	0.27	0.18	-0.19	-0.21	-0.30	-0.21	-0.21	-0.34	-0.33	-0.17	-0.13	-0.27	-0.24	-0.01	-0.39	-0.07	-0.03	0.49
ENSG00000269900	-0.15	0.17	0.22	-0.06	-0.02	0.26	0.25	0.04	0.32	0.32	-0.23	-0.11	0.20	-0.11	-0.12	0.04	0.21	0.25	0.07	-0.04	0.10	-0.11	-0.23	-0.19	-0.21	-0.05	0.02	0.15	0.18	-0.16	-0.07	-0.04	-0.15	0.07	0.24	0.09	0.05	0.00	0.21	0.12	0.01	0.15	0.22	0.14	-0.31	0.19	-0.18	0.19	-0.06
ENSG00000277027	-0.15	0.17	0.22	-0.06	-0.02	0.26	0.25	0.04	0.32	0.32	-0.23	-0.11	0.20	-0.11	-0.12	0.04	0.21	0.25	0.07	-0.04	0.10	-0.11	-0.23	-0.19	-0.21	-0.05	0.02	0.15	0.18	-0.16	-0.07	-0.04	-0.15	0.07	0.24	0.09	0.05	0.00	0.21	0.12	0.01	0.15	0.22	0.14	-0.31	0.19	-0.18	0.19	-0.06
ENSG00000280109	0.36	0.10	-0.32	-0.02	0.03	-0.17	-0.21	-0.10	-0.39	-0.31	0.04	-0.16	-0.45	-0.12	-0.05	0.34	-0.31	0.08	-0.45	-0.06	-0.07	0.33	0.04	0.05	-0.19	0.11	0.10	-0.32	-0.22	0.34	-0.22	-0.20	-0.17	0.12	-0.09	0.05	0.29	0.17	0.08	0.14	0.33	-0.26	0.12	-0.01	0.27	0.00	0.31	-0.38	-0.01
ENSG00000115414	-0.24	-0.20	0.17	-0.14	-0.21	0.36	0.46	0.30	0.35	0.25	0.29	-0.05	0.64	0.57	0.43	-0.31	-0.28	-0.23	0.44	0.56	-0.10	-0.36	0.10	-0.07	0.44	-0.34	0.13	0.38	0.29	-0.46	0.63	0.62	0.21	-0.19	0.17	-0.19	-0.31	-0.33	-0.32	-0.26	-0.25	0.21	-0.30	-0.14	-0.47	-0.21	-0.27	0.28	0.19
ENSG00000281255	-0.13	0.11	0.04	-0.16	-0.11	0.11	0.18	0.14	0.19	0.11	-0.16	-0.12	0.12	-0.03	-0.06	0.00	0.14	0.12	-0.09	0.06	-0.02	0.00	-0.25	-0.18	-0.16	-0.09	0.14	0.13	-0.09	-0.24	-0.03	-0.02	-0.10	0.14	0.09	0.10	-0.03	0.07	0.17	0.12	0.00	-0.06	0.17	0.16	-0.43	0.28	-0.05	0.02	-0.01
ENSG00000280102	-0.09	0.08	-0.02	-0.11	-0.13	0.06	0.13	0.08	0.14	0.01	-0.17	-0.15	0.06	0.03	-0.02	0.01	0.12	0.06	-0.06	0.09	-0.01	-0.02	-0.26	-0.12	-0.11	-0.06	0.12	0.08	-0.10	-0.25	0.03	0.03	-0.06	0.11	0.05	0.14	0.04	0.06	0.12	0.18	0.02	-0.07	0.11	0.23	-0.39	0.21	-0.08	0.05	-0.03
ENSG00000245532	0.16	0.23	-0.05	0.26	0.17	-0.07	-0.20	-0.15	-0.16	-0.29	-0.17	-0.08	-0.25	-0.15	-0.31	0.04	0.04	0.08	-0.02	-0.01	0.15	0.03	-0.11	0.21	-0.24	0.16	0.07	-0.18	-0.04	0.09	-0.17	-0.18	-0.29	0.02	0.03	0.15	0.21	0.13	0.12	0.19	0.37	-0.13	0.14	0.10	0.15	0.02	0.08	-0.11	-0.24
ENSG00000138829	0.57	0.35	-0.27	0.37	0.56	-0.43	-0.39	-0.37	-0.42	-0.32	-0.17	0.24	-0.22	-0.64	-0.45	0.46	0.25	0.50	-0.65	-0.72	0.45	0.62	-0.35	0.34	-0.54	0.48	-0.38	-0.62	-0.37	0.43	-0.62	-0.59	-0.62	0.43	0.12	0.30	0.55	0.61	0.51	0.44	0.51	-0.48	0.42	0.35	0.13	0.35	0.42	-0.51	-0.54
ENSG00000198959	0.44	0.20	-0.31	0.22	0.21	-0.32	-0.39	-0.31	-0.44	-0.45	-0.10	-0.07	-0.53	-0.42	-0.33	0.46	-0.01	0.19	-0.57	-0.33	0.11	0.45	-0.14	0.33	-0.38	0.32	0.05	-0.41	-0.33	0.24	-0.48	-0.48	-0.34	0.32	-0.16	0.19	0.39	0.46	0.36	0.26	0.50	-0.47	0.17	0.19	0.08	0.20	0.38	-0.47	-0.25
ENSG00000256040	0.40	0.08	-0.37	-0.06	0.02	-0.16	-0.12	-0.10	-0.35	-0.34	0.14	-0.11	-0.29	-0.02	0.02	0.34	-0.37	0.05	-0.51	-0.07	-0.01	0.41	0.12	0.09	-0.02	0.03	-0.01	-0.39	-0.22	0.29	-0.12	-0.12	-0.18	0.19	0.00	0.08	0.31	0.25	0.06	0.21	0.35	-0.29	0.06	0.08	0.22	0.04	0.35	-0.49	-0.08
ENSG00000281893	-0.09	0.01	-0.08	-0.09	-0.08	-0.04	0.07	0.13	0.04	-0.09	-0.04	-0.05	0.04	0.07	0.04	-0.04	0.05	-0.04	-0.10	0.10	-0.16	0.02	-0.25	-0.03	-0.07	-0.09	0.15	0.07	-0.21	-0.26	0.05	0.05	0.01	0.16	-0.04	0.07	-0.12	0.10	0.07	0.06	-0.04	-0.14	0.05	0.16	-0.37	0.21	0.03	-0.01	-0.02
ENSG00000077942	0.46	0.28	-0.43	0.14	0.24	-0.43	-0.49	-0.34	-0.50	-0.52	-0.08	0.09	-0.54	-0.39	-0.25	0.45	0.05	0.15	-0.70	-0.38	0.10	0.53	-0.11	0.36	-0.32	0.32	-0.11	-0.51	-0.49	0.38	-0.45	-0.46	-0.34	0.39	-0.24	0.29	0.47	0.49	0.32	0.37	0.53	-0.58	0.26	0.24	0.13	0.36	0.44	-0.65	-0.29
ENSG00000206538	0.22	-0.07	-0.34	-0.13	-0.08	-0.14	-0.13	0.02	-0.29	-0.34	0.30	-0.16	-0.21	-0.03	0.06	0.31	-0.43	-0.10	-0.55	-0.03	-0.15	0.37	0.20	-0.01	-0.02	-0.05	0.24	-0.30	-0.25	0.13	-0.17	-0.16	-0.18	0.11	-0.01	-0.09	0.17	0.20	0.02	0.01	0.19	-0.40	-0.03	0.02	0.07	-0.06	0.14	-0.42	0.05
ENSG00000124942	-0.01	0.18	-0.03	0.00	-0.08	0.35	0.43	0.27	0.47	0.26	0.05	-0.21	0.56	0.14	0.11	-0.09	-0.12	0.27	0.09	0.16	0.14	-0.05	0.03	-0.12	0.08	-0.07	0.04	0.16	0.20	-0.34	0.16	0.16	-0.15	0.11	0.53	0.17	0.01	0.00	0.14	0.11	0.16	0.24	0.14	0.27	-0.40	0.08	-0.30	0.16	0.07
ENSG00000150938	0.46	0.03	-0.53	-0.01	0.04	-0.29	-0.19	-0.10	-0.41	-0.47	0.30	-0.11	-0.29	-0.10	0.04	0.50	-0.32	0.04	-0.69	-0.17	-0.04	0.63	0.17	0.22	-0.02	0.15	0.00	-0.44	-0.40	0.17	-0.21	-0.23	-0.24	0.33	-0.06	0.08	0.32	0.40	0.14	0.20	0.38	-0.43	0.07	0.19	0.10	0.13	0.27	-0.60	-0.10
ENSG00000146648	0.44	0.24	-0.35	0.10	0.11	-0.14	-0.15	-0.16	-0.23	-0.40	0.03	-0.10	-0.22	-0.12	-0.09	0.35	-0.21	0.14	-0.51	-0.11	0.08	0.42	0.02	0.17	-0.15	0.17	-0.04	-0.39	-0.23	0.16	-0.19	-0.21	-0.37	0.33	0.07	0.24	0.39	0.36	0.17	0.34	0.51	-0.41	0.18	0.25	0.07	0.17	0.24	-0.47	-0.15
ENSG00000280602	-0.13	-0.01	-0.12	-0.06	-0.13	0.03	0.19	0.13	0.18	0.06	-0.10	-0.07	0.09	0.11	0.08	-0.07	0.02	-0.04	-0.01	0.15	-0.15	-0.05	-0.22	-0.04	0.00	-0.08	0.19	0.15	-0.08	-0.36	0.10	0.10	0.11	0.13	-0.05	0.13	-0.11	0.09	0.07	0.09	-0.03	-0.04	-0.02	0.25	-0.35	0.14	-0.13	0.11	0.04
ENSG00000113441	0.24	-0.07	-0.25	-0.08	-0.01	-0.17	-0.13	0.00	-0.38	-0.32	0.24	-0.15	-0.24	-0.06	0.00	0.30	-0.41	-0.05	-0.50	-0.04	-0.14	0.37	0.15	-0.06	-0.05	0.00	0.19	-0.30	-0.22	0.24	-0.19	-0.18	-0.12	0.08	0.01	-0.13	0.11	0.21	0.01	-0.01	0.14	-0.36	0.01	-0.05	0.10	-0.07	0.26	-0.43	0.04
ENSG00000225745	0.41	0.10	-0.38	-0.07	-0.05	-0.19	-0.20	-0.16	-0.37	-0.37	0.06	-0.24	-0.52	-0.10	0.02	0.44	-0.28	0.02	-0.54	-0.09	-0.14	0.43	0.09	0.05	-0.15	0.08	0.10	-0.31	-0.24	0.25	-0.21	-0.20	-0.12	0.26	-0.14	0.12	0.31	0.28	0.10	0.20	0.35	-0.31	0.11	0.08	0.20	0.10	0.32	-0.45	0.01
ENSG00000136488	0.36	0.21	-0.25	0.23	0.22	-0.31	-0.32	-0.22	-0.37	-0.49	-0.14	-0.02	-0.49	-0.32	-0.41	0.24	0.08	0.13	-0.34	-0.23	0.12	0.25	-0.21	0.29	-0.32	0.22	-0.08	-0.41	-0.29	0.19	-0.36	-0.39	-0.35	0.23	-0.19	0.20	0.32	0.32	0.17	0.32	0.47	-0.38	0.16	0.13	0.15	0.15	0.38	-0.36	-0.44
ENSG00000116016	0.52	0.27	-0.34	0.26	0.18	-0.17	-0.12	-0.19	-0.27	-0.35	0.04	-0.05	-0.32	-0.21	-0.18	0.41	-0.15	0.14	-0.44	-0.15	0.15	0.49	-0.02	0.32	-0.22	0.30	-0.06	-0.34	-0.18	0.05	-0.28	-0.31	-0.34	0.35	0.05	0.28	0.27	0.46	0.29	0.33	0.58	-0.44	0.21	0.24	-0.04	0.19	0.28	-0.45	-0.27
ENSG00000105825	0.13	0.06	-0.21	0.01	0.04	-0.20	-0.23	-0.06	-0.31	-0.34	0.06	-0.12	-0.42	-0.24	-0.23	0.31	-0.18	0.03	-0.50	-0.16	-0.15	0.28	0.03	0.03	-0.18	0.16	0.18	-0.28	-0.29	0.24	-0.39	-0.38	-0.13	0.20	-0.16	0.03	0.16	0.30	0.15	0.15	0.29	-0.30	0.08	0.07	0.16	0.10	0.20	-0.42	-0.13
ENSG00000117394	0.36	0.24	-0.18	0.24	0.06	0.08	0.07	-0.15	0.03	-0.17	-0.08	-0.14	-0.12	-0.06	-0.05	0.35	-0.09	0.09	-0.22	0.09	0.04	0.26	0.05	0.24	-0.09	0.15	0.06	-0.07	0.03	-0.21	-0.09	-0.13	-0.25	0.26	0.12	0.32	0.17	0.27	0.23	0.25	0.45	-0.23	0.15	0.41	-0.12	0.19	0.02	-0.22	-0.03
ENSG00000115884	0.49	0.17	-0.43	0.06	0.11	-0.32	-0.38	-0.29	-0.44	-0.49	0.02	-0.02	-0.49	-0.28	-0.17	0.53	-0.03	0.08	-0.60	-0.25	0.12	0.52	-0.03	0.29	-0.22	0.26	-0.15	-0.48	-0.36	0.26	-0.34	-0.36	-0.33	0.27	-0.16	0.21	0.46	0.43	0.25	0.32	0.50	-0.46	0.14	0.19	0.09	0.14	0.29	-0.53	-0.29
ENSG00000279576	-0.06	0.12	-0.04	0.09	0.07	0.12	0.21	0.12	0.17	0.06	-0.01	-0.12	0.14	0.04	-0.01	-0.12	-0.22	0.13	0.01	0.08	0.04	-0.12	0.00	-0.08	-0.02	0.06	0.21	0.08	0.12	-0.02	-0.03	0.00	0.02	0.04	0.25	0.11	0.11	-0.02	0.10	0.08	0.24	0.08	0.03	0.01	-0.17	0.02	-0.07	0.04	0.04
ENSG00000138162	0.58	0.44	-0.41	0.37	0.33	-0.31	-0.43	-0.35	-0.39	-0.42	-0.11	0.07	-0.40	-0.43	-0.29	0.43	0.06	0.29	-0.55	-0.41	0.18	0.49	-0.20	0.38	-0.43	0.41	-0.28	-0.56	-0.36	0.47	-0.43	-0.45	-0.48	0.41	-0.01	0.40	0.49	0.54	0.43	0.43	0.59	-0.39	0.38	0.43	0.25	0.30	0.40	-0.49	-0.32
ENSG00000054654	0.04	-0.03	-0.04	0.09	0.16	0.03	0.02	0.18	-0.11	-0.03	0.19	-0.08	0.13	-0.18	-0.15	0.10	-0.29	0.17	-0.23	-0.05	-0.09	0.11	-0.04	-0.10	-0.23	0.03	0.24	-0.14	-0.07	0.08	-0.24	-0.21	-0.28	-0.06	0.26	-0.18	-0.02	0.01	0.07	-0.12	0.01	-0.13	0.13	0.01	-0.09	-0.15	0.02	-0.04	0.09
ENSG00000123384	0.32	0.37	-0.24	0.18	0.18	-0.01	0.07	-0.17	0.09	-0.06	-0.19	0.00	0.14	-0.08	0.00	0.18	0.19	0.41	-0.18	-0.18	0.30	0.27	-0.32	0.24	-0.14	0.28	-0.28	-0.13	-0.12	-0.10	0.01	0.01	-0.15	0.47	0.23	0.43	0.23	0.36	0.38	0.42	0.38	-0.14	0.38	0.50	-0.35	0.46	0.14	-0.19	-0.20
ENSG00000221826	0.38	0.03	-0.12	0.13	0.14	-0.18	-0.19	-0.10	-0.44	-0.34	0.05	-0.12	-0.44	-0.15	-0.19	0.46	-0.19	0.08	-0.28	-0.06	0.03	0.29	-0.04	0.09	-0.10	0.27	-0.07	-0.27	-0.11	0.22	-0.24	-0.28	-0.11	0.14	-0.10	0.04	0.21	0.20	-0.03	0.21	0.37	-0.24	0.07	0.01	-0.03	-0.09	0.28	-0.35	-0.30
ENSG00000164292	0.31	0.03	-0.34	0.01	0.06	-0.17	-0.16	-0.11	-0.31	-0.36	0.17	-0.14	-0.29	-0.14	-0.01	0.44	-0.32	0.02	-0.61	-0.16	-0.16	0.39	0.10	0.05	-0.12	0.06	0.06	-0.37	-0.26	0.27	-0.27	-0.26	-0.20	0.28	-0.02	0.00	0.28	0.28	0.08	0.14	0.28	-0.37	0.11	0.13	0.16	0.06	0.25	-0.48	-0.03
ENSG00000243137	0.25	0.08	-0.30	0.00	0.03	-0.19	-0.18	-0.04	-0.29	-0.37	0.17	-0.09	-0.25	-0.08	-0.07	0.25	-0.27	-0.03	-0.44	-0.06	-0.10	0.28	-0.05	0.13	-0.08	-0.07	0.15	-0.31	-0.24	0.18	-0.18	-0.16	-0.27	0.20	-0.07	0.07	0.12	0.31	0.09	0.08	0.25	-0.34	0.12	0.11	0.02	0.01	0.28	-0.38	-0.19
ENSG00000145715	0.22	-0.02	-0.26	0.00	0.04	-0.12	-0.15	-0.04	-0.28	-0.35	0.20	-0.15	-0.23	-0.12	-0.04	0.29	-0.36	-0.06	-0.51	-0.08	-0.14	0.28	0.10	0.00	-0.15	0.01	0.21	-0.30	-0.21	0.18	-0.25	-0.22	-0.25	0.12	0.03	-0.09	0.20	0.19	0.05	0.04	0.21	-0.38	0.06	0.03	0.06	-0.05	0.18	-0.39	0.00
ENSG00000151208	0.47	0.25	-0.26	0.31	0.22	-0.12	-0.15	-0.24	-0.24	-0.33	-0.05	-0.05	-0.30	-0.24	-0.25	0.28	-0.12	0.23	-0.26	-0.14	0.21	0.33	-0.14	0.35	-0.27	0.32	0.01	-0.29	-0.10	0.12	-0.25	-0.27	-0.31	0.20	0.06	0.29	0.25	0.35	0.33	0.25	0.53	-0.36	0.17	0.20	-0.01	0.11	0.30	-0.29	-0.23
ENSG00000167244	-0.15	0.23	0.19	0.22	0.15	0.29	0.35	0.18	0.48	0.30	-0.28	0.00	0.44	0.02	-0.13	-0.34	0.23	0.23	0.39	0.12	0.22	-0.35	-0.19	-0.01	-0.11	0.03	-0.14	0.24	0.28	-0.35	0.14	0.13	-0.09	0.04	0.40	0.22	-0.06	-0.16	0.14	0.14	0.12	0.28	0.20	0.20	-0.31	0.17	-0.15	0.37	-0.09
ENSG00000178209	0.20	0.30	-0.04	0.19	-0.02	0.16	0.17	-0.10	0.15	0.06	-0.17	-0.11	0.08	0.03	-0.06	0.09	-0.03	0.22	0.03	0.14	0.28	0.07	-0.10	0.15	0.00	0.21	-0.01	0.01	0.14	-0.12	0.07	0.05	-0.13	0.13	0.15	0.36	0.07	0.20	0.28	0.28	0.35	-0.13	0.20	0.35	-0.28	0.14	-0.02	-0.07	-0.13
ENSG00000242125	-0.08	0.24	0.07	0.00	-0.01	0.22	0.25	0.02	0.30	0.21	-0.23	-0.01	0.15	-0.13	-0.16	0.08	0.25	0.19	0.01	-0.04	0.10	-0.01	-0.29	-0.05	-0.21	-0.02	0.01	0.07	0.07	-0.24	-0.10	-0.10	-0.19	0.13	0.20	0.16	0.01	0.13	0.29	0.17	0.07	0.03	0.26	0.25	-0.39	0.30	-0.14	0.07	-0.09
ENSG00000197746	0.15	0.36	-0.16	0.03	0.06	-0.05	0.01	0.01	0.05	-0.02	-0.15	-0.12	0.16	-0.09	-0.07	-0.02	0.07	0.29	-0.21	-0.11	0.39	0.08	-0.17	0.12	-0.16	0.09	-0.18	-0.22	-0.05	0.11	0.02	0.04	-0.18	0.34	0.22	0.35	0.36	0.20	0.31	0.42	0.36	-0.12	0.34	0.28	-0.29	0.33	0.20	-0.15	-0.32
ENSG00000274266	-0.08	0.24	0.07	0.00	-0.01	0.22	0.25	0.02	0.30	0.21	-0.23	-0.01	0.15	-0.13	-0.16	0.08	0.25	0.19	0.01	-0.04	0.10	-0.01	-0.29	-0.05	-0.21	-0.02	0.01	0.07	0.07	-0.24	-0.10	-0.10	-0.19	0.13	0.20	0.16	0.01	0.13	0.29	0.17	0.07	0.03	0.26	0.25	-0.39	0.30	-0.14	0.07	-0.09
ENSG00000167986	0.40	0.10	-0.39	0.07	0.07	-0.16	-0.16	-0.16	-0.32	-0.38	0.11	-0.06	-0.24	-0.20	-0.09	0.37	-0.23	0.10	-0.59	-0.20	0.02	0.48	-0.02	0.18	-0.17	0.13	0.06	-0.40	-0.27	0.14	-0.26	-0.26	-0.36	0.22	0.05	0.07	0.26	0.37	0.24	0.17	0.32	-0.40	0.14	0.24	0.02	0.10	0.26	-0.45	-0.08
ENSG00000166147	0.10	0.30	0.01	0.13	0.22	0.15	0.18	0.09	0.33	0.18	-0.15	-0.02	0.45	-0.15	-0.12	-0.07	0.23	0.44	0.02	-0.16	0.29	0.00	-0.22	0.05	-0.19	0.03	-0.24	0.02	0.07	-0.18	-0.05	-0.04	-0.29	0.26	0.47	0.25	0.13	0.09	0.26	0.21	0.21	0.13	0.32	0.26	-0.36	0.29	-0.04	0.11	-0.17
ENSG00000082438	0.20	-0.07	-0.26	0.03	-0.01	-0.12	-0.12	0.03	-0.27	-0.33	0.24	-0.16	-0.17	-0.02	0.03	0.24	-0.41	-0.07	-0.41	0.02	-0.17	0.24	0.14	-0.01	-0.05	0.02	0.23	-0.21	-0.19	0.11	-0.17	-0.16	-0.16	0.07	0.02	-0.14	0.11	0.11	-0.04	-0.02	0.19	-0.34	0.00	0.01	0.05	-0.14	0.11	-0.32	0.06
ENSG00000012171	0.48	0.21	-0.35	0.17	0.17	-0.33	-0.36	-0.32	-0.42	-0.48	-0.06	0.01	-0.59	-0.35	-0.31	0.54	0.03	0.12	-0.55	-0.33	0.16	0.53	-0.06	0.33	-0.22	0.39	-0.15	-0.45	-0.34	0.20	-0.44	-0.47	-0.31	0.36	-0.21	0.22	0.40	0.50	0.26	0.35	0.58	-0.47	0.15	0.15	0.09	0.22	0.28	-0.58	-0.38
ENSG00000278771	-0.14	0.08	0.00	-0.10	-0.07	0.14	0.22	0.11	0.22	0.19	-0.14	-0.12	0.14	-0.07	-0.03	0.03	0.08	0.16	-0.12	0.01	-0.12	-0.02	-0.27	-0.12	-0.22	-0.08	0.10	0.12	-0.10	-0.17	-0.06	-0.05	-0.07	0.15	0.11	0.12	0.00	0.08	0.23	0.13	-0.05	-0.06	0.18	0.25	-0.42	0.28	-0.05	0.07	0.06
ENSG00000172493	0.34	0.19	-0.38	0.09	0.07	-0.20	-0.20	-0.10	-0.29	-0.37	0.10	-0.08	-0.33	-0.16	-0.12	0.29	-0.26	0.01	-0.53	-0.13	0.01	0.35	0.06	0.20	-0.21	0.12	0.02	-0.42	-0.26	0.32	-0.26	-0.25	-0.27	0.26	-0.06	0.16	0.31	0.33	0.23	0.25	0.43	-0.42	0.17	0.14	0.19	0.12	0.32	-0.49	-0.20
ENSG00000198162	0.24	-0.06	-0.27	-0.03	0.03	-0.17	-0.18	-0.10	-0.39	-0.31	0.20	-0.10	-0.30	-0.17	-0.07	0.36	-0.33	0.02	-0.52	-0.15	-0.15	0.37	0.05	0.00	-0.12	0.05	0.17	-0.32	-0.25	0.29	-0.29	-0.28	-0.16	0.07	-0.01	-0.11	0.15	0.24	0.09	0.00	0.14	-0.30	0.04	0.04	0.13	-0.07	0.24	-0.38	0.04
ENSG00000196730	0.41	0.05	-0.36	0.06	-0.04	-0.12	-0.13	-0.03	-0.25	-0.40	0.19	-0.22	-0.22	0.04	0.08	0.36	-0.34	-0.01	-0.41	0.05	0.01	0.41	0.25	0.16	0.10	0.15	-0.02	-0.27	-0.17	0.03	-0.04	-0.08	-0.19	0.22	0.06	0.15	0.27	0.24	0.04	0.20	0.45	-0.25	0.01	0.19	0.05	-0.02	0.11	-0.40	-0.08
ENSG00000055609	0.35	-0.01	-0.35	0.02	0.01	-0.15	-0.09	-0.02	-0.32	-0.35	0.23	-0.14	-0.19	0.00	0.03	0.27	-0.42	0.00	-0.43	0.01	-0.04	0.36	0.09	0.06	-0.02	0.05	0.16	-0.28	-0.22	0.11	-0.11	-0.11	-0.23	0.11	0.05	-0.02	0.19	0.21	0.02	0.08	0.30	-0.34	-0.01	0.06	0.12	-0.07	0.20	-0.39	-0.03
ENSG00000187498	0.02	0.41	-0.03	0.26	0.14	0.17	0.22	-0.04	0.37	0.20	-0.29	-0.01	0.33	-0.02	-0.06	-0.12	0.29	0.36	0.26	0.00	0.28	-0.13	-0.30	0.11	-0.11	0.16	-0.16	0.11	0.16	-0.28	0.10	0.09	0.01	0.27	0.42	0.40	0.06	0.10	0.32	0.31	0.28	0.25	0.31	0.41	-0.29	0.34	-0.11	0.27	-0.06
ENSG00000136830	0.57	0.22	-0.46	0.13	0.14	-0.28	-0.22	-0.36	-0.42	-0.47	0.03	0.08	-0.49	-0.24	-0.11	0.55	-0.11	0.08	-0.66	-0.32	0.16	0.67	-0.05	0.37	-0.16	0.34	-0.14	-0.53	-0.30	0.23	-0.32	-0.33	-0.29	0.39	-0.15	0.26	0.37	0.59	0.36	0.36	0.53	-0.61	0.16	0.22	0.02	0.28	0.42	-0.69	-0.31
ENSG00000140564	0.66	0.27	-0.46	0.13	0.16	-0.38	-0.38	-0.45	-0.52	-0.48	-0.03	0.07	-0.61	-0.31	-0.16	0.59	-0.09	0.11	-0.68	-0.40	0.24	0.66	-0.08	0.41	-0.18	0.30	-0.22	-0.61	-0.32	0.38	-0.36	-0.37	-0.32	0.39	-0.18	0.33	0.48	0.62	0.35	0.42	0.56	-0.61	0.19	0.24	0.16	0.21	0.50	-0.66	-0.35
ENSG00000242265	-0.03	0.35	0.01	0.23	0.21	0.15	0.16	0.14	0.39	0.26	-0.37	-0.02	0.29	-0.18	-0.17	-0.19	0.32	0.44	0.16	-0.10	0.18	-0.12	-0.25	0.06	-0.23	0.12	-0.10	0.16	0.09	-0.30	-0.08	-0.10	-0.13	0.21	0.44	0.38	0.02	0.04	0.34	0.21	0.24	0.27	0.29	0.40	-0.24	0.35	-0.10	0.30	0.01
ENSG00000156508	-0.19	0.07	0.02	0.05	0.03	0.25	0.39	0.23	0.37	0.16	-0.03	0.01	0.44	0.18	0.15	-0.28	-0.06	0.02	0.10	0.18	-0.09	-0.24	-0.21	0.00	-0.05	-0.10	0.10	0.14	0.08	-0.36	0.24	0.26	0.02	0.11	0.29	0.15	-0.12	-0.04	0.17	0.07	0.00	0.04	0.01	0.25	-0.43	0.22	-0.02	0.19	0.05
ENSG00000127603	-0.06	0.23	0.02	0.14	0.13	0.14	0.28	0.15	0.28	0.31	-0.05	-0.02	0.53	-0.04	0.01	-0.12	0.01	0.36	0.08	-0.04	0.18	-0.04	-0.22	0.01	-0.05	0.00	0.00	0.08	0.11	-0.13	0.03	0.07	-0.06	0.19	0.54	0.16	-0.04	0.11	0.32	0.06	0.06	0.23	0.25	0.24	-0.30	0.20	-0.08	0.21	0.03
ENSG00000163283	0.53	0.25	-0.53	0.13	0.09	-0.34	-0.35	-0.22	-0.42	-0.53	0.05	-0.03	-0.48	-0.21	-0.15	0.50	-0.07	0.03	-0.62	-0.21	0.16	0.59	0.06	0.38	-0.11	0.29	-0.20	-0.52	-0.42	0.18	-0.29	-0.33	-0.29	0.39	-0.13	0.28	0.41	0.51	0.28	0.40	0.57	-0.46	0.18	0.31	0.08	0.24	0.30	-0.62	-0.31
ENSG00000134871	0.08	0.43	0.00	0.25	0.17	0.14	0.17	-0.09	0.32	0.16	-0.30	0.04	0.26	-0.04	-0.10	-0.07	0.34	0.35	0.24	-0.03	0.37	-0.09	-0.35	0.17	-0.12	0.19	-0.23	0.06	0.14	-0.25	0.09	0.09	-0.05	0.27	0.33	0.42	0.08	0.15	0.33	0.33	0.30	0.19	0.32	0.38	-0.31	0.32	-0.07	0.21	-0.18
ENSG00000202538	0.16	0.30	-0.28	0.04	0.02	0.01	0.16	-0.07	0.13	-0.05	-0.19	0.03	-0.13	-0.15	-0.18	0.23	0.18	0.20	-0.19	-0.14	0.18	0.26	-0.25	0.12	-0.18	0.17	-0.08	-0.14	-0.10	-0.16	-0.20	-0.22	-0.16	0.27	0.06	0.27	0.14	0.31	0.34	0.32	0.34	-0.25	0.28	0.26	-0.32	0.37	-0.01	-0.24	-0.24
ENSG00000142949	0.31	0.04	-0.25	-0.06	-0.15	0.05	0.06	0.03	-0.10	-0.22	0.32	-0.24	0.03	0.15	0.18	0.17	-0.35	0.02	-0.18	0.11	0.06	0.20	0.15	0.13	0.16	0.07	-0.08	-0.10	-0.01	-0.07	0.17	0.11	0.00	0.23	0.13	0.10	0.12	0.13	0.01	0.14	0.35	-0.18	-0.04	0.01	-0.28	0.04	0.20	-0.23	-0.10
ENSG00000072274	0.16	0.10	-0.02	-0.04	0.05	-0.22	-0.36	-0.18	-0.22	-0.16	0.02	-0.08	-0.07	-0.29	-0.20	0.13	0.10	0.11	-0.30	-0.27	0.20	0.20	0.02	-0.09	-0.19	-0.14	0.06	-0.20	-0.10	0.30	-0.28	-0.23	-0.45	0.02	0.02	-0.03	0.30	0.14	-0.04	0.06	0.00	-0.09	0.22	0.04	0.29	-0.13	-0.04	-0.08	-0.12
ENSG00000200087	0.04	0.34	-0.08	-0.02	-0.01	0.13	0.22	-0.06	0.23	0.11	-0.24	0.02	0.05	-0.10	-0.13	0.14	0.22	0.18	-0.10	-0.05	0.22	0.14	-0.26	-0.01	-0.17	0.02	0.03	0.00	0.00	-0.19	-0.11	-0.10	-0.21	0.22	0.16	0.25	0.10	0.25	0.33	0.28	0.21	-0.12	0.31	0.26	-0.33	0.39	-0.06	-0.11	-0.13
ENSG00000260034	0.59	0.32	-0.41	0.30	0.28	-0.34	-0.47	-0.38	-0.43	-0.48	-0.18	-0.04	-0.56	-0.42	-0.32	0.43	0.05	0.26	-0.50	-0.42	0.24	0.45	-0.10	0.35	-0.33	0.35	-0.25	-0.55	-0.29	0.35	-0.44	-0.47	-0.39	0.29	0.03	0.32	0.51	0.42	0.33	0.39	0.62	-0.37	0.26	0.31	0.30	0.17	0.38	-0.43	-0.30
ENSG00000167703	0.42	0.07	-0.34	0.04	-0.03	-0.13	-0.12	-0.15	-0.29	-0.30	0.11	-0.20	-0.33	-0.11	-0.05	0.38	-0.28	0.06	-0.44	-0.04	0.05	0.40	0.07	0.14	-0.10	0.13	0.08	-0.27	-0.18	0.09	-0.17	-0.19	-0.28	0.14	-0.08	0.13	0.29	0.25	0.11	0.22	0.37	-0.42	0.05	0.16	0.04	-0.01	0.21	-0.36	-0.09
ENSG00000165125	0.62	0.25	-0.39	0.33	0.36	-0.46	-0.48	-0.43	-0.58	-0.48	-0.02	0.11	-0.61	-0.49	-0.32	0.58	-0.01	0.13	-0.67	-0.52	0.18	0.63	-0.10	0.47	-0.36	0.36	-0.22	-0.64	-0.38	0.39	-0.55	-0.55	-0.40	0.40	-0.11	0.21	0.45	0.60	0.39	0.34	0.53	-0.57	0.21	0.23	0.25	0.22	0.50	-0.59	-0.36
ENSG00000124486	0.36	0.04	-0.35	0.01	0.12	-0.24	-0.24	-0.13	-0.37	-0.41	0.23	-0.09	-0.18	-0.13	0.00	0.41	-0.30	0.07	-0.62	-0.21	-0.06	0.49	0.09	0.10	-0.11	0.07	0.03	-0.40	-0.33	0.28	-0.25	-0.23	-0.25	0.30	0.09	-0.01	0.28	0.35	0.09	0.13	0.27	-0.37	0.14	0.14	0.18	0.08	0.24	-0.52	-0.06
ENSG00000198300	-0.19	0.19	0.18	0.09	0.01	0.34	0.39	0.26	0.53	0.43	-0.15	-0.13	0.55	0.08	0.04	-0.27	0.05	0.31	0.29	0.18	0.08	-0.28	-0.09	-0.18	0.03	-0.04	0.11	0.34	0.27	-0.41	0.16	0.16	-0.04	0.05	0.46	0.23	-0.11	-0.12	0.11	0.06	0.06	0.32	0.09	0.27	-0.35	0.10	-0.31	0.43	0.18
ENSG00000153071	0.34	0.04	-0.32	0.03	0.10	-0.15	-0.14	-0.17	-0.33	-0.38	0.12	-0.13	-0.32	-0.14	-0.06	0.37	-0.30	0.02	-0.48	-0.20	-0.03	0.38	0.02	0.07	-0.19	0.08	0.08	-0.38	-0.19	0.27	-0.26	-0.24	-0.20	0.18	0.08	-0.03	0.28	0.27	0.10	0.15	0.27	-0.37	0.12	0.05	0.16	0.02	0.25	-0.43	-0.07
ENSG00000076770	-0.13	-0.04	-0.10	-0.03	0.08	0.11	0.18	0.26	0.12	-0.01	0.04	-0.10	0.25	0.06	0.02	-0.21	-0.18	0.16	-0.05	0.08	-0.09	-0.03	-0.07	-0.16	-0.04	0.00	0.33	0.09	-0.03	-0.26	0.03	0.07	-0.04	0.00	0.30	-0.02	-0.09	-0.08	0.04	-0.05	0.05	0.05	-0.02	0.12	-0.10	0.06	-0.09	0.09	0.18
ENSG00000168487	0.48	0.37	-0.23	0.29	0.19	-0.17	-0.28	-0.34	-0.26	-0.35	-0.27	-0.03	-0.51	-0.32	-0.37	0.35	0.08	0.15	-0.33	-0.19	0.22	0.30	-0.17	0.39	-0.28	0.23	-0.15	-0.37	-0.12	0.13	-0.32	-0.35	-0.39	0.29	-0.09	0.40	0.36	0.41	0.31	0.42	0.57	-0.34	0.26	0.33	0.10	0.20	0.30	-0.34	-0.35
ENSG00000003989	0.37	-0.06	-0.29	-0.15	-0.05	-0.14	-0.14	-0.01	-0.39	-0.37	0.22	-0.19	-0.31	0.00	0.10	0.38	-0.43	-0.03	-0.51	-0.03	-0.09	0.39	0.12	-0.03	-0.04	-0.01	0.15	-0.31	-0.21	0.21	-0.10	-0.10	-0.14	0.12	-0.01	-0.04	0.22	0.17	-0.06	0.09	0.22	-0.33	-0.01	0.01	0.13	-0.07	0.28	-0.43	0.00
ENSG00000231924	0.61	0.30	-0.26	0.31	0.18	-0.28	-0.33	-0.25	-0.41	-0.38	-0.14	-0.12	-0.57	-0.37	-0.37	0.44	0.04	0.20	-0.36	-0.27	0.28	0.42	0.00	0.32	-0.26	0.41	-0.35	-0.44	-0.13	0.34	-0.38	-0.44	-0.30	0.28	-0.08	0.39	0.44	0.42	0.27	0.47	0.65	-0.26	0.21	0.23	0.15	0.11	0.42	-0.40	-0.51
ENSG00000204941	0.44	0.29	-0.28	0.28	0.26	-0.37	-0.42	-0.13	-0.48	-0.41	0.01	-0.06	-0.46	-0.33	-0.28	0.38	-0.09	0.10	-0.50	-0.22	0.10	0.43	-0.02	0.26	-0.30	0.35	-0.15	-0.43	-0.33	0.41	-0.40	-0.41	-0.26	0.38	-0.06	0.28	0.29	0.45	0.27	0.36	0.50	-0.38	0.32	0.22	0.19	0.17	0.41	-0.46	-0.35
ENSG00000110723	0.35	0.01	-0.40	-0.11	0.00	-0.16	-0.18	-0.06	-0.32	-0.40	0.25	-0.08	-0.22	-0.04	0.07	0.39	-0.35	-0.06	-0.59	-0.11	-0.05	0.44	0.12	0.17	-0.09	-0.01	0.03	-0.42	-0.27	0.24	-0.15	-0.15	-0.24	0.19	-0.03	0.02	0.30	0.30	0.08	0.15	0.27	-0.45	0.05	0.08	0.06	0.03	0.23	-0.53	-0.14
ENSG00000100345	0.10	0.33	-0.08	0.10	0.07	0.17	0.26	0.08	0.30	0.24	-0.19	-0.10	0.28	-0.06	-0.05	-0.02	0.12	0.36	0.04	0.01	0.27	0.05	-0.18	0.05	-0.10	0.05	-0.02	0.12	0.12	-0.30	0.00	0.00	-0.08	0.23	0.42	0.34	0.03	0.15	0.33	0.24	0.25	0.09	0.30	0.34	-0.46	0.29	-0.07	0.13	-0.02
ENSG00000102531	0.29	0.00	-0.29	-0.04	-0.01	-0.19	-0.19	-0.06	-0.40	-0.31	0.16	-0.16	-0.34	-0.16	-0.06	0.35	-0.35	-0.01	-0.54	-0.11	-0.09	0.40	0.10	0.01	-0.14	0.03	0.19	-0.30	-0.23	0.30	-0.29	-0.26	-0.16	0.13	0.00	-0.05	0.18	0.26	0.13	0.06	0.20	-0.31	0.12	0.04	0.11	-0.02	0.29	-0.41	0.01
ENSG00000233828	0.18	-0.09	-0.14	-0.04	-0.01	-0.05	-0.09	-0.07	-0.26	-0.38	0.12	-0.11	-0.21	0.08	-0.03	0.10	-0.32	-0.09	-0.20	0.10	-0.10	0.05	0.01	-0.06	-0.04	-0.07	0.12	-0.20	-0.13	0.15	-0.02	-0.01	-0.18	-0.09	-0.07	-0.19	0.15	-0.08	-0.22	-0.01	0.11	-0.22	-0.02	-0.17	0.17	-0.23	0.15	-0.23	-0.01
ENSG00000102755	-0.43	-0.22	0.27	-0.24	-0.42	0.46	0.44	0.45	0.40	0.26	0.30	-0.29	0.54	0.56	0.43	-0.35	-0.51	-0.33	0.34	0.74	-0.40	-0.48	0.27	-0.40	0.41	-0.47	0.57	0.52	0.34	-0.47	0.53	0.53	0.23	-0.24	0.17	-0.29	-0.43	-0.45	-0.41	-0.40	-0.32	0.25	-0.25	-0.20	-0.37	-0.36	-0.40	0.39	0.55
ENSG00000119535	0.53	0.24	-0.32	0.26	0.29	-0.36	-0.42	-0.26	-0.44	-0.50	-0.05	0.10	-0.44	-0.37	-0.35	0.47	0.08	0.17	-0.47	-0.31	0.26	0.49	-0.15	0.40	-0.27	0.42	-0.29	-0.48	-0.33	0.22	-0.40	-0.45	-0.41	0.31	-0.15	0.27	0.42	0.45	0.23	0.37	0.60	-0.46	0.19	0.20	0.04	0.15	0.28	-0.50	-0.52
ENSG00000168542	0.36	0.53	-0.09	0.43	0.39	-0.05	0.01	-0.21	0.13	0.05	-0.46	-0.02	0.09	-0.35	-0.30	0.15	0.46	0.66	0.01	-0.37	0.49	0.16	-0.45	0.24	-0.36	0.37	-0.41	-0.15	0.02	0.02	-0.22	-0.23	-0.26	0.43	0.42	0.54	0.28	0.34	0.49	0.49	0.45	0.09	0.56	0.55	-0.18	0.43	0.14	0.03	-0.37
ENSG00000203857	0.41	0.15	-0.28	0.15	0.15	-0.25	-0.33	-0.16	-0.40	-0.46	-0.01	-0.09	-0.53	-0.34	-0.24	0.45	-0.11	0.03	-0.61	-0.28	0.02	0.47	0.02	0.30	-0.34	0.19	0.02	-0.45	-0.26	0.23	-0.42	-0.42	-0.35	0.31	-0.08	0.14	0.31	0.42	0.31	0.22	0.45	-0.42	0.17	0.19	0.09	0.16	0.40	-0.50	-0.26
ENSG00000136205	0.67	0.27	-0.44	0.18	0.19	-0.16	-0.15	-0.18	-0.31	-0.41	0.14	-0.08	-0.31	-0.13	-0.02	0.52	-0.23	0.17	-0.52	-0.18	0.14	0.57	0.01	0.38	-0.18	0.20	-0.16	-0.42	-0.22	0.13	-0.21	-0.24	-0.38	0.40	0.08	0.28	0.35	0.45	0.24	0.33	0.59	-0.48	0.21	0.25	-0.08	0.18	0.40	-0.54	-0.26
ENSG00000100201	0.21	0.29	-0.02	0.27	0.18	0.17	0.15	-0.07	0.11	0.00	-0.12	-0.09	0.13	-0.16	-0.14	0.09	-0.13	0.29	-0.16	-0.08	0.12	0.08	-0.16	0.06	-0.25	0.16	0.03	-0.08	0.12	0.01	-0.15	-0.12	-0.31	0.21	0.40	0.27	0.17	0.21	0.34	0.23	0.35	-0.07	0.27	0.33	-0.12	0.18	0.10	-0.06	-0.06
ENSG00000197102	0.36	0.25	-0.27	0.20	0.22	-0.06	0.02	-0.12	-0.07	-0.10	-0.13	-0.01	0.11	-0.26	-0.13	0.23	-0.01	0.39	-0.38	-0.26	0.24	0.36	-0.26	0.23	-0.26	0.18	-0.10	-0.27	-0.09	0.09	-0.21	-0.18	-0.35	0.29	0.27	0.28	0.29	0.37	0.42	0.27	0.32	-0.21	0.31	0.39	-0.19	0.25	0.18	-0.24	-0.20
ENSG00000141367	0.13	0.22	-0.09	0.06	0.18	0.07	0.09	-0.02	0.04	-0.02	-0.13	-0.13	0.23	-0.13	-0.02	0.05	-0.02	0.40	-0.22	-0.16	0.12	0.08	-0.28	-0.04	-0.24	0.09	0.02	-0.10	-0.02	0.03	-0.07	-0.03	-0.20	0.27	0.40	0.22	0.25	0.14	0.27	0.26	0.22	-0.04	0.27	0.30	-0.24	0.28	0.17	-0.03	-0.04
ENSG00000077274	0.30	0.17	-0.28	0.09	0.11	-0.19	-0.19	-0.09	-0.34	-0.34	0.10	-0.07	-0.31	-0.17	-0.18	0.38	-0.22	0.05	-0.49	-0.12	0.05	0.38	0.04	0.14	-0.17	0.15	0.02	-0.42	-0.21	0.24	-0.27	-0.27	-0.27	0.25	0.00	0.08	0.27	0.32	0.16	0.25	0.40	-0.35	0.19	0.14	0.15	0.06	0.27	-0.43	-0.21
ENSG00000106546	0.30	-0.06	-0.34	-0.06	0.09	-0.23	-0.21	-0.05	-0.44	-0.39	0.24	-0.09	-0.38	-0.15	-0.04	0.43	-0.35	-0.03	-0.57	-0.15	-0.18	0.45	0.07	0.15	-0.18	0.02	0.14	-0.41	-0.31	0.24	-0.26	-0.26	-0.15	0.17	-0.06	-0.07	0.17	0.27	0.08	0.06	0.18	-0.39	0.05	0.01	0.17	0.00	0.33	-0.44	-0.02
ENSG00000066827	0.42	0.16	-0.34	0.19	0.25	-0.22	-0.25	-0.13	-0.34	-0.30	0.05	0.02	-0.23	-0.39	-0.21	0.33	-0.11	0.26	-0.57	-0.37	0.07	0.49	-0.11	0.22	-0.36	0.23	0.00	-0.40	-0.31	0.23	-0.44	-0.41	-0.51	0.20	0.09	0.11	0.26	0.37	0.34	0.13	0.34	-0.38	0.23	0.21	0.12	0.15	0.30	-0.40	-0.16
ENSG00000134352	0.03	0.23	0.06	0.08	0.14	0.18	0.23	0.12	0.35	0.13	-0.13	-0.13	0.57	0.10	0.06	-0.25	0.11	0.35	0.20	0.05	0.27	-0.20	-0.15	-0.01	-0.02	-0.09	-0.17	0.07	0.22	-0.22	0.25	0.25	-0.13	0.16	0.55	0.28	0.15	-0.08	0.07	0.20	0.19	0.23	0.18	0.24	-0.26	0.17	-0.06	0.25	-0.14
ENSG00000147257	0.40	0.09	-0.36	0.10	0.11	-0.30	-0.29	-0.15	-0.41	-0.44	0.10	-0.05	-0.35	-0.27	-0.13	0.49	-0.13	0.07	-0.64	-0.29	0.07	0.52	0.07	0.11	-0.17	0.27	-0.09	-0.47	-0.28	0.31	-0.37	-0.37	-0.28	0.28	-0.04	0.09	0.37	0.37	0.17	0.24	0.39	-0.44	0.17	0.18	0.11	0.10	0.24	-0.56	-0.26
ENSG00000213218	0.26	0.12	-0.40	0.22	0.14	-0.33	-0.22	-0.05	-0.34	-0.42	0.04	0.09	-0.44	-0.20	-0.20	0.26	-0.11	-0.11	-0.45	-0.14	-0.12	0.35	-0.01	0.34	-0.19	0.14	0.08	-0.37	-0.33	0.10	-0.33	-0.37	-0.16	0.26	-0.24	0.08	0.10	0.35	0.18	0.13	0.35	-0.49	0.08	0.11	0.01	0.15	0.35	-0.45	-0.20
ENSG00000099953	0.47	0.18	-0.36	0.03	0.04	-0.21	-0.24	-0.22	-0.31	-0.41	0.04	-0.15	-0.45	-0.25	-0.17	0.52	-0.14	0.04	-0.62	-0.22	0.10	0.55	0.09	0.25	-0.21	0.16	0.02	-0.39	-0.28	0.12	-0.34	-0.34	-0.34	0.39	-0.12	0.18	0.39	0.48	0.26	0.30	0.48	-0.47	0.15	0.19	0.06	0.23	0.26	-0.58	-0.19
ENSG00000170421	0.06	0.19	0.20	0.05	0.04	0.22	0.21	0.17	0.21	0.16	0.03	-0.10	0.23	-0.11	-0.06	0.08	-0.05	0.13	-0.08	0.01	0.05	0.02	0.01	0.00	-0.13	-0.07	0.05	0.09	0.18	-0.24	-0.10	-0.12	-0.25	0.18	0.39	0.20	-0.03	0.14	0.22	0.11	0.21	-0.07	0.12	0.16	-0.47	0.21	0.08	0.03	-0.10
ENSG00000101846	0.15	0.07	-0.08	-0.02	-0.01	-0.08	-0.20	-0.02	-0.27	-0.18	0.13	-0.26	-0.23	-0.12	-0.10	0.27	-0.26	0.03	-0.30	0.01	-0.16	0.21	0.06	-0.13	-0.17	-0.01	0.29	-0.11	-0.10	0.19	-0.24	-0.22	-0.12	0.09	0.06	-0.05	0.05	0.19	0.00	0.03	0.12	-0.16	0.13	0.03	0.09	-0.10	0.06	-0.17	0.06
ENSG00000161011	0.37	0.14	-0.35	0.04	0.08	-0.20	-0.27	-0.20	-0.28	-0.39	-0.03	-0.04	-0.42	-0.28	-0.20	0.39	-0.03	0.01	-0.53	-0.22	0.06	0.39	0.06	0.23	-0.32	0.17	-0.08	-0.41	-0.24	0.23	-0.33	-0.35	-0.33	0.17	-0.13	0.14	0.43	0.30	0.23	0.25	0.42	-0.45	0.13	0.13	0.04	0.17	0.25	-0.48	-0.23
ENSG00000111371	0.32	-0.10	-0.29	-0.01	0.03	-0.17	-0.18	0.01	-0.41	-0.38	0.30	-0.13	-0.23	-0.06	0.06	0.35	-0.44	0.00	-0.51	-0.12	-0.14	0.39	0.06	0.00	-0.05	0.08	0.16	-0.28	-0.26	0.26	-0.21	-0.20	-0.18	0.13	0.03	-0.15	0.13	0.21	-0.01	-0.04	0.19	-0.33	0.01	-0.02	0.03	-0.14	0.23	-0.43	-0.02
ENSG00000144824	0.22	-0.15	-0.28	-0.04	0.00	-0.22	-0.23	0.07	-0.43	-0.35	0.36	-0.17	-0.26	-0.06	0.09	0.35	-0.46	-0.15	-0.50	-0.05	-0.23	0.37	0.13	0.03	-0.04	-0.03	0.31	-0.22	-0.25	0.11	-0.22	-0.20	-0.09	0.13	-0.03	-0.23	0.01	0.19	-0.07	-0.13	0.07	-0.37	0.01	-0.08	-0.05	-0.18	0.15	-0.35	0.06
ENSG00000092820	0.16	0.09	-0.20	0.01	-0.02	-0.03	0.06	0.03	-0.12	-0.21	0.07	-0.05	-0.17	-0.05	-0.12	0.21	-0.27	0.02	-0.33	0.07	-0.04	0.25	0.07	0.10	-0.02	0.03	0.21	-0.19	-0.06	0.02	-0.16	-0.18	-0.16	0.12	-0.04	0.08	0.10	0.21	0.12	0.11	0.32	-0.24	0.04	0.02	-0.05	0.03	0.15	-0.30	-0.07
ENSG00000169247	0.46	0.13	-0.26	0.32	0.36	-0.44	-0.53	-0.40	-0.55	-0.47	-0.08	0.12	-0.49	-0.54	-0.40	0.44	0.16	0.10	-0.57	-0.49	0.12	0.44	-0.10	0.31	-0.47	0.34	-0.30	-0.51	-0.41	0.49	-0.59	-0.59	-0.42	0.21	-0.11	0.08	0.47	0.41	0.32	0.23	0.36	-0.46	0.22	0.15	0.19	0.16	0.44	-0.48	-0.33
ENSG00000167658	0.13	0.33	-0.08	0.21	0.16	0.12	0.22	-0.03	0.28	0.11	-0.25	-0.05	0.24	-0.12	-0.09	0.00	0.19	0.37	-0.04	-0.13	0.25	0.03	-0.27	0.15	-0.18	0.17	-0.18	0.01	0.04	-0.23	-0.05	-0.05	-0.17	0.35	0.34	0.36	0.16	0.19	0.37	0.34	0.32	-0.01	0.31	0.38	-0.39	0.39	0.02	0.02	-0.16
ENSG00000135048	0.27	0.02	-0.26	0.06	0.12	-0.19	-0.21	-0.07	-0.39	-0.29	0.15	-0.12	-0.27	-0.23	-0.11	0.32	-0.31	0.05	-0.52	-0.15	-0.11	0.41	0.06	0.03	-0.21	0.11	0.21	-0.30	-0.24	0.21	-0.33	-0.30	-0.25	0.15	0.06	-0.05	0.15	0.28	0.15	0.02	0.20	-0.32	0.12	0.08	0.14	0.00	0.22	-0.35	0.06
ENSG00000127481	0.48	0.31	-0.25	0.29	0.25	-0.05	0.00	-0.12	-0.15	-0.14	-0.03	-0.05	0.02	-0.20	-0.09	0.24	-0.15	0.40	-0.33	-0.18	0.18	0.38	-0.22	0.24	-0.24	0.24	-0.07	-0.23	-0.12	0.07	-0.18	-0.17	-0.41	0.32	0.33	0.29	0.20	0.37	0.36	0.25	0.43	-0.22	0.34	0.36	-0.07	0.23	0.28	-0.25	-0.15
ENSG00000108786	0.52	0.28	-0.33	0.31	0.38	-0.45	-0.52	-0.41	-0.44	-0.51	-0.18	0.13	-0.58	-0.57	-0.46	0.43	0.21	0.19	-0.63	-0.56	0.22	0.46	-0.16	0.45	-0.44	0.34	-0.33	-0.59	-0.39	0.39	-0.59	-0.61	-0.52	0.36	-0.21	0.33	0.57	0.51	0.36	0.42	0.57	-0.53	0.24	0.24	0.20	0.27	0.44	-0.53	-0.51
ENSG00000102287	0.57	0.33	-0.28	0.39	0.37	-0.36	-0.41	-0.43	-0.44	-0.48	-0.28	0.08	-0.53	-0.47	-0.42	0.30	0.12	0.22	-0.47	-0.47	0.28	0.42	-0.24	0.34	-0.40	0.43	-0.28	-0.45	-0.29	0.40	-0.50	-0.49	-0.41	0.34	-0.04	0.34	0.45	0.51	0.37	0.42	0.56	-0.43	0.33	0.27	0.14	0.27	0.48	-0.50	-0.42
ENSG00000115760	0.09	-0.03	-0.09	0.01	0.05	0.03	0.07	0.15	-0.09	-0.02	0.17	-0.18	0.23	-0.01	0.08	0.04	-0.37	0.21	-0.27	-0.02	-0.05	0.12	-0.06	-0.13	-0.08	-0.02	0.22	-0.10	-0.07	0.08	-0.05	0.00	-0.21	0.04	0.34	-0.08	0.02	0.05	0.10	-0.05	0.03	-0.09	0.12	0.12	-0.10	-0.09	0.08	-0.06	0.09
ENSG00000161638	0.34	0.05	-0.29	-0.19	-0.24	-0.01	-0.03	0.03	-0.16	-0.21	0.28	-0.33	-0.21	0.02	0.10	0.37	-0.38	-0.05	-0.43	0.07	-0.01	0.43	0.24	0.00	0.03	-0.04	0.17	-0.13	-0.11	-0.05	-0.05	-0.07	-0.18	0.25	0.02	0.08	0.17	0.26	0.06	0.13	0.32	-0.32	-0.01	0.05	-0.10	0.06	0.12	-0.36	0.01
ENSG00000137076	0.38	0.43	-0.18	0.34	0.27	-0.04	-0.02	-0.27	-0.03	-0.13	-0.33	0.06	-0.04	-0.21	-0.20	0.20	0.22	0.40	-0.17	-0.20	0.34	0.24	-0.41	0.40	-0.22	0.34	-0.28	-0.23	-0.09	-0.06	-0.11	-0.12	-0.24	0.42	0.18	0.45	0.21	0.42	0.47	0.43	0.46	-0.15	0.40	0.48	-0.24	0.40	0.23	-0.19	-0.31
ENSG00000185658	0.07	-0.10	-0.05	-0.03	0.02	-0.04	-0.08	0.01	-0.22	-0.16	0.19	-0.10	-0.04	-0.03	-0.02	0.17	-0.39	-0.01	-0.26	0.06	-0.14	0.07	0.05	-0.14	-0.04	-0.05	0.32	-0.12	-0.06	0.18	-0.13	-0.10	-0.14	-0.10	0.03	-0.20	0.07	0.01	-0.10	-0.12	0.04	-0.15	-0.04	-0.08	0.12	-0.27	0.02	-0.14	0.11
ENSG00000096696	-0.18	0.16	0.14	0.05	-0.08	0.34	0.39	0.22	0.42	0.33	-0.05	-0.09	0.46	0.14	0.05	-0.21	-0.09	0.13	0.20	0.26	0.05	-0.23	-0.02	-0.17	0.06	-0.08	0.21	0.27	0.27	-0.34	0.17	0.16	-0.09	-0.02	0.35	0.13	-0.07	-0.13	0.06	0.05	0.07	0.16	0.03	0.18	-0.28	0.04	-0.27	0.30	0.20
ENSG00000151150	0.21	-0.05	-0.22	0.05	0.09	-0.17	-0.19	-0.10	-0.30	-0.28	0.17	-0.06	-0.22	-0.20	-0.09	0.32	-0.30	0.01	-0.52	-0.22	-0.15	0.28	0.03	0.03	-0.19	0.02	0.14	-0.32	-0.22	0.30	-0.34	-0.31	-0.25	0.12	-0.02	-0.16	0.19	0.22	0.08	-0.02	0.14	-0.34	0.06	0.00	0.12	-0.10	0.22	-0.36	-0.02
ENSG00000221878	0.22	0.21	-0.35	0.19	0.14	-0.29	-0.35	0.00	-0.30	-0.39	0.19	-0.03	-0.23	-0.16	-0.09	0.20	-0.18	-0.05	-0.46	-0.08	-0.13	0.29	0.08	0.23	-0.21	0.12	0.09	-0.29	-0.38	0.29	-0.29	-0.28	-0.20	0.31	-0.09	0.08	0.11	0.33	0.17	0.08	0.31	-0.40	0.25	0.12	-0.01	0.11	0.26	-0.43	-0.10
ENSG00000112414	0.15	-0.08	-0.14	0.00	0.10	-0.14	-0.21	0.00	-0.37	-0.29	0.18	-0.16	-0.29	-0.20	-0.12	0.29	-0.34	0.09	-0.44	-0.15	-0.25	0.28	-0.02	-0.08	-0.20	0.04	0.30	-0.23	-0.25	0.29	-0.34	-0.30	-0.17	0.07	0.05	-0.17	0.01	0.18	0.06	-0.12	0.07	-0.20	0.08	-0.03	0.17	-0.10	0.24	-0.28	0.11
ENSG00000159140	0.47	0.20	-0.32	0.20	0.18	-0.17	-0.14	-0.13	-0.31	-0.35	0.04	-0.06	-0.15	-0.09	-0.06	0.26	-0.26	0.21	-0.36	-0.07	0.15	0.38	-0.14	0.29	-0.14	0.17	0.05	-0.28	-0.22	0.10	-0.13	-0.12	-0.33	0.27	0.13	0.18	0.23	0.30	0.19	0.20	0.44	-0.31	0.22	0.20	0.04	0.09	0.30	-0.34	-0.15
ENSG00000110321	0.17	0.13	-0.11	0.04	0.09	0.07	0.00	-0.02	-0.06	-0.16	0.00	-0.11	-0.05	-0.20	-0.16	0.20	-0.20	0.18	-0.37	-0.10	0.00	0.20	-0.11	0.01	-0.24	0.07	0.17	-0.21	-0.06	0.05	-0.23	-0.21	-0.38	0.12	0.18	0.11	0.18	0.20	0.22	0.13	0.27	-0.25	0.16	0.20	-0.07	0.10	0.08	-0.22	-0.07
ENSG00000037280	0.47	0.06	-0.35	0.08	0.06	-0.29	-0.38	-0.29	-0.50	-0.46	0.01	0.00	-0.54	-0.18	-0.16	0.45	-0.09	-0.02	-0.39	-0.12	0.11	0.45	-0.05	0.40	-0.15	0.24	-0.11	-0.43	-0.23	0.22	-0.17	-0.23	-0.15	0.13	-0.29	0.16	0.30	0.35	0.17	0.22	0.39	-0.45	-0.01	0.10	0.06	0.02	0.35	-0.42	-0.25
ENSG00000127022	0.18	0.05	-0.13	-0.06	-0.05	0.05	0.06	-0.02	-0.10	-0.10	0.18	-0.16	-0.01	-0.06	0.01	0.20	-0.38	0.00	-0.38	0.02	-0.06	0.19	0.08	-0.13	-0.05	-0.05	0.24	-0.11	-0.03	0.09	-0.14	-0.10	-0.21	0.09	0.17	0.04	0.14	0.18	0.10	0.07	0.18	-0.28	0.07	0.11	-0.07	0.02	0.10	-0.26	0.05
ENSG00000172296	0.18	-0.03	-0.05	-0.08	-0.05	-0.02	-0.05	0.13	-0.18	-0.20	0.16	-0.27	-0.06	0.00	0.04	0.20	-0.44	0.02	-0.37	0.11	-0.15	0.20	0.25	-0.13	-0.03	-0.11	0.33	-0.13	-0.03	0.08	-0.11	-0.09	-0.23	0.06	0.12	-0.08	0.13	0.06	-0.07	-0.05	0.19	-0.15	-0.02	-0.07	0.09	-0.17	0.11	-0.23	0.12
ENSG00000173821	0.19	0.34	0.04	0.24	0.26	0.10	0.19	-0.05	0.24	0.14	-0.25	-0.06	0.40	-0.02	0.00	-0.11	0.10	0.42	0.09	-0.08	0.37	-0.05	-0.21	0.16	-0.08	0.06	-0.22	0.01	0.17	-0.10	0.10	0.12	-0.21	0.27	0.53	0.42	0.25	0.12	0.26	0.33	0.32	0.17	0.27	0.34	-0.12	0.26	0.04	0.13	-0.20
ENSG00000075420	0.24	0.04	-0.17	-0.07	0.15	-0.07	-0.08	-0.01	-0.25	-0.29	0.19	-0.08	-0.07	-0.13	-0.10	0.25	-0.33	0.15	-0.44	-0.15	0.00	0.24	-0.05	0.06	-0.18	-0.02	0.11	-0.34	-0.15	0.22	-0.20	-0.19	-0.31	0.17	0.11	-0.04	0.27	0.16	0.02	0.11	0.28	-0.37	0.06	-0.10	0.04	0.03	0.29	-0.36	-0.15
ENSG00000135862	0.33	0.51	-0.07	0.37	0.38	-0.02	0.04	-0.20	0.15	0.06	-0.41	0.02	0.12	-0.36	-0.28	0.18	0.43	0.61	-0.08	-0.38	0.45	0.17	-0.43	0.21	-0.36	0.35	-0.41	-0.15	-0.02	-0.01	-0.23	-0.23	-0.28	0.48	0.40	0.51	0.30	0.35	0.50	0.49	0.44	0.06	0.53	0.52	-0.23	0.48	0.15	-0.01	-0.33
ENSG00000243130	0.29	0.08	-0.26	0.06	-0.01	-0.26	-0.26	-0.10	-0.40	-0.45	0.03	-0.15	-0.43	-0.07	-0.10	0.24	-0.21	-0.09	-0.44	0.02	-0.09	0.31	0.10	0.08	-0.05	0.15	0.06	-0.28	-0.34	0.19	-0.17	-0.17	-0.09	0.23	-0.12	0.14	0.19	0.29	0.13	0.22	0.32	-0.25	0.07	0.16	0.21	0.10	0.35	-0.41	-0.06
ENSG00000242221	0.22	0.14	-0.16	0.17	0.18	-0.08	-0.15	0.01	-0.12	-0.25	-0.08	-0.14	-0.32	-0.27	-0.31	0.19	-0.09	0.07	-0.28	-0.14	-0.03	0.13	-0.03	0.23	-0.38	0.08	0.02	-0.29	-0.08	0.17	-0.32	-0.34	-0.32	0.16	-0.04	0.18	0.23	0.21	0.18	0.21	0.36	-0.25	0.12	0.12	0.14	0.05	0.24	-0.20	-0.28
ENSG00000112773	0.21	-0.05	-0.20	-0.09	-0.05	-0.07	-0.05	-0.01	-0.24	-0.23	0.24	-0.17	-0.21	0.01	0.05	0.31	-0.45	-0.05	-0.44	0.01	-0.13	0.26	0.19	-0.09	-0.02	-0.03	0.23	-0.20	-0.10	0.18	-0.16	-0.14	-0.13	0.08	-0.01	-0.12	0.18	0.13	-0.05	0.02	0.22	-0.33	-0.01	-0.08	0.03	-0.12	0.14	-0.38	0.02
ENSG00000112419	0.09	0.13	0.00	0.07	0.15	0.24	0.25	0.14	0.17	0.12	-0.04	-0.20	0.23	-0.08	-0.01	0.08	-0.23	0.34	-0.14	-0.03	0.00	0.05	-0.12	-0.04	-0.21	-0.02	0.16	-0.03	0.11	-0.01	-0.08	-0.03	-0.23	0.11	0.48	0.11	0.04	0.07	0.26	0.03	0.12	0.11	0.27	0.23	-0.18	0.07	0.03	0.03	0.08
ENSG00000135046	0.14	0.08	0.00	-0.01	0.15	-0.06	-0.09	0.04	-0.16	-0.10	0.20	-0.13	-0.06	-0.32	-0.20	0.33	-0.09	0.13	-0.46	-0.26	0.04	0.30	0.17	-0.08	-0.29	0.10	0.05	-0.25	-0.07	0.18	-0.39	-0.37	-0.36	0.15	0.19	-0.02	0.26	0.21	0.16	0.13	0.22	-0.22	0.17	0.01	-0.13	0.09	0.13	-0.27	-0.18
ENSG00000005108	0.57	0.25	-0.53	0.06	0.14	-0.37	-0.35	-0.34	-0.46	-0.58	0.00	-0.02	-0.35	-0.14	-0.06	0.44	-0.08	0.09	-0.64	-0.24	0.21	0.55	-0.01	0.33	-0.15	0.18	-0.25	-0.61	-0.40	0.33	-0.17	-0.17	-0.30	0.41	-0.04	0.27	0.58	0.46	0.21	0.47	0.52	-0.46	0.21	0.28	0.27	0.27	0.41	-0.63	-0.28
ENSG00000085063	0.30	0.09	-0.16	-0.03	0.03	-0.10	-0.12	-0.12	-0.25	-0.23	0.08	-0.12	-0.29	-0.18	-0.13	0.37	-0.28	0.07	-0.52	-0.14	-0.03	0.31	0.12	-0.04	-0.16	0.04	0.10	-0.31	-0.13	0.25	-0.31	-0.29	-0.28	0.14	0.01	0.03	0.29	0.26	0.11	0.15	0.33	-0.35	0.07	0.05	0.08	0.03	0.25	-0.44	-0.10
ENSG00000108389	0.26	0.00	-0.24	-0.01	-0.12	0.01	-0.01	0.04	-0.18	-0.24	0.22	-0.28	-0.23	0.12	0.13	0.25	-0.49	-0.07	-0.30	0.21	-0.18	0.21	0.20	0.03	0.02	-0.01	0.28	-0.13	-0.06	0.02	0.01	0.00	-0.10	0.06	-0.05	-0.01	0.08	0.07	-0.05	0.02	0.26	-0.27	-0.05	0.02	0.00	-0.16	0.13	-0.25	0.13
ENSG00000184009	0.02	0.29	0.04	0.07	0.11	0.20	0.27	0.15	0.35	0.15	-0.24	-0.06	0.30	0.01	-0.05	-0.09	0.15	0.28	0.05	0.08	0.17	-0.03	-0.21	0.07	-0.08	0.01	-0.06	0.16	0.06	-0.35	0.08	0.07	-0.16	0.28	0.33	0.37	0.02	0.10	0.26	0.24	0.25	0.07	0.26	0.34	-0.48	0.41	-0.02	0.06	-0.10
ENSG00000163430	-0.06	0.01	-0.03	-0.18	-0.18	0.26	0.26	0.22	0.15	0.14	0.15	-0.29	0.29	0.14	0.13	-0.04	-0.27	0.15	0.01	0.18	0.00	-0.14	-0.04	-0.24	0.02	-0.15	0.16	0.17	0.10	-0.10	0.14	0.15	-0.02	0.00	0.29	-0.11	0.01	-0.19	-0.06	0.00	0.02	0.13	0.12	-0.02	-0.32	-0.07	-0.08	0.11	0.11
ENSG00000229807	-0.07	0.32	0.07	0.25	0.24	0.05	0.01	-0.06	0.06	0.09	0.02	0.11	0.11	-0.19	-0.20	0.00	0.11	0.12	0.01	-0.08	-0.07	-0.02	-0.26	0.05	-0.29	-0.01	0.20	0.04	-0.03	0.01	-0.23	-0.16	-0.17	0.18	0.18	0.03	-0.17	0.24	0.22	0.02	-0.02	0.13	0.39	0.17	-0.05	0.14	-0.05	0.11	0.02
ENSG00000278249	-0.19	0.07	0.23	-0.14	-0.07	0.25	0.28	0.09	0.33	0.31	-0.18	-0.11	0.22	-0.06	-0.08	0.04	0.19	0.16	0.05	0.00	0.08	-0.09	-0.16	-0.24	-0.12	-0.07	0.03	0.21	0.12	-0.25	-0.04	-0.01	-0.13	0.06	0.17	0.00	-0.01	-0.02	0.13	0.07	-0.08	0.09	0.15	0.07	-0.40	0.19	-0.22	0.12	-0.02
ENSG00000270066	-0.19	0.07	0.23	-0.14	-0.07	0.25	0.28	0.09	0.33	0.31	-0.18	-0.11	0.22	-0.06	-0.08	0.04	0.19	0.16	0.05	0.00	0.08	-0.09	-0.16	-0.24	-0.12	-0.07	0.03	0.21	0.12	-0.25	-0.04	-0.01	-0.13	0.06	0.17	0.00	-0.01	-0.02	0.13	0.07	-0.08	0.09	0.15	0.07	-0.40	0.19	-0.22	0.12	-0.02
ENSG00000279868	-0.16	0.08	-0.01	-0.03	-0.06	0.11	0.22	0.10	0.23	0.18	-0.12	-0.11	0.10	-0.05	-0.03	0.00	0.05	0.11	-0.09	0.03	-0.17	-0.05	-0.27	-0.10	-0.17	-0.03	0.15	0.14	-0.09	-0.23	-0.06	-0.05	0.00	0.18	0.05	0.17	-0.05	0.12	0.22	0.14	-0.01	-0.07	0.10	0.27	-0.38	0.27	-0.08	0.10	0.05
ENSG00000170848	0.50	0.23	-0.29	0.17	0.06	-0.24	-0.30	-0.12	-0.40	-0.45	-0.05	-0.14	-0.40	-0.12	-0.12	0.30	-0.16	0.01	-0.40	-0.04	0.12	0.35	0.02	0.24	-0.16	0.16	-0.06	-0.33	-0.20	0.22	-0.19	-0.20	-0.25	0.26	-0.05	0.23	0.31	0.34	0.16	0.31	0.50	-0.32	0.17	0.18	0.04	0.07	0.39	-0.44	-0.29
ENSG00000109971	0.01	0.22	0.06	0.18	0.30	0.09	0.12	-0.06	0.15	0.14	-0.30	-0.02	0.09	-0.32	-0.23	0.13	0.16	0.40	-0.24	-0.26	0.02	0.03	-0.35	0.07	-0.41	0.09	0.02	-0.05	-0.01	-0.01	-0.29	-0.24	-0.32	0.24	0.21	0.23	0.20	0.18	0.40	0.21	0.18	-0.05	0.28	0.36	-0.21	0.34	0.10	0.00	-0.11
ENSG00000035862	0.42	0.27	-0.26	0.16	0.21	-0.24	-0.28	-0.15	-0.34	-0.39	-0.03	-0.02	-0.33	-0.27	-0.33	0.32	-0.06	0.18	-0.39	-0.16	0.22	0.33	-0.10	0.26	-0.25	0.26	-0.14	-0.41	-0.24	0.28	-0.30	-0.34	-0.38	0.24	-0.07	0.23	0.39	0.32	0.18	0.34	0.56	-0.36	0.22	0.11	0.06	0.11	0.30	-0.44	-0.42
ENSG00000117643	0.31	0.08	-0.32	0.05	-0.08	-0.11	-0.12	-0.07	-0.25	-0.30	0.10	-0.22	-0.32	0.01	0.02	0.33	-0.33	-0.07	-0.36	0.13	-0.11	0.29	0.15	0.12	-0.05	0.10	0.14	-0.22	-0.16	0.05	-0.07	-0.11	-0.09	0.16	-0.10	0.11	0.19	0.20	0.06	0.17	0.34	-0.35	0.02	0.15	0.01	-0.01	0.17	-0.31	0.07
ENSG00000170776	0.21	0.14	-0.14	0.24	0.36	-0.05	0.02	-0.03	0.05	-0.02	-0.06	0.02	0.19	-0.30	-0.18	0.06	0.05	0.40	-0.27	-0.37	0.19	0.19	-0.15	0.21	-0.37	0.15	-0.15	-0.25	-0.09	0.05	-0.27	-0.23	-0.39	0.19	0.36	0.10	0.28	0.18	0.35	0.11	0.26	-0.08	0.21	0.18	-0.15	0.17	0.14	-0.09	-0.18
ENSG00000002726	-0.06	0.09	0.11	0.16	0.12	-0.04	-0.08	0.16	-0.08	-0.06	0.29	0.10	0.25	-0.08	-0.12	0.02	-0.07	-0.12	-0.10	0.10	-0.08	0.02	0.07	0.12	0.00	-0.01	0.01	0.00	-0.10	-0.08	-0.09	-0.12	-0.15	0.17	0.12	-0.08	-0.19	0.15	0.05	-0.10	0.06	-0.13	0.10	0.01	-0.32	0.07	0.07	-0.09	-0.09
ENSG00000135346	0.02	-0.01	0.03	0.06	0.07	-0.16	-0.33	-0.03	-0.30	-0.33	-0.07	-0.10	-0.37	-0.28	-0.34	0.12	-0.01	-0.05	-0.27	-0.06	-0.17	0.02	-0.11	0.01	-0.36	-0.01	0.29	-0.13	-0.21	0.17	-0.36	-0.35	-0.29	-0.03	-0.22	-0.14	0.08	0.05	0.01	-0.05	0.09	-0.25	0.09	-0.07	0.05	-0.06	0.19	-0.16	-0.10
ENSG00000168389	0.36	-0.02	-0.45	-0.09	-0.06	-0.24	-0.21	-0.09	-0.41	-0.48	0.20	-0.14	-0.42	-0.05	0.05	0.40	-0.32	-0.10	-0.60	-0.07	-0.06	0.51	0.15	0.18	-0.04	0.12	0.07	-0.37	-0.35	0.16	-0.15	-0.16	-0.17	0.22	-0.17	0.07	0.28	0.32	0.10	0.19	0.33	-0.43	0.02	0.10	0.12	0.08	0.26	-0.55	-0.11
ENSG00000171105	0.36	0.05	-0.41	0.01	-0.06	-0.20	-0.21	-0.10	-0.36	-0.37	0.21	-0.21	-0.31	-0.08	0.03	0.36	-0.37	0.03	-0.55	-0.07	-0.08	0.47	0.15	0.09	0.01	0.13	0.11	-0.32	-0.28	0.21	-0.18	-0.19	-0.16	0.22	-0.02	0.10	0.21	0.34	0.14	0.13	0.33	-0.33	0.05	0.18	0.11	0.01	0.21	-0.44	0.00
ENSG00000266962	0.55	0.29	-0.34	0.30	0.37	-0.46	-0.52	-0.45	-0.46	-0.52	-0.20	0.14	-0.61	-0.58	-0.45	0.47	0.21	0.19	-0.66	-0.58	0.23	0.50	-0.17	0.46	-0.43	0.35	-0.35	-0.62	-0.40	0.40	-0.60	-0.62	-0.51	0.39	-0.21	0.34	0.58	0.54	0.38	0.44	0.58	-0.55	0.25	0.25	0.22	0.29	0.47	-0.56	-0.50
ENSG00000154930	0.41	0.46	-0.12	0.42	0.41	-0.15	-0.18	-0.35	-0.06	-0.04	-0.51	0.05	-0.17	-0.51	-0.40	0.20	0.40	0.56	-0.27	-0.51	0.41	0.26	-0.43	0.24	-0.45	0.46	-0.41	-0.27	-0.14	0.15	-0.41	-0.40	-0.40	0.40	0.21	0.50	0.40	0.42	0.54	0.52	0.47	-0.16	0.47	0.56	-0.08	0.42	0.26	-0.13	-0.32
ENSG00000115306	0.00	0.26	-0.02	0.26	0.20	0.14	0.27	0.03	0.35	0.24	-0.27	0.01	0.35	-0.04	-0.07	-0.15	0.21	0.37	0.27	-0.04	0.24	-0.12	-0.29	0.13	-0.09	0.10	-0.11	0.13	0.17	-0.29	0.07	0.07	-0.01	0.19	0.43	0.25	-0.02	0.03	0.27	0.13	0.16	0.29	0.25	0.29	-0.23	0.22	-0.10	0.31	-0.01
ENSG00000132470	0.30	0.47	-0.07	0.44	0.33	-0.06	-0.10	-0.21	0.08	-0.07	-0.33	0.12	0.02	-0.35	-0.32	0.17	0.36	0.35	-0.16	-0.24	0.30	0.22	-0.25	0.38	-0.24	0.34	-0.28	-0.15	-0.06	-0.16	-0.26	-0.30	-0.35	0.42	0.21	0.52	0.19	0.44	0.48	0.40	0.49	-0.13	0.35	0.55	-0.17	0.43	0.06	-0.10	-0.28
ENSG00000119630	0.37	0.12	-0.31	-0.05	0.06	-0.13	-0.24	-0.20	-0.25	-0.38	0.05	-0.20	-0.34	-0.25	-0.21	0.37	-0.14	0.14	-0.49	-0.20	0.12	0.40	0.03	0.17	-0.24	0.13	0.09	-0.34	-0.21	0.16	-0.30	-0.29	-0.35	0.19	-0.03	0.16	0.39	0.34	0.20	0.24	0.43	-0.38	0.09	0.11	0.09	0.11	0.14	-0.42	-0.19
ENSG00000117335	0.20	0.09	-0.17	-0.01	-0.01	0.03	-0.01	-0.03	-0.13	-0.19	0.10	-0.16	-0.14	-0.10	-0.05	0.19	-0.33	0.06	-0.42	-0.07	-0.03	0.21	0.06	-0.09	-0.11	0.06	0.18	-0.19	-0.05	0.18	-0.19	-0.16	-0.24	0.11	0.11	0.08	0.21	0.19	0.14	0.15	0.27	-0.24	0.10	0.14	-0.04	0.01	0.16	-0.30	-0.02
ENSG00000003436	0.29	-0.06	-0.28	-0.07	-0.06	-0.10	-0.08	0.03	-0.25	-0.36	0.20	-0.17	-0.28	0.01	0.06	0.29	-0.44	-0.15	-0.46	0.05	-0.14	0.29	0.22	0.05	-0.02	-0.05	0.17	-0.28	-0.12	0.09	-0.12	-0.11	-0.13	0.12	-0.04	-0.03	0.18	0.15	-0.02	0.06	0.26	-0.34	-0.07	-0.05	0.10	-0.10	0.21	-0.38	0.00
ENSG00000143382	0.55	0.35	-0.31	0.36	0.36	-0.36	-0.39	-0.31	-0.40	-0.46	-0.15	0.14	-0.46	-0.42	-0.42	0.39	0.13	0.21	-0.45	-0.36	0.30	0.49	-0.17	0.46	-0.35	0.41	-0.26	-0.49	-0.31	0.20	-0.44	-0.48	-0.45	0.36	-0.07	0.33	0.39	0.50	0.34	0.40	0.64	-0.49	0.27	0.25	0.08	0.28	0.38	-0.50	-0.47
ENSG00000183668	0.22	0.12	-0.37	-0.04	-0.03	-0.16	-0.19	-0.08	-0.27	-0.34	0.15	-0.15	-0.31	-0.08	-0.08	0.23	-0.23	0.05	-0.31	-0.05	-0.02	0.19	-0.13	0.03	-0.05	0.03	0.17	-0.21	-0.26	0.22	-0.19	-0.17	-0.17	0.10	-0.09	0.05	0.14	0.21	0.02	0.10	0.23	-0.23	0.19	0.07	-0.06	-0.07	0.12	-0.30	-0.15
ENSG00000177707	0.24	-0.08	-0.28	-0.04	-0.02	-0.15	-0.18	-0.08	-0.28	-0.34	0.16	-0.14	-0.30	-0.14	-0.03	0.33	-0.32	-0.03	-0.55	-0.15	-0.17	0.31	0.09	0.01	-0.08	0.01	0.12	-0.30	-0.25	0.22	-0.27	-0.25	-0.24	0.12	-0.09	-0.05	0.22	0.18	0.03	0.05	0.17	-0.36	0.01	0.08	0.16	-0.08	0.16	-0.38	0.00
ENSG00000081479	-0.09	0.32	0.14	0.11	0.18	0.13	0.19	0.09	0.36	0.40	-0.28	0.10	0.44	-0.15	-0.12	-0.16	0.27	0.41	0.15	-0.08	0.20	-0.14	-0.29	-0.11	-0.14	-0.02	-0.05	0.16	0.12	-0.19	-0.05	-0.03	-0.15	0.14	0.39	0.24	0.00	0.03	0.22	0.10	0.06	0.26	0.26	0.25	-0.26	0.23	-0.16	0.31	0.06
ENSG00000113594	0.11	-0.03	-0.17	-0.04	0.05	-0.05	-0.02	-0.02	-0.18	-0.18	0.26	-0.11	-0.26	-0.20	-0.07	0.37	-0.31	0.10	-0.49	-0.21	-0.26	0.32	0.00	-0.15	-0.19	0.14	0.26	-0.21	-0.19	0.20	-0.34	-0.30	-0.19	0.17	-0.05	-0.06	0.05	0.24	0.10	-0.01	0.15	-0.26	0.09	0.04	0.15	0.03	0.09	-0.33	0.00
ENSG00000263740	-0.12	0.01	-0.14	-0.03	-0.14	0.06	0.22	0.01	0.24	0.16	-0.13	-0.09	0.02	0.06	0.08	0.01	-0.02	-0.01	-0.07	0.07	-0.18	-0.03	-0.17	-0.05	0.00	-0.03	0.13	0.14	-0.03	-0.27	0.03	0.04	0.14	0.15	-0.05	0.19	-0.02	0.14	0.15	0.14	0.01	-0.04	-0.02	0.30	-0.23	0.16	-0.19	0.09	0.09
ENSG00000069702	0.38	0.07	-0.35	0.02	0.02	-0.21	-0.27	-0.09	-0.37	-0.40	0.19	-0.24	-0.29	-0.19	-0.08	0.34	-0.30	0.11	-0.57	-0.18	0.03	0.48	0.12	0.10	-0.13	0.11	0.12	-0.36	-0.28	0.20	-0.27	-0.27	-0.31	0.21	0.12	0.08	0.27	0.34	0.19	0.15	0.36	-0.33	0.11	0.18	0.08	0.02	0.24	-0.41	-0.08
ENSG00000134294	0.20	0.05	-0.25	0.00	0.07	-0.02	-0.01	-0.02	-0.13	-0.27	0.08	-0.08	-0.16	-0.09	-0.03	0.24	-0.29	-0.03	-0.46	-0.09	-0.07	0.30	0.03	0.05	-0.13	0.00	0.19	-0.27	-0.15	0.08	-0.20	-0.15	-0.26	0.18	0.10	0.02	0.14	0.25	0.15	0.11	0.20	-0.28	0.12	0.15	0.16	0.05	0.10	-0.35	-0.01
ENSG00000100234	-0.25	-0.08	0.17	-0.07	-0.12	0.40	0.48	0.37	0.50	0.31	0.13	-0.18	0.73	0.45	0.31	-0.37	-0.19	0.00	0.43	0.50	-0.07	-0.43	0.06	-0.16	0.28	-0.32	0.12	0.41	0.31	-0.50	0.52	0.52	0.10	-0.10	0.37	-0.05	-0.23	-0.35	-0.22	-0.16	-0.14	0.32	-0.13	0.02	-0.45	-0.11	-0.31	0.39	0.20
ENSG00000108256	0.11	0.06	-0.05	0.12	0.23	-0.01	-0.01	-0.03	-0.10	-0.06	0.08	-0.02	-0.05	-0.26	-0.21	0.20	-0.20	0.17	-0.37	-0.20	-0.07	0.21	-0.04	-0.10	-0.31	0.10	0.19	-0.19	-0.13	0.18	-0.36	-0.30	-0.37	0.07	0.18	-0.05	0.14	0.18	0.19	0.00	0.17	-0.21	0.12	0.08	0.16	0.04	0.08	-0.21	0.02
ENSG00000214548	0.25	0.54	-0.03	0.46	0.28	0.05	0.08	-0.11	0.14	0.08	-0.37	0.00	0.10	-0.22	-0.24	0.05	0.26	0.46	0.07	-0.11	0.28	0.06	-0.39	0.20	-0.29	0.28	-0.15	-0.02	0.07	-0.10	-0.14	-0.15	-0.20	0.37	0.39	0.47	0.06	0.29	0.44	0.35	0.41	0.10	0.50	0.49	-0.19	0.36	0.11	0.10	-0.15
ENSG00000141736	0.51	0.13	-0.36	0.12	0.14	-0.25	-0.30	-0.23	-0.47	-0.46	0.08	-0.07	-0.48	-0.20	-0.16	0.43	-0.20	0.08	-0.47	-0.18	0.14	0.50	-0.03	0.33	-0.19	0.28	-0.05	-0.42	-0.28	0.21	-0.26	-0.28	-0.28	0.23	-0.10	0.16	0.31	0.40	0.21	0.25	0.48	-0.44	0.09	0.10	0.09	0.06	0.35	-0.49	-0.26
ENSG00000140575	0.02	0.06	-0.08	-0.14	-0.04	0.22	0.34	0.29	0.17	0.08	0.15	-0.20	0.31	0.14	0.20	-0.01	-0.35	0.10	-0.18	0.14	-0.03	0.05	0.02	-0.12	-0.04	-0.21	0.30	0.01	0.12	-0.17	0.10	0.14	-0.11	0.10	0.40	0.06	0.02	0.00	0.10	0.05	0.09	-0.08	0.05	0.10	-0.35	0.08	0.08	-0.03	0.11
ENSG00000185624	0.22	0.42	-0.06	0.29	0.30	-0.03	-0.06	-0.19	-0.02	-0.08	-0.36	0.12	-0.06	-0.38	-0.44	0.17	0.27	0.38	-0.16	-0.24	0.33	0.10	-0.41	0.26	-0.37	0.29	-0.21	-0.23	-0.05	0.05	-0.30	-0.31	-0.36	0.29	0.13	0.33	0.29	0.29	0.39	0.41	0.44	-0.14	0.40	0.33	-0.11	0.35	0.15	-0.14	-0.39
ENSG00000133401	0.56	0.22	-0.44	0.21	0.20	-0.32	-0.27	-0.17	-0.45	-0.44	0.15	0.02	-0.33	-0.20	-0.09	0.48	-0.21	0.11	-0.57	-0.23	0.17	0.60	-0.01	0.30	-0.17	0.35	-0.10	-0.49	-0.30	0.23	-0.28	-0.30	-0.29	0.35	0.04	0.25	0.33	0.49	0.26	0.34	0.54	-0.51	0.19	0.27	0.08	0.14	0.34	-0.54	-0.29
ENSG00000173757	0.36	0.09	-0.43	0.06	0.03	-0.21	-0.19	-0.14	-0.34	-0.40	0.12	-0.15	-0.36	-0.15	-0.07	0.35	-0.30	0.03	-0.56	-0.13	-0.03	0.42	0.06	0.19	-0.13	0.13	0.07	-0.38	-0.29	0.21	-0.24	-0.24	-0.23	0.25	-0.05	0.13	0.31	0.34	0.20	0.22	0.39	-0.37	0.10	0.20	0.16	0.08	0.27	-0.45	-0.10
ENSG00000263934	0.11	0.30	-0.27	0.11	0.02	-0.02	0.14	0.02	0.13	-0.05	-0.12	0.03	-0.06	-0.10	-0.12	0.10	0.14	0.15	-0.14	-0.08	0.07	0.22	-0.26	0.13	-0.14	0.13	-0.01	-0.09	-0.13	-0.23	-0.13	-0.16	-0.08	0.31	0.09	0.28	0.01	0.31	0.31	0.25	0.29	-0.17	0.23	0.28	-0.37	0.35	0.00	-0.12	-0.15
ENSG00000130702	0.04	0.38	0.03	0.30	0.17	0.13	0.12	-0.03	0.31	0.11	-0.30	0.00	0.24	-0.07	-0.16	-0.11	0.30	0.31	0.20	0.04	0.23	-0.09	-0.26	0.15	-0.13	0.19	-0.11	0.13	0.08	-0.37	0.03	0.01	-0.13	0.24	0.31	0.37	0.00	0.13	0.29	0.25	0.30	0.11	0.27	0.39	-0.33	0.31	-0.11	0.19	-0.07
ENSG00000156453	0.56	0.15	-0.49	0.07	0.05	-0.28	-0.28	-0.29	-0.48	-0.48	0.14	-0.02	-0.51	-0.14	-0.02	0.59	-0.20	0.02	-0.59	-0.17	0.10	0.59	0.00	0.33	-0.07	0.28	-0.12	-0.48	-0.35	0.23	-0.22	-0.24	-0.25	0.30	-0.21	0.17	0.34	0.45	0.21	0.29	0.46	-0.50	0.12	0.20	0.10	0.08	0.34	-0.59	-0.22
ENSG00000111057	-0.02	0.30	0.17	0.10	0.14	0.17	0.19	0.07	0.29	0.22	-0.24	0.05	0.25	-0.20	-0.21	-0.04	0.25	0.25	0.01	-0.13	0.28	-0.05	-0.22	0.11	-0.20	0.00	-0.13	0.03	0.15	-0.18	-0.11	-0.10	-0.27	0.21	0.29	0.30	0.10	0.14	0.34	0.24	0.20	0.04	0.25	0.24	-0.37	0.33	0.03	0.09	-0.27
ENSG00000138448	-0.18	0.00	-0.03	-0.21	-0.09	0.18	0.20	0.24	0.09	0.16	0.10	-0.20	0.15	-0.01	0.04	-0.08	-0.30	0.13	-0.21	0.07	-0.23	-0.01	-0.05	-0.34	-0.11	-0.18	0.45	0.10	-0.03	-0.04	-0.07	0.00	-0.05	0.00	0.23	-0.08	-0.11	-0.01	0.11	-0.07	-0.11	0.07	0.09	0.08	-0.15	0.04	0.00	0.06	0.32
ENSG00000168036	-0.30	0.07	0.18	0.03	0.10	0.31	0.34	0.35	0.48	0.34	-0.20	-0.13	0.50	-0.01	-0.06	-0.33	0.11	0.28	0.23	0.10	0.01	-0.30	-0.16	-0.16	-0.12	-0.08	0.12	0.31	0.14	-0.42	0.06	0.08	-0.10	0.01	0.47	0.10	-0.12	-0.18	0.16	-0.02	-0.03	0.33	0.12	0.20	-0.36	0.18	-0.24	0.39	0.14
ENSG00000107854	0.15	-0.06	-0.14	0.07	0.02	-0.01	-0.09	0.05	-0.17	-0.23	0.22	-0.22	-0.09	-0.12	-0.05	0.25	-0.36	0.02	-0.37	-0.01	-0.18	0.17	0.12	-0.03	-0.10	0.01	0.27	-0.15	-0.16	0.01	-0.22	-0.21	-0.29	0.07	0.11	-0.15	0.08	0.08	0.04	-0.10	0.18	-0.24	-0.01	0.04	0.03	-0.13	0.05	-0.21	0.13
ENSG00000106366	-0.18	-0.05	0.21	-0.03	-0.01	0.23	0.19	0.20	0.18	0.13	0.23	-0.11	0.29	0.02	-0.05	-0.04	-0.14	0.00	0.07	0.14	-0.08	-0.11	0.13	-0.02	0.04	-0.15	0.15	0.12	0.10	-0.24	0.04	0.01	-0.16	-0.02	0.22	-0.15	-0.13	-0.10	-0.03	-0.18	-0.01	0.09	-0.08	-0.13	-0.20	-0.03	-0.14	0.12	0.07
ENSG00000115677	0.21	0.31	-0.05	0.28	0.22	0.16	0.16	-0.02	0.13	0.05	-0.17	-0.02	0.15	-0.20	-0.15	0.11	0.01	0.34	-0.14	-0.12	0.15	0.08	-0.27	0.17	-0.29	0.20	-0.08	-0.09	0.07	-0.08	-0.15	-0.15	-0.29	0.24	0.36	0.30	0.15	0.22	0.41	0.26	0.36	-0.06	0.27	0.36	-0.30	0.26	0.13	-0.02	-0.14
ENSG00000140459	0.23	0.08	-0.10	0.02	-0.06	0.06	0.00	0.05	-0.10	-0.17	0.05	-0.20	-0.27	-0.03	-0.10	0.23	-0.33	-0.09	-0.25	0.17	-0.08	0.18	0.18	0.06	-0.13	-0.04	0.20	-0.15	0.03	0.02	-0.12	-0.14	-0.23	0.03	-0.01	0.00	0.09	0.10	0.06	0.04	0.28	-0.29	0.03	-0.03	-0.06	-0.10	0.16	-0.24	0.03
ENSG00000122641	-0.02	-0.21	-0.06	-0.17	-0.22	0.11	0.12	0.17	-0.03	-0.14	0.24	-0.29	-0.07	0.26	0.17	0.11	-0.52	-0.16	-0.08	0.37	-0.24	0.01	0.23	-0.16	0.20	-0.13	0.43	0.09	0.09	-0.10	0.15	0.13	0.08	-0.09	-0.10	-0.18	-0.05	-0.16	-0.30	-0.16	0.05	-0.13	-0.16	-0.18	-0.10	-0.32	-0.13	-0.09	0.21
ENSG00000123243	0.24	0.18	-0.05	0.16	0.02	0.13	0.11	-0.05	-0.02	0.03	-0.02	-0.10	0.06	-0.12	-0.13	0.22	-0.09	0.19	-0.14	0.00	0.16	0.14	-0.06	-0.04	-0.10	0.17	-0.03	-0.03	0.12	-0.05	-0.12	-0.13	-0.24	0.08	0.27	0.13	0.18	0.16	0.20	0.23	0.31	-0.02	0.16	0.28	-0.26	0.03	0.02	-0.05	-0.09
ENSG00000086758	0.40	0.28	-0.21	0.25	0.17	0.04	0.13	-0.13	-0.03	-0.13	-0.02	0.04	0.05	-0.08	-0.06	0.18	-0.13	0.18	-0.24	-0.06	0.20	0.35	-0.16	0.26	-0.13	0.21	-0.01	-0.13	-0.02	-0.08	-0.08	-0.08	-0.32	0.31	0.21	0.32	0.09	0.41	0.34	0.25	0.37	-0.31	0.25	0.34	-0.20	0.28	0.18	-0.30	-0.16
ENSG00000196924	0.07	0.32	0.00	0.21	0.12	0.07	0.13	-0.02	0.25	0.13	-0.19	-0.09	0.45	0.05	0.00	-0.19	0.20	0.34	0.21	0.05	0.29	-0.10	-0.25	0.09	0.03	0.04	-0.15	0.14	0.08	-0.28	0.17	0.17	-0.08	0.25	0.42	0.31	0.04	0.11	0.18	0.22	0.18	0.18	0.27	0.35	-0.38	0.23	-0.10	0.21	-0.08
ENSG00000169905	0.18	-0.11	-0.20	-0.08	-0.03	-0.09	-0.07	0.08	-0.28	-0.27	0.31	-0.18	-0.12	-0.02	0.01	0.26	-0.45	-0.05	-0.44	0.02	-0.15	0.28	0.15	-0.10	-0.04	-0.04	0.25	-0.21	-0.18	0.12	-0.16	-0.16	-0.22	0.04	0.06	-0.17	0.12	0.10	-0.07	-0.04	0.15	-0.35	-0.04	-0.07	0.03	-0.14	0.12	-0.34	0.03
ENSG00000092148	0.20	0.00	-0.15	0.06	0.12	-0.07	-0.06	0.05	-0.22	-0.19	0.18	-0.11	0.04	-0.12	-0.05	0.21	-0.32	0.14	-0.42	-0.08	-0.04	0.27	0.03	-0.05	-0.18	0.06	0.13	-0.29	-0.17	0.18	-0.18	-0.15	-0.32	0.07	0.20	-0.08	0.18	0.13	0.09	0.03	0.14	-0.26	0.09	0.11	0.04	-0.05	0.15	-0.25	0.03
ENSG00000261371	0.08	0.37	-0.01	0.44	0.35	0.05	0.11	-0.07	0.23	0.14	-0.42	0.07	0.18	-0.17	-0.16	-0.04	0.33	0.39	0.19	-0.12	0.18	-0.08	-0.40	0.24	-0.30	0.24	-0.18	0.01	0.07	-0.20	-0.05	-0.05	-0.07	0.30	0.37	0.33	0.04	0.11	0.36	0.24	0.23	0.20	0.38	0.44	-0.13	0.33	0.03	0.25	-0.02
ENSG00000135821	0.05	0.18	0.09	0.10	0.27	0.05	0.07	-0.10	0.11	0.11	-0.27	-0.08	0.03	-0.31	-0.28	0.00	0.15	0.38	-0.11	-0.27	0.20	-0.03	-0.30	0.05	-0.32	-0.01	0.08	-0.01	0.06	-0.02	-0.25	-0.19	-0.31	0.11	0.24	0.22	0.21	0.12	0.28	0.17	0.17	0.01	0.23	0.24	-0.15	0.22	0.09	0.06	-0.19
ENSG00000143850	0.49	0.21	-0.36	0.21	0.14	-0.23	-0.24	-0.16	-0.37	-0.40	0.03	-0.09	-0.45	-0.22	-0.22	0.44	-0.17	0.13	-0.43	-0.15	0.14	0.49	0.00	0.31	-0.19	0.31	0.01	-0.38	-0.24	0.12	-0.30	-0.35	-0.26	0.28	-0.05	0.19	0.25	0.39	0.22	0.26	0.53	-0.43	0.15	0.17	0.05	0.10	0.29	-0.46	-0.20
ENSG00000182158	0.44	0.15	-0.40	0.11	0.07	-0.22	-0.17	-0.15	-0.37	-0.39	0.14	-0.15	-0.38	-0.12	-0.09	0.38	-0.27	0.05	-0.46	-0.12	0.09	0.44	0.10	0.18	-0.11	0.22	0.02	-0.34	-0.23	0.17	-0.25	-0.27	-0.20	0.23	0.02	0.12	0.32	0.33	0.14	0.28	0.49	-0.39	0.12	0.09	0.04	0.05	0.27	-0.46	-0.17
ENSG00000130779	0.17	-0.01	-0.15	0.04	0.08	-0.09	-0.07	-0.02	-0.25	-0.21	0.17	-0.07	-0.20	-0.17	-0.18	0.26	-0.31	0.05	-0.37	-0.09	-0.06	0.24	0.04	-0.03	-0.16	0.10	0.15	-0.26	-0.13	0.25	-0.28	-0.28	-0.23	0.04	-0.01	-0.07	0.16	0.17	0.04	0.06	0.21	-0.29	0.04	-0.02	0.13	-0.11	0.13	-0.30	-0.10
ENSG00000090863	0.43	0.07	-0.33	0.01	-0.03	-0.12	-0.10	-0.09	-0.29	-0.31	0.19	-0.14	-0.16	-0.03	0.03	0.36	-0.33	0.06	-0.44	-0.01	0.08	0.41	0.11	0.08	-0.02	0.11	0.03	-0.29	-0.15	0.12	-0.09	-0.11	-0.27	0.14	0.04	0.08	0.30	0.24	0.05	0.18	0.36	-0.33	0.06	0.13	0.00	-0.06	0.14	-0.38	-0.09
ENSG00000155096	0.20	-0.10	-0.21	-0.10	-0.03	-0.13	-0.13	-0.03	-0.35	-0.27	0.27	-0.13	-0.23	-0.08	-0.01	0.30	-0.39	-0.07	-0.46	-0.06	-0.12	0.33	0.16	-0.09	-0.07	-0.01	0.24	-0.29	-0.17	0.18	-0.21	-0.19	-0.16	-0.01	0.03	-0.16	0.14	0.15	-0.02	-0.02	0.12	-0.34	-0.05	-0.06	0.10	-0.14	0.16	-0.33	0.06
ENSG00000198517	0.47	0.32	-0.34	0.24	0.13	-0.24	-0.26	-0.36	-0.31	-0.41	-0.09	0.03	-0.38	-0.25	-0.31	0.33	0.03	0.15	-0.33	-0.16	0.30	0.38	-0.16	0.34	-0.12	0.32	-0.14	-0.36	-0.21	0.19	-0.25	-0.30	-0.30	0.24	-0.12	0.36	0.35	0.44	0.27	0.39	0.56	-0.43	0.22	0.28	0.00	0.17	0.23	-0.43	-0.37
ENSG00000102908	0.06	0.07	-0.01	0.13	0.10	0.10	0.09	0.16	0.04	-0.05	0.13	-0.08	0.22	0.09	0.03	0.01	-0.32	0.03	-0.07	0.17	-0.08	-0.04	0.02	-0.03	-0.01	-0.01	0.18	0.05	0.08	-0.08	0.01	0.03	-0.15	0.11	0.23	0.02	-0.04	0.04	-0.05	0.03	0.18	-0.06	0.08	0.10	-0.03	-0.10	-0.03	-0.03	-0.01
ENSG00000144036	0.27	-0.03	-0.28	-0.01	0.03	-0.11	-0.09	-0.03	-0.31	-0.37	0.22	-0.16	-0.26	-0.03	0.06	0.34	-0.44	-0.03	-0.53	-0.05	-0.22	0.33	0.12	0.00	-0.08	0.02	0.19	-0.29	-0.22	0.22	-0.19	-0.17	-0.16	0.18	0.00	-0.08	0.16	0.20	0.02	0.03	0.22	-0.36	0.04	0.02	0.07	-0.04	0.28	-0.45	0.04
ENSG00000253729	0.12	0.22	-0.11	0.10	0.15	0.14	0.19	0.10	0.16	0.13	0.01	-0.09	0.38	-0.11	-0.01	0.04	-0.12	0.36	-0.18	-0.07	0.10	0.11	-0.20	0.01	-0.19	-0.03	0.09	-0.04	0.01	-0.08	-0.08	-0.04	-0.33	0.18	0.48	0.15	0.07	0.16	0.29	0.09	0.16	-0.03	0.29	0.32	-0.25	0.16	0.00	0.02	0.02
ENSG00000188994	0.01	-0.08	-0.07	0.00	0.04	-0.08	-0.15	0.05	-0.26	-0.22	0.24	-0.07	-0.14	-0.09	-0.07	0.12	-0.35	-0.09	-0.38	-0.03	-0.25	0.14	0.08	-0.10	-0.13	-0.05	0.24	-0.22	-0.15	0.30	-0.21	-0.18	-0.25	-0.04	-0.06	-0.19	0.04	0.07	-0.05	-0.11	0.01	-0.27	0.04	-0.08	0.13	-0.18	0.10	-0.25	0.01
ENSG00000242950	0.48	0.26	-0.31	0.24	0.23	-0.24	-0.29	-0.17	-0.37	-0.36	0.04	0.03	-0.35	-0.29	-0.21	0.42	-0.16	0.09	-0.53	-0.25	0.12	0.45	-0.08	0.23	-0.30	0.21	-0.05	-0.44	-0.26	0.29	-0.39	-0.39	-0.43	0.29	0.02	0.11	0.31	0.42	0.23	0.22	0.46	-0.46	0.26	0.15	0.03	0.06	0.31	-0.49	-0.25
ENSG00000179218	-0.12	0.19	0.08	0.04	0.06	0.30	0.29	0.13	0.30	0.28	-0.15	-0.15	0.23	-0.20	-0.18	0.07	0.01	0.33	-0.05	-0.01	-0.07	-0.09	-0.23	-0.13	-0.28	0.03	0.18	0.16	0.09	-0.16	-0.19	-0.17	-0.17	0.13	0.35	0.18	0.01	0.07	0.34	0.12	0.13	0.12	0.22	0.30	-0.28	0.28	-0.09	0.15	0.08
ENSG00000124491	0.34	0.52	-0.13	0.35	0.40	-0.08	-0.07	-0.30	0.05	-0.10	-0.50	0.13	0.04	-0.27	-0.22	0.09	0.45	0.50	-0.06	-0.37	0.48	0.10	-0.47	0.34	-0.36	0.29	-0.46	-0.28	-0.01	0.11	-0.11	-0.11	-0.24	0.42	0.36	0.54	0.42	0.27	0.45	0.54	0.46	-0.02	0.49	0.49	-0.04	0.52	0.31	-0.06	-0.37
ENSG00000170498	0.08	0.10	-0.04	0.18	0.22	-0.18	-0.30	-0.20	-0.33	-0.25	-0.17	0.04	-0.31	-0.31	-0.39	0.30	0.15	0.11	-0.15	-0.09	-0.04	0.04	-0.36	0.12	-0.32	0.13	0.17	-0.14	-0.19	0.10	-0.35	-0.36	-0.22	0.00	-0.18	-0.04	0.08	0.16	0.07	0.04	0.15	-0.23	0.17	0.13	0.00	0.01	0.07	-0.12	-0.19
ENSG00000172037	0.45	0.38	-0.12	0.51	0.43	-0.14	-0.11	-0.45	-0.21	-0.19	-0.38	0.23	-0.27	-0.39	-0.37	0.36	0.27	0.39	-0.21	-0.36	0.27	0.34	-0.50	0.45	-0.35	0.49	-0.31	-0.31	-0.15	0.07	-0.32	-0.34	-0.29	0.39	0.07	0.35	0.16	0.50	0.51	0.35	0.42	-0.28	0.40	0.45	-0.07	0.39	0.37	-0.27	-0.29
ENSG00000130402	0.39	0.37	-0.18	0.30	0.24	0.02	0.04	-0.15	0.05	-0.16	-0.24	0.00	-0.02	-0.23	-0.24	0.25	0.13	0.31	-0.25	-0.14	0.24	0.30	-0.23	0.34	-0.26	0.24	-0.18	-0.17	-0.07	-0.17	-0.20	-0.23	-0.36	0.39	0.23	0.40	0.22	0.39	0.40	0.37	0.49	-0.22	0.36	0.47	-0.31	0.38	0.13	-0.24	-0.23
ENSG00000108510	0.21	-0.02	-0.19	-0.05	-0.01	-0.06	-0.10	0.00	-0.24	-0.24	0.22	-0.18	-0.11	-0.02	0.04	0.23	-0.43	0.01	-0.41	-0.01	-0.12	0.25	0.08	-0.08	-0.08	-0.02	0.23	-0.21	-0.15	0.22	-0.13	-0.10	-0.24	0.06	0.08	-0.07	0.16	0.15	-0.01	0.01	0.16	-0.26	0.03	0.03	0.16	-0.12	0.11	-0.29	0.05
ENSG00000103657	-0.09	0.00	0.11	0.01	0.04	0.21	0.33	0.26	0.17	0.26	0.19	-0.02	0.56	0.11	0.14	-0.19	-0.26	0.21	0.06	0.09	0.03	-0.14	-0.11	-0.12	0.02	-0.14	0.10	0.08	0.22	-0.06	0.17	0.21	-0.07	-0.03	0.40	-0.09	-0.10	-0.10	0.05	-0.13	-0.06	0.16	0.04	-0.03	-0.36	-0.08	0.05	0.19	0.02
ENSG00000163527	0.19	-0.01	-0.16	0.03	0.15	-0.18	-0.25	-0.09	-0.33	-0.31	0.06	-0.11	-0.32	-0.22	-0.16	0.28	-0.24	0.06	-0.48	-0.17	-0.12	0.24	0.01	-0.02	-0.18	0.13	0.11	-0.27	-0.19	0.31	-0.31	-0.29	-0.19	0.16	-0.08	0.00	0.22	0.19	0.04	0.10	0.22	-0.27	0.11	0.05	0.18	-0.04	0.20	-0.33	-0.09
ENSG00000165029	-0.09	-0.06	-0.15	-0.04	0.05	0.13	0.25	0.17	0.12	0.06	0.04	0.08	0.33	0.20	0.14	-0.21	-0.11	0.05	0.13	0.21	-0.04	-0.15	-0.21	0.07	0.03	-0.12	0.02	0.02	0.05	-0.22	0.31	0.32	0.05	-0.08	0.14	-0.08	-0.09	-0.19	-0.03	-0.08	-0.09	0.16	0.03	0.03	-0.24	-0.04	-0.02	0.19	0.09
ENSG00000173402	0.50	0.31	-0.33	0.26	0.21	-0.12	-0.04	-0.11	-0.22	-0.27	0.00	0.04	-0.19	-0.23	-0.19	0.34	-0.06	0.26	-0.37	-0.18	0.24	0.48	-0.16	0.31	-0.26	0.34	-0.13	-0.29	-0.17	0.05	-0.25	-0.28	-0.34	0.33	0.12	0.32	0.24	0.41	0.35	0.36	0.54	-0.37	0.30	0.30	-0.18	0.28	0.31	-0.38	-0.31
ENSG00000146674	0.06	0.28	0.01	-0.08	-0.12	0.24	0.29	0.08	0.40	0.13	-0.15	-0.26	0.44	0.25	0.16	-0.20	0.08	0.25	0.23	0.21	0.39	-0.17	-0.04	-0.07	0.17	-0.09	-0.11	0.17	0.25	-0.34	0.37	0.38	0.00	0.18	0.47	0.37	0.19	-0.03	0.09	0.33	0.29	0.27	0.13	0.25	-0.35	0.20	-0.14	0.19	-0.12
ENSG00000135636	0.49	0.47	-0.20	0.48	0.57	-0.09	-0.19	-0.36	-0.17	-0.30	-0.39	0.23	-0.32	-0.59	-0.56	0.43	0.34	0.43	-0.31	-0.44	0.19	0.33	-0.51	0.50	-0.71	0.38	-0.26	-0.40	-0.19	0.23	-0.56	-0.58	-0.52	0.35	0.13	0.42	0.32	0.49	0.58	0.40	0.51	-0.31	0.51	0.44	0.01	0.47	0.43	-0.30	-0.36
ENSG00000160789	0.46	0.29	-0.31	0.15	0.10	-0.12	-0.13	-0.25	-0.24	-0.31	-0.09	-0.05	-0.30	-0.23	-0.22	0.41	-0.05	0.17	-0.45	-0.16	0.21	0.41	-0.08	0.30	-0.20	0.22	-0.14	-0.40	-0.14	0.11	-0.24	-0.27	-0.33	0.28	0.03	0.30	0.39	0.43	0.34	0.41	0.53	-0.34	0.22	0.31	-0.11	0.19	0.29	-0.39	-0.28
ENSG00000075624	0.03	0.34	0.03	0.21	0.14	0.17	0.23	0.11	0.39	0.14	-0.31	-0.05	0.37	0.04	-0.06	-0.22	0.23	0.28	0.24	0.09	0.26	-0.15	-0.23	0.15	-0.04	0.04	-0.16	0.17	0.13	-0.37	0.15	0.13	-0.11	0.26	0.38	0.42	0.03	0.06	0.23	0.27	0.27	0.20	0.26	0.38	-0.38	0.33	-0.09	0.21	-0.14
ENSG00000115524	0.04	0.25	0.07	0.13	0.12	0.24	0.19	0.01	0.18	0.09	-0.18	-0.13	0.22	-0.08	-0.07	-0.05	-0.11	0.30	-0.09	0.00	0.11	-0.07	-0.17	-0.11	-0.20	0.08	0.15	0.02	0.12	0.01	-0.06	-0.01	-0.25	0.10	0.41	0.21	0.17	0.06	0.27	0.19	0.23	0.08	0.23	0.28	-0.16	0.15	0.02	0.04	0.06
ENSG00000164733	-0.15	0.10	0.19	0.04	-0.04	0.18	0.19	0.13	0.26	0.19	-0.22	-0.19	0.37	0.15	0.12	-0.25	0.06	0.11	0.21	0.21	0.09	-0.24	-0.14	-0.11	0.06	-0.04	0.11	0.32	0.20	-0.33	0.26	0.28	0.09	0.12	0.31	0.20	-0.04	-0.06	0.08	0.10	0.03	0.23	0.07	0.28	-0.42	0.18	-0.12	0.26	0.05
ENSG00000142910	0.04	0.34	0.03	0.18	0.15	0.12	0.14	0.06	0.24	0.14	-0.29	0.00	0.22	-0.11	-0.13	0.00	0.29	0.32	0.02	-0.01	0.21	0.00	-0.28	0.12	-0.23	0.21	-0.13	0.09	0.01	-0.25	-0.01	-0.03	-0.12	0.30	0.25	0.38	0.08	0.17	0.37	0.33	0.29	0.06	0.29	0.42	-0.43	0.42	0.01	0.07	-0.16
ENSG00000130513	0.27	0.18	-0.19	0.17	0.12	-0.22	-0.29	-0.19	-0.30	-0.36	-0.19	-0.04	-0.44	-0.29	-0.38	0.35	0.11	0.10	-0.28	-0.11	0.08	0.18	-0.14	0.12	-0.32	0.29	-0.07	-0.23	-0.28	0.19	-0.38	-0.42	-0.24	0.15	-0.19	0.12	0.33	0.19	0.12	0.30	0.42	-0.33	0.19	0.12	0.04	0.13	0.19	-0.33	-0.25
ENSG00000113494	0.44	0.13	-0.24	0.13	0.29	-0.21	-0.20	-0.16	-0.28	-0.36	0.06	-0.03	-0.11	-0.24	-0.14	0.36	-0.16	0.25	-0.51	-0.30	0.14	0.39	-0.09	0.12	-0.24	0.15	-0.07	-0.40	-0.17	0.22	-0.31	-0.29	-0.41	0.28	0.13	0.08	0.36	0.31	0.08	0.22	0.38	-0.43	0.20	0.11	0.04	0.03	0.23	-0.42	-0.28
ENSG00000124151	0.21	0.00	-0.25	0.00	0.01	0.00	0.03	0.01	-0.16	-0.15	0.16	-0.11	-0.08	-0.06	0.03	0.22	-0.35	0.09	-0.34	-0.04	-0.09	0.25	-0.04	-0.05	-0.11	0.09	0.22	-0.15	-0.06	0.08	-0.13	-0.10	-0.17	0.10	0.07	0.02	0.12	0.17	0.08	0.08	0.19	-0.21	0.03	0.14	0.05	-0.05	0.08	-0.19	0.03
ENSG00000172795	0.03	-0.22	-0.12	-0.17	-0.18	0.03	0.04	0.14	-0.18	-0.16	0.27	-0.23	-0.08	0.16	0.15	0.13	-0.51	-0.13	-0.22	0.22	-0.23	0.10	0.17	-0.25	0.10	-0.08	0.40	0.00	-0.05	0.03	0.03	0.04	-0.01	-0.12	-0.03	-0.24	-0.01	-0.09	-0.23	-0.13	-0.01	-0.15	-0.15	-0.12	0.04	-0.31	-0.05	-0.13	0.21
ENSG00000136068	-0.32	-0.06	0.22	-0.18	-0.28	0.46	0.52	0.38	0.51	0.40	0.15	-0.20	0.65	0.40	0.27	-0.36	-0.23	-0.03	0.42	0.50	-0.12	-0.32	0.06	-0.27	0.28	-0.36	0.35	0.46	0.30	-0.50	0.46	0.45	0.13	-0.12	0.35	-0.09	-0.42	-0.26	-0.13	-0.28	-0.28	0.27	-0.11	-0.05	-0.41	-0.06	-0.34	0.39	0.40
ENSG00000198561	0.08	0.39	-0.02	0.29	0.22	0.14	0.21	0.02	0.26	0.17	-0.35	-0.04	0.27	-0.13	-0.15	-0.07	0.16	0.43	0.04	-0.06	0.24	-0.04	-0.36	0.14	-0.25	0.14	-0.07	0.01	0.08	-0.17	-0.03	-0.01	-0.19	0.28	0.42	0.35	0.09	0.16	0.41	0.28	0.27	0.13	0.40	0.45	-0.28	0.34	0.03	0.14	-0.09
ENSG00000202058	-0.10	0.01	-0.11	0.06	-0.09	0.08	0.24	0.03	0.22	0.21	-0.01	-0.06	0.03	0.03	0.08	0.02	-0.13	-0.03	-0.07	0.05	-0.22	-0.02	-0.07	-0.06	0.00	-0.01	0.21	0.13	0.07	-0.21	-0.04	-0.01	0.10	0.12	-0.04	0.13	-0.09	0.16	0.13	0.06	0.02	0.00	-0.05	0.24	-0.09	0.03	-0.21	0.11	0.09
ENSG00000089597	0.46	0.35	-0.27	0.16	0.10	-0.09	-0.13	-0.35	-0.17	-0.26	-0.18	-0.01	-0.16	-0.20	-0.16	0.31	0.05	0.23	-0.37	-0.21	0.37	0.36	-0.23	0.25	-0.17	0.26	-0.16	-0.31	-0.11	0.12	-0.15	-0.15	-0.34	0.33	0.06	0.35	0.40	0.43	0.35	0.43	0.47	-0.35	0.30	0.39	-0.15	0.28	0.21	-0.39	-0.30
ENSG00000131149	0.29	0.32	-0.03	0.34	0.19	0.08	-0.01	-0.23	0.04	-0.14	-0.24	-0.01	-0.08	-0.13	-0.27	0.18	0.07	0.24	0.03	0.03	0.23	0.03	-0.19	0.30	-0.13	0.20	-0.06	-0.09	0.09	-0.08	-0.10	-0.15	-0.33	0.11	0.12	0.37	0.21	0.20	0.22	0.28	0.49	-0.12	0.15	0.33	-0.02	0.10	0.02	-0.07	-0.24
ENSG00000196914	0.42	0.21	-0.18	0.21	0.24	-0.06	0.02	-0.10	-0.20	-0.11	0.07	0.01	-0.06	-0.28	-0.19	0.35	-0.21	0.27	-0.41	-0.23	0.19	0.41	-0.11	0.13	-0.27	0.19	-0.04	-0.33	-0.05	0.20	-0.30	-0.27	-0.39	0.22	0.25	0.15	0.21	0.35	0.30	0.20	0.33	-0.29	0.28	0.22	0.03	0.10	0.24	-0.31	-0.21
ENSG00000166033	-0.15	-0.04	0.07	-0.25	-0.35	0.21	0.10	0.09	-0.02	-0.06	0.30	0.00	0.04	0.37	0.18	-0.12	-0.40	-0.42	0.06	0.43	-0.12	-0.15	0.17	-0.17	0.32	-0.30	0.34	0.02	0.10	-0.04	0.30	0.30	0.00	-0.25	-0.11	-0.25	-0.20	-0.11	-0.25	-0.16	-0.14	-0.09	-0.16	-0.21	-0.13	-0.33	-0.07	-0.05	0.19
ENSG00000030582	0.49	0.20	-0.31	0.20	0.18	-0.38	-0.41	-0.39	-0.49	-0.49	-0.13	0.10	-0.57	-0.31	-0.28	0.51	0.12	0.08	-0.45	-0.27	0.23	0.50	-0.12	0.40	-0.21	0.39	-0.15	-0.42	-0.30	0.17	-0.35	-0.39	-0.24	0.30	-0.26	0.22	0.38	0.45	0.24	0.33	0.53	-0.51	0.13	0.16	0.04	0.22	0.33	-0.53	-0.37
ENSG00000154429	-0.01	-0.19	0.00	-0.12	-0.21	0.13	0.06	0.08	-0.07	-0.12	0.23	-0.29	-0.08	0.22	0.18	0.14	-0.51	-0.14	-0.08	0.33	-0.31	-0.05	0.21	-0.22	0.14	-0.11	0.44	0.08	0.12	-0.03	0.12	0.10	0.08	-0.13	-0.09	-0.21	-0.03	-0.17	-0.30	-0.17	0.02	-0.09	-0.20	-0.14	-0.07	-0.38	-0.10	-0.02	0.29
ENSG00000215301	0.02	0.25	-0.08	0.11	0.08	0.10	0.11	0.04	0.12	0.04	0.04	-0.07	0.09	-0.12	-0.08	0.02	-0.13	0.11	-0.21	-0.05	-0.08	0.11	-0.11	-0.05	-0.23	-0.01	0.28	-0.02	0.01	-0.01	-0.19	-0.12	-0.16	0.22	0.20	0.12	-0.04	0.27	0.27	0.09	0.11	-0.03	0.27	0.22	-0.17	0.11	-0.01	-0.03	0.07
ENSG00000134250	0.46	0.11	-0.23	0.08	0.19	-0.12	-0.03	-0.17	-0.26	-0.29	0.16	-0.02	0.07	-0.03	0.04	0.30	-0.16	0.22	-0.36	-0.15	0.18	0.38	-0.04	0.23	-0.06	0.11	-0.32	-0.35	-0.17	0.21	0.00	-0.03	-0.31	0.26	0.19	0.10	0.32	0.22	0.07	0.23	0.30	-0.29	0.23	0.11	-0.06	0.15	0.34	-0.41	-0.27
ENSG00000163625	0.40	0.18	-0.25	0.27	0.24	-0.13	-0.07	-0.19	-0.24	-0.21	0.06	0.00	-0.01	-0.24	-0.10	0.34	-0.20	0.26	-0.45	-0.24	0.10	0.37	-0.16	0.17	-0.22	0.21	-0.01	-0.33	-0.15	0.19	-0.27	-0.24	-0.38	0.27	0.23	0.17	0.26	0.37	0.29	0.21	0.33	-0.34	0.23	0.34	0.07	0.12	0.23	-0.31	-0.14
ENSG00000159461	0.43	-0.05	-0.41	0.00	0.02	-0.23	-0.18	-0.15	-0.45	-0.44	0.19	-0.12	-0.35	-0.08	0.04	0.41	-0.34	0.01	-0.57	-0.15	-0.05	0.51	0.05	0.14	-0.03	0.16	0.00	-0.38	-0.28	0.21	-0.17	-0.18	-0.17	0.19	-0.05	0.04	0.27	0.33	0.08	0.17	0.30	-0.42	0.01	0.13	0.06	0.02	0.30	-0.51	-0.13
ENSG00000158615	0.26	0.07	-0.27	0.02	0.04	-0.10	-0.10	-0.01	-0.26	-0.30	0.19	-0.16	-0.25	-0.11	-0.05	0.36	-0.37	0.00	-0.52	-0.07	-0.14	0.32	0.09	0.04	-0.14	0.05	0.15	-0.30	-0.20	0.22	-0.25	-0.24	-0.22	0.21	0.01	0.03	0.19	0.27	0.11	0.13	0.29	-0.35	0.11	0.11	0.04	0.01	0.23	-0.42	-0.06
ENSG00000072422	0.19	-0.07	-0.10	0.09	0.08	-0.05	-0.12	-0.10	-0.29	-0.26	0.12	-0.09	-0.31	-0.10	0.00	0.29	-0.36	0.02	-0.41	-0.07	-0.24	0.18	0.05	0.00	-0.16	0.08	0.23	-0.24	-0.14	0.25	-0.22	-0.19	-0.20	0.00	-0.03	-0.10	0.13	0.09	0.09	-0.07	0.16	-0.21	-0.03	0.01	0.15	-0.15	0.27	-0.25	0.13
ENSG00000150991	0.05	0.15	-0.34	0.12	0.02	-0.13	0.00	0.03	0.00	-0.20	-0.05	-0.15	-0.07	0.02	0.03	0.16	-0.06	0.01	-0.24	0.07	-0.04	0.09	-0.09	0.30	0.01	0.03	0.15	-0.10	-0.17	-0.21	-0.03	-0.04	0.02	0.34	-0.02	0.26	0.17	0.24	0.21	0.24	0.33	-0.14	0.07	0.34	-0.24	0.20	0.00	-0.12	-0.11
ENSG00000189221	0.20	-0.07	-0.24	-0.05	0.04	-0.18	-0.26	-0.05	-0.42	-0.37	0.20	-0.13	-0.30	-0.19	-0.08	0.36	-0.31	-0.02	-0.56	-0.15	-0.17	0.35	0.06	0.02	-0.17	0.01	0.25	-0.31	-0.30	0.23	-0.32	-0.29	-0.23	0.11	-0.04	-0.19	0.16	0.21	0.06	-0.04	0.12	-0.30	0.07	-0.01	0.09	-0.09	0.20	-0.37	0.05
ENSG00000182578	0.53	0.20	-0.31	0.17	0.09	-0.20	-0.18	-0.36	-0.27	-0.35	-0.05	-0.07	-0.34	-0.15	-0.10	0.40	-0.13	0.16	-0.37	-0.20	0.28	0.39	-0.02	0.38	-0.04	0.23	-0.19	-0.34	-0.06	0.20	-0.16	-0.20	-0.21	0.30	-0.04	0.37	0.47	0.38	0.22	0.38	0.61	-0.41	0.07	0.21	-0.01	0.15	0.32	-0.43	-0.37
ENSG00000138593	0.26	0.05	-0.18	0.15	0.24	-0.24	-0.25	-0.16	-0.39	-0.32	0.05	-0.03	-0.32	-0.35	-0.25	0.32	-0.21	0.13	-0.53	-0.28	-0.06	0.31	-0.13	0.08	-0.29	0.15	0.13	-0.34	-0.26	0.35	-0.44	-0.42	-0.33	0.16	-0.05	0.03	0.23	0.28	0.16	0.09	0.24	-0.45	0.15	0.07	0.12	0.02	0.33	-0.36	-0.13
ENSG00000241978	0.34	0.31	-0.17	0.36	0.27	0.05	0.15	-0.12	0.07	0.01	-0.19	-0.07	0.02	-0.25	-0.14	0.33	0.03	0.43	-0.22	-0.19	0.14	0.26	-0.24	0.20	-0.24	0.29	-0.01	-0.04	-0.01	-0.11	-0.28	-0.27	-0.23	0.38	0.32	0.32	0.14	0.35	0.42	0.25	0.40	-0.08	0.36	0.46	-0.25	0.31	0.10	-0.14	-0.07
ENSG00000200488	-0.09	0.04	-0.07	0.05	-0.06	0.12	0.25	-0.01	0.24	0.25	-0.05	-0.04	0.00	-0.05	-0.03	0.08	-0.10	0.03	-0.08	0.00	-0.17	-0.03	-0.10	-0.09	-0.07	0.01	0.16	0.11	0.09	-0.13	-0.12	-0.09	0.04	0.07	-0.05	0.12	-0.02	0.14	0.15	0.09	0.04	-0.02	0.01	0.21	-0.09	0.03	-0.22	0.09	0.05
ENSG00000130600	-0.24	0.02	0.12	0.08	0.00	0.28	0.41	0.43	0.47	0.30	0.02	-0.07	0.62	0.23	0.07	-0.43	-0.01	0.11	0.44	0.33	0.01	-0.35	-0.06	-0.06	0.08	-0.12	0.06	0.37	0.22	-0.49	0.31	0.28	0.12	-0.04	0.42	0.08	-0.28	-0.24	-0.01	-0.08	-0.04	0.32	-0.02	0.10	-0.49	0.04	-0.23	0.44	0.08
ENSG00000137497	0.27	0.39	-0.03	0.28	0.21	0.02	0.09	-0.02	0.11	0.09	-0.32	0.00	0.14	-0.22	-0.24	0.04	0.13	0.40	-0.08	-0.08	0.35	0.17	-0.26	0.17	-0.22	0.21	-0.11	-0.04	0.03	-0.13	-0.15	-0.15	-0.26	0.26	0.37	0.42	0.12	0.30	0.45	0.30	0.40	-0.05	0.34	0.37	-0.32	0.30	0.09	-0.03	-0.18
ENSG00000104517	0.20	0.02	-0.13	0.06	0.05	-0.02	-0.04	-0.01	-0.19	-0.18	0.13	-0.16	-0.02	-0.09	-0.06	0.22	-0.34	0.15	-0.34	-0.06	-0.02	0.21	-0.02	-0.11	-0.10	0.07	0.19	-0.19	-0.10	0.15	-0.18	-0.15	-0.28	0.06	0.19	-0.07	0.16	0.13	0.04	0.05	0.18	-0.19	0.10	0.10	0.05	-0.14	0.07	-0.20	0.02
ENSG00000138434	0.12	-0.06	-0.19	-0.12	-0.08	-0.04	-0.05	0.10	-0.22	-0.25	0.28	-0.23	-0.12	0.09	0.13	0.22	-0.49	-0.11	-0.38	0.13	-0.23	0.20	0.18	-0.13	0.01	-0.08	0.32	-0.13	-0.15	0.12	-0.05	-0.03	-0.06	0.11	0.04	-0.11	0.05	0.09	-0.10	0.01	0.10	-0.26	0.02	0.00	0.06	-0.11	0.12	-0.28	0.16
ENSG00000157654	0.31	0.30	-0.17	0.37	0.28	0.04	0.16	-0.10	0.07	0.03	-0.21	-0.06	0.05	-0.24	-0.14	0.30	0.05	0.44	-0.20	-0.20	0.16	0.26	-0.24	0.18	-0.24	0.31	-0.03	-0.03	-0.02	-0.12	-0.27	-0.26	-0.20	0.37	0.33	0.31	0.13	0.33	0.43	0.25	0.39	-0.07	0.35	0.46	-0.27	0.32	0.08	-0.12	-0.07
ENSG00000138640	0.38	0.08	-0.39	0.23	0.18	-0.21	-0.24	-0.11	-0.28	-0.45	0.22	-0.16	-0.25	-0.28	-0.11	0.42	-0.20	0.06	-0.57	-0.26	-0.04	0.47	0.14	0.24	-0.25	0.23	0.05	-0.41	-0.29	0.11	-0.38	-0.38	-0.34	0.30	0.13	0.07	0.29	0.38	0.25	0.14	0.40	-0.40	0.12	0.22	0.07	0.10	0.18	-0.42	-0.09
ENSG00000114867	0.57	0.38	-0.35	0.27	0.24	-0.15	-0.18	-0.29	-0.28	-0.35	-0.17	0.02	-0.32	-0.34	-0.29	0.43	-0.02	0.32	-0.47	-0.28	0.26	0.47	-0.26	0.36	-0.31	0.33	-0.12	-0.39	-0.22	0.17	-0.35	-0.37	-0.44	0.36	0.10	0.38	0.37	0.51	0.43	0.40	0.60	-0.39	0.33	0.40	-0.03	0.30	0.35	-0.46	-0.29
ENSG00000121060	0.42	0.20	-0.38	0.17	0.15	-0.28	-0.39	-0.25	-0.34	-0.49	-0.03	-0.04	-0.45	-0.34	-0.28	0.35	0.02	0.02	-0.48	-0.29	0.17	0.41	-0.05	0.32	-0.31	0.22	-0.11	-0.45	-0.33	0.21	-0.36	-0.37	-0.43	0.25	-0.08	0.20	0.41	0.39	0.26	0.30	0.44	-0.43	0.20	0.25	0.16	0.17	0.21	-0.44	-0.30
ENSG00000174231	0.49	0.24	-0.34	0.20	0.10	-0.03	0.02	-0.16	-0.15	-0.28	-0.05	-0.09	-0.15	-0.10	-0.02	0.28	-0.12	0.21	-0.30	-0.06	0.20	0.38	-0.18	0.30	-0.15	0.20	0.01	-0.18	-0.08	-0.05	-0.08	-0.08	-0.30	0.27	0.14	0.36	0.22	0.34	0.31	0.30	0.44	-0.28	0.25	0.39	-0.18	0.22	0.24	-0.29	-0.18
ENSG00000197632	0.10	-0.06	-0.21	-0.10	0.02	-0.18	-0.27	-0.01	-0.38	-0.34	0.12	-0.19	-0.38	-0.24	-0.16	0.31	-0.25	0.03	-0.52	-0.15	-0.22	0.30	-0.01	-0.05	-0.23	0.06	0.27	-0.25	-0.31	0.27	-0.35	-0.33	-0.15	0.12	-0.12	-0.12	0.12	0.20	0.06	0.01	0.10	-0.25	0.12	0.01	0.13	-0.01	0.17	-0.33	0.01
ENSG00000166598	0.08	0.20	-0.07	0.00	-0.04	0.07	0.02	-0.07	-0.02	-0.07	-0.01	-0.07	0.01	-0.09	-0.11	0.10	-0.18	0.13	-0.22	-0.04	0.16	0.02	-0.11	-0.07	-0.09	0.02	0.16	-0.16	0.06	0.18	-0.10	-0.09	-0.21	0.08	0.12	0.13	0.24	0.12	0.13	0.21	0.26	-0.17	0.14	0.15	-0.03	0.02	0.06	-0.14	-0.11
ENSG00000007202	0.44	0.22	-0.14	0.39	0.33	-0.11	-0.05	-0.32	-0.23	-0.20	-0.11	0.07	-0.11	-0.27	-0.22	0.31	-0.03	0.34	-0.23	-0.21	0.17	0.26	-0.30	0.33	-0.21	0.27	-0.08	-0.23	-0.08	0.14	-0.25	-0.26	-0.36	0.20	0.09	0.30	0.24	0.32	0.26	0.25	0.37	-0.30	0.20	0.31	0.13	0.16	0.26	-0.21	-0.23
ENSG00000166446	0.49	0.13	-0.39	0.18	0.28	-0.34	-0.31	-0.27	-0.48	-0.40	0.17	0.01	-0.30	-0.33	-0.10	0.58	-0.20	0.16	-0.73	-0.42	0.02	0.60	-0.01	0.21	-0.27	0.24	-0.09	-0.55	-0.38	0.42	-0.44	-0.43	-0.39	0.36	0.04	0.06	0.39	0.48	0.26	0.21	0.36	-0.57	0.21	0.20	0.19	0.15	0.40	-0.61	-0.18
ENSG00000109046	-0.14	0.21	0.17	0.10	0.10	0.24	0.20	0.12	0.28	0.22	-0.06	-0.10	0.31	-0.01	-0.02	-0.19	-0.13	0.19	0.07	0.07	0.08	-0.24	-0.12	-0.19	-0.14	0.02	0.17	0.15	0.15	-0.07	0.01	0.07	-0.15	0.07	0.40	0.13	0.06	-0.07	0.14	0.11	0.13	0.14	0.18	0.15	-0.13	0.07	-0.11	0.22	0.10
ENSG00000065534	0.42	0.24	-0.26	0.18	0.20	-0.33	-0.34	-0.30	-0.50	-0.34	-0.11	0.04	-0.60	-0.39	-0.31	0.46	-0.10	0.17	-0.59	-0.37	0.02	0.44	-0.21	0.27	-0.28	0.20	-0.03	-0.47	-0.31	0.46	-0.49	-0.48	-0.25	0.34	-0.19	0.18	0.25	0.49	0.31	0.27	0.36	-0.43	0.27	0.18	0.20	0.17	0.54	-0.49	-0.24
ENSG00000044574	0.21	0.24	-0.24	0.12	0.10	-0.12	-0.11	-0.14	-0.15	-0.24	0.04	-0.09	-0.09	-0.26	-0.24	0.22	-0.13	0.14	-0.45	-0.14	0.09	0.24	-0.09	0.05	-0.24	0.14	0.15	-0.25	-0.21	0.13	-0.31	-0.29	-0.35	0.25	0.07	0.16	0.29	0.34	0.26	0.25	0.36	-0.38	0.23	0.24	-0.08	0.18	0.12	-0.32	-0.14
ENSG00000162817	0.29	0.06	-0.30	-0.06	-0.04	-0.06	-0.05	-0.05	-0.22	-0.34	0.17	-0.11	-0.22	-0.01	-0.02	0.30	-0.33	-0.05	-0.43	0.02	0.05	0.32	0.15	0.14	-0.01	0.04	0.05	-0.34	-0.13	0.15	-0.08	-0.10	-0.23	0.14	-0.06	0.06	0.28	0.20	0.05	0.19	0.34	-0.35	0.04	0.02	0.04	-0.01	0.19	-0.43	-0.14
ENSG00000008513	0.39	-0.03	-0.37	-0.08	-0.09	-0.18	-0.15	-0.11	-0.41	-0.36	0.20	-0.19	-0.34	-0.05	0.01	0.40	-0.38	0.02	-0.47	-0.02	-0.03	0.46	0.09	0.05	0.00	0.08	0.16	-0.31	-0.22	0.16	-0.14	-0.16	-0.10	0.10	-0.03	0.02	0.18	0.28	0.08	0.09	0.27	-0.35	-0.03	0.05	0.11	-0.05	0.25	-0.40	0.02
ENSG00000151914	-0.13	0.25	0.09	0.13	0.20	0.17	0.22	0.15	0.35	0.30	-0.17	-0.03	0.60	-0.01	-0.02	-0.26	0.15	0.41	0.25	0.01	0.21	-0.25	-0.26	-0.08	-0.11	-0.03	-0.04	0.14	0.16	-0.17	0.10	0.13	-0.07	0.10	0.56	0.15	0.02	-0.08	0.15	0.08	0.05	0.32	0.26	0.19	-0.25	0.13	-0.16	0.37	0.04
ENSG00000239002	-0.05	0.31	-0.07	-0.04	0.00	0.18	0.25	0.08	0.31	0.15	-0.23	-0.05	0.11	-0.09	-0.09	0.06	0.18	0.21	-0.12	-0.06	0.05	0.05	-0.24	-0.05	-0.23	-0.05	0.02	0.01	0.01	-0.21	-0.10	-0.08	-0.17	0.27	0.23	0.23	0.08	0.15	0.30	0.24	0.17	0.01	0.31	0.26	-0.33	0.40	-0.05	-0.01	-0.04
ENSG00000276232	-0.05	0.31	-0.07	-0.04	0.00	0.18	0.25	0.08	0.31	0.15	-0.23	-0.05	0.11	-0.09	-0.09	0.06	0.18	0.21	-0.12	-0.06	0.05	0.05	-0.24	-0.05	-0.23	-0.05	0.02	0.01	0.01	-0.21	-0.10	-0.08	-0.17	0.27	0.23	0.23	0.08	0.15	0.30	0.24	0.17	0.01	0.31	0.26	-0.33	0.40	-0.05	-0.01	-0.04
ENSG00000110422	0.28	-0.01	-0.31	-0.21	-0.14	0.04	0.13	0.11	-0.03	-0.14	0.24	-0.31	0.11	0.06	0.23	0.25	-0.40	0.14	-0.50	-0.06	0.02	0.37	0.15	-0.11	0.01	-0.09	0.12	-0.23	-0.11	0.02	0.02	0.05	-0.18	0.23	0.29	0.06	0.25	0.19	0.13	0.14	0.19	-0.22	0.03	0.18	-0.15	0.09	0.12	-0.32	0.07
ENSG00000162407	0.48	0.11	-0.43	0.02	0.12	-0.28	-0.28	-0.33	-0.43	-0.45	0.00	-0.12	-0.45	-0.32	-0.21	0.50	-0.10	0.26	-0.58	-0.36	0.14	0.51	-0.13	0.16	-0.22	0.29	-0.13	-0.43	-0.32	0.34	-0.38	-0.36	-0.25	0.31	-0.07	0.15	0.48	0.42	0.22	0.32	0.47	-0.31	0.19	0.14	0.17	0.15	0.27	-0.51	-0.30
ENSG00000066933	0.23	-0.08	-0.22	0.00	0.13	-0.19	-0.18	-0.08	-0.39	-0.33	0.25	0.04	-0.26	-0.18	-0.07	0.40	-0.32	-0.03	-0.58	-0.23	-0.20	0.39	0.00	0.09	-0.16	0.01	0.12	-0.40	-0.27	0.33	-0.31	-0.29	-0.25	0.15	-0.08	-0.16	0.13	0.29	0.07	-0.03	0.09	-0.37	0.03	0.00	0.18	-0.05	0.29	-0.45	-0.07
ENSG00000125844	0.26	0.31	-0.13	0.28	0.26	0.01	-0.01	-0.22	0.00	-0.13	-0.26	0.09	-0.16	-0.33	-0.40	0.16	0.15	0.32	-0.14	-0.22	0.21	0.11	-0.34	0.35	-0.30	0.26	-0.19	-0.23	-0.05	-0.01	-0.30	-0.33	-0.33	0.19	0.06	0.29	0.24	0.28	0.38	0.30	0.45	-0.16	0.22	0.20	-0.16	0.22	0.16	-0.13	-0.32
ENSG00000044115	0.22	0.33	-0.12	0.24	0.24	0.10	0.13	-0.05	0.07	-0.04	-0.14	-0.05	0.09	-0.24	-0.21	0.12	-0.03	0.37	-0.28	-0.18	0.13	0.18	-0.23	0.18	-0.31	0.15	0.00	-0.18	0.01	0.01	-0.22	-0.20	-0.36	0.30	0.34	0.31	0.19	0.32	0.44	0.28	0.39	-0.11	0.33	0.38	-0.20	0.32	0.20	-0.15	-0.18
ENSG00000145246	0.32	0.03	-0.11	0.12	0.28	-0.24	-0.26	-0.13	-0.49	-0.35	0.17	0.05	-0.26	-0.29	-0.18	0.41	-0.23	0.08	-0.55	-0.28	-0.03	0.42	-0.05	0.08	-0.34	0.13	0.09	-0.43	-0.26	0.40	-0.41	-0.38	-0.35	0.14	0.05	-0.13	0.19	0.31	0.15	0.03	0.18	-0.46	0.16	-0.04	0.11	0.00	0.42	-0.46	-0.15
ENSG00000175899	0.26	0.32	-0.12	0.28	0.30	0.00	0.11	-0.16	0.11	0.02	-0.32	0.10	0.09	-0.10	-0.02	0.04	0.18	0.39	0.06	-0.19	0.28	0.07	-0.40	0.27	-0.17	0.19	-0.24	-0.09	0.06	-0.10	0.02	0.02	-0.09	0.31	0.33	0.38	0.16	0.17	0.29	0.26	0.30	0.07	0.32	0.31	-0.12	0.31	0.13	0.06	-0.14
ENSG00000165280	0.28	0.33	-0.11	0.25	0.29	0.01	0.00	-0.18	-0.04	-0.09	-0.36	0.00	0.00	-0.35	-0.34	0.12	0.17	0.44	-0.27	-0.28	0.29	0.20	-0.43	0.23	-0.44	0.22	-0.14	-0.24	-0.09	0.11	-0.27	-0.24	-0.42	0.26	0.24	0.33	0.30	0.34	0.49	0.37	0.33	-0.15	0.40	0.42	-0.17	0.35	0.25	-0.16	-0.29
ENSG00000269821	0.12	0.38	0.08	0.20	0.16	0.13	0.20	0.06	0.25	0.24	-0.13	-0.05	0.47	-0.04	-0.03	-0.15	0.05	0.37	0.15	-0.01	0.33	-0.04	-0.20	0.02	-0.07	0.00	-0.05	0.10	0.18	-0.16	0.05	0.08	-0.18	0.22	0.61	0.31	0.01	0.14	0.28	0.16	0.22	0.14	0.31	0.23	-0.26	0.24	0.02	0.19	-0.06
ENSG00000144028	0.47	0.15	-0.35	0.06	0.01	-0.08	-0.04	-0.12	-0.23	-0.29	0.09	-0.15	-0.15	-0.04	0.05	0.28	-0.28	0.15	-0.39	-0.04	0.17	0.42	-0.06	0.19	-0.06	0.14	0.05	-0.24	-0.11	0.05	-0.04	-0.04	-0.28	0.22	0.08	0.24	0.25	0.30	0.18	0.24	0.38	-0.33	0.16	0.24	-0.11	0.07	0.23	-0.34	-0.14
ENSG00000112297	-0.18	0.03	0.11	-0.01	0.13	0.12	0.03	0.12	0.03	0.14	-0.17	0.04	0.01	-0.28	-0.27	-0.01	0.02	0.19	-0.08	-0.08	-0.22	-0.03	-0.29	-0.10	-0.30	-0.04	0.36	0.12	0.01	0.00	-0.29	-0.25	-0.07	-0.01	0.09	0.00	-0.23	0.10	0.23	-0.12	-0.12	0.13	0.16	0.17	-0.01	0.11	0.02	0.14	0.16
ENSG00000083312	0.14	0.02	-0.12	-0.06	0.11	0.04	0.13	0.13	-0.01	-0.03	0.13	-0.11	0.22	-0.07	0.04	0.12	-0.29	0.21	-0.37	-0.11	0.05	0.21	-0.05	-0.09	-0.20	-0.04	0.15	-0.17	-0.06	0.08	-0.10	-0.05	-0.29	0.12	0.32	0.02	0.20	0.11	0.15	0.10	0.11	-0.24	0.11	0.12	-0.14	0.08	0.13	-0.18	-0.01
ENSG00000127954	0.26	-0.03	-0.30	0.05	0.13	-0.18	-0.21	0.05	-0.26	-0.43	0.24	-0.12	-0.20	-0.07	0.02	0.24	-0.34	-0.12	-0.49	-0.07	-0.16	0.35	0.22	0.16	-0.17	-0.02	0.17	-0.32	-0.25	0.08	-0.21	-0.19	-0.24	0.19	0.05	-0.10	0.16	0.18	0.01	-0.01	0.23	-0.37	0.04	-0.02	0.13	-0.04	0.17	-0.39	0.02
ENSG00000200795	0.18	0.29	-0.21	0.07	0.02	0.04	0.11	-0.16	0.07	-0.11	-0.15	0.08	-0.18	-0.19	-0.23	0.31	0.12	0.09	-0.23	-0.12	0.10	0.27	-0.23	0.16	-0.16	0.11	-0.02	-0.14	-0.09	-0.16	-0.26	-0.29	-0.24	0.28	0.04	0.25	0.09	0.38	0.32	0.27	0.34	-0.32	0.25	0.24	-0.25	0.38	0.03	-0.30	-0.20
ENSG00000120129	-0.08	0.10	-0.02	-0.25	-0.26	0.42	0.49	0.14	0.54	0.32	-0.01	-0.27	0.40	0.34	0.26	-0.06	-0.19	0.05	0.11	0.35	0.07	-0.18	0.13	-0.16	0.18	-0.25	0.09	0.21	0.28	-0.36	0.37	0.39	-0.01	0.02	0.19	0.11	0.07	-0.12	-0.04	0.11	0.05	0.12	0.05	0.15	-0.44	0.01	-0.35	0.09	0.14
ENSG00000143384	0.03	0.21	-0.13	-0.01	0.00	0.14	0.21	0.07	0.25	0.08	-0.11	-0.21	0.23	-0.05	-0.02	0.02	-0.11	0.25	-0.23	0.01	0.10	0.05	-0.04	-0.05	-0.15	-0.02	0.17	-0.02	0.01	-0.11	-0.05	-0.02	-0.19	0.21	0.31	0.23	0.27	0.13	0.27	0.23	0.27	-0.03	0.18	0.29	-0.29	0.23	-0.09	-0.05	0.05
ENSG00000167232	0.05	-0.13	-0.23	-0.02	0.01	-0.13	-0.12	0.09	-0.26	-0.30	0.27	-0.08	-0.21	-0.07	0.00	0.18	-0.39	-0.15	-0.45	-0.02	-0.34	0.24	0.11	-0.04	-0.14	0.01	0.29	-0.19	-0.28	0.20	-0.23	-0.21	-0.13	0.08	-0.11	-0.20	0.01	0.12	-0.01	-0.12	0.04	-0.32	0.00	-0.08	0.13	-0.07	0.12	-0.33	0.12
ENSG00000073921	0.04	0.03	-0.09	-0.03	0.03	-0.01	0.02	0.13	-0.09	-0.08	0.30	-0.15	0.10	-0.01	0.04	0.20	-0.40	0.03	-0.34	0.03	-0.12	0.18	0.14	-0.14	0.01	-0.02	0.27	-0.08	-0.03	0.07	-0.13	-0.11	-0.09	0.20	0.23	-0.01	0.06	0.15	0.01	0.04	0.18	-0.23	0.06	0.07	-0.10	0.01	0.03	-0.21	0.05
ENSG00000084234	0.03	0.39	-0.01	0.17	0.14	0.12	0.20	0.03	0.31	0.26	-0.35	-0.06	0.28	-0.15	-0.15	-0.15	0.20	0.43	0.05	-0.10	0.33	-0.07	-0.29	0.01	-0.18	0.10	-0.07	0.07	0.12	-0.14	-0.05	-0.02	-0.14	0.24	0.43	0.42	0.14	0.12	0.40	0.31	0.27	0.13	0.33	0.39	-0.28	0.36	-0.01	0.17	-0.09
ENSG00000131037	0.11	0.34	0.00	0.44	0.25	0.02	-0.08	-0.24	0.00	-0.14	-0.36	0.15	-0.20	-0.21	-0.37	0.11	0.17	0.09	0.04	0.07	-0.02	-0.10	-0.32	0.32	-0.24	0.17	0.05	-0.08	0.03	-0.02	-0.20	-0.22	-0.21	0.12	-0.12	0.27	0.02	0.19	0.23	0.16	0.32	-0.13	0.23	0.29	0.05	0.14	0.07	-0.03	-0.12
ENSG00000123572	-0.22	-0.19	-0.15	-0.20	-0.11	0.11	0.26	0.42	0.03	0.18	0.30	-0.24	0.16	0.10	0.16	-0.02	-0.41	0.12	-0.08	0.15	-0.31	0.03	0.06	-0.34	0.09	-0.07	0.45	0.15	-0.02	-0.19	0.01	0.02	0.20	-0.08	0.23	-0.21	-0.26	-0.15	-0.07	-0.21	-0.14	0.13	-0.07	-0.05	-0.25	-0.14	-0.10	0.16	0.36
ENSG00000125810	0.05	0.30	0.01	0.41	0.23	0.09	0.18	0.00	0.25	0.20	-0.38	0.02	0.16	-0.08	-0.09	-0.03	0.25	0.33	0.24	0.00	0.11	-0.10	-0.29	0.17	-0.17	0.27	-0.12	0.12	0.12	-0.30	0.01	-0.01	0.06	0.26	0.31	0.29	-0.05	0.06	0.29	0.19	0.22	0.25	0.26	0.40	-0.18	0.26	-0.04	0.28	0.06
ENSG00000131873	0.29	0.12	-0.25	0.10	0.19	-0.25	-0.27	-0.09	-0.39	-0.29	0.09	-0.06	-0.36	-0.34	-0.29	0.37	-0.19	0.17	-0.53	-0.23	-0.05	0.41	-0.02	0.09	-0.32	0.21	0.05	-0.38	-0.30	0.40	-0.44	-0.43	-0.25	0.20	-0.03	0.08	0.23	0.35	0.26	0.13	0.34	-0.31	0.18	0.05	0.20	0.09	0.33	-0.40	-0.14
ENSG00000072778	0.44	0.45	-0.13	0.43	0.36	-0.06	-0.14	-0.36	-0.14	-0.20	-0.42	0.16	-0.35	-0.45	-0.47	0.32	0.21	0.26	-0.29	-0.28	0.26	0.26	-0.37	0.45	-0.49	0.33	-0.19	-0.35	-0.07	0.10	-0.42	-0.43	-0.48	0.28	0.04	0.41	0.31	0.46	0.54	0.44	0.53	-0.34	0.37	0.42	0.02	0.35	0.34	-0.28	-0.37
ENSG00000142798	-0.09	0.02	0.06	0.00	-0.14	0.29	0.33	0.13	0.32	0.16	0.03	-0.16	0.43	0.32	0.17	-0.19	-0.08	0.07	0.39	0.35	0.11	-0.26	-0.13	0.00	0.25	-0.01	0.01	0.33	0.23	-0.40	0.42	0.39	0.16	0.04	0.21	0.13	-0.15	-0.10	-0.02	0.04	0.07	0.20	-0.06	0.12	-0.45	0.00	-0.20	0.26	-0.03
ENSG00000224516	0.51	0.23	-0.56	0.17	0.09	-0.38	-0.37	-0.22	-0.43	-0.56	0.04	-0.02	-0.49	-0.20	-0.15	0.46	-0.06	-0.02	-0.60	-0.20	0.11	0.55	0.04	0.42	-0.10	0.29	-0.19	-0.51	-0.45	0.15	-0.28	-0.32	-0.24	0.41	-0.14	0.29	0.38	0.52	0.28	0.40	0.56	-0.44	0.16	0.35	0.10	0.25	0.31	-0.59	-0.30
ENSG00000145819	0.17	-0.05	-0.16	0.03	0.02	-0.11	-0.15	-0.12	-0.34	-0.25	0.07	-0.13	-0.34	-0.11	-0.08	0.17	-0.35	0.02	-0.37	-0.07	-0.19	0.13	-0.09	0.06	-0.13	0.00	0.20	-0.24	-0.13	0.31	-0.18	-0.15	-0.15	0.01	-0.17	-0.06	0.10	0.12	0.04	0.00	0.10	-0.25	0.03	0.01	0.15	-0.17	0.31	-0.22	-0.03
ENSG00000171345	-0.19	-0.16	0.12	-0.27	-0.38	0.42	0.37	0.28	0.27	0.14	0.26	-0.34	0.20	0.41	0.34	-0.05	-0.54	-0.18	0.10	0.53	-0.34	-0.30	0.20	-0.25	0.29	-0.33	0.46	0.30	0.29	-0.33	0.37	0.36	0.11	-0.10	0.00	-0.16	-0.19	-0.30	-0.28	-0.21	-0.04	0.06	-0.27	-0.15	-0.29	-0.26	-0.15	0.15	0.34
ENSG00000138074	0.56	0.27	-0.39	0.14	0.14	-0.32	-0.39	-0.28	-0.48	-0.45	-0.05	-0.01	-0.55	-0.33	-0.25	0.48	-0.07	0.11	-0.59	-0.29	0.23	0.54	-0.12	0.36	-0.29	0.27	-0.13	-0.50	-0.35	0.33	-0.37	-0.38	-0.42	0.32	-0.16	0.28	0.42	0.50	0.32	0.38	0.52	-0.52	0.25	0.24	0.14	0.18	0.42	-0.56	-0.36
ENSG00000152818	-0.26	0.14	0.17	0.11	0.12	0.24	0.33	0.23	0.44	0.46	-0.22	-0.01	0.55	0.00	-0.02	-0.30	0.09	0.31	0.31	0.10	0.04	-0.33	-0.23	-0.15	-0.07	-0.08	0.10	0.27	0.21	-0.30	0.10	0.12	0.01	0.00	0.45	0.08	-0.14	-0.16	0.14	-0.06	-0.08	0.38	0.11	0.16	-0.22	0.08	-0.24	0.48	0.22
ENSG00000163399	0.63	0.18	-0.38	0.17	0.22	-0.37	-0.37	-0.33	-0.53	-0.48	0.13	0.04	-0.38	-0.26	-0.13	0.56	-0.13	0.19	-0.58	-0.36	0.32	0.60	0.00	0.31	-0.08	0.36	-0.30	-0.53	-0.30	0.39	-0.32	-0.35	-0.35	0.29	-0.02	0.24	0.50	0.47	0.17	0.38	0.56	-0.47	0.16	0.20	0.09	0.06	0.34	-0.59	-0.44
ENSG00000154822	0.20	-0.18	-0.32	-0.17	-0.08	-0.13	-0.07	0.14	-0.31	-0.36	0.39	-0.16	-0.22	0.06	0.19	0.32	-0.54	-0.20	-0.58	0.00	-0.26	0.43	0.29	0.04	0.03	-0.08	0.23	-0.30	-0.23	0.16	-0.10	-0.09	-0.13	0.15	-0.06	-0.16	0.11	0.16	-0.05	-0.07	0.12	-0.39	-0.08	-0.11	0.09	-0.07	0.19	-0.48	0.05
ENSG00000110799	0.10	0.32	-0.17	0.28	0.14	0.09	0.20	-0.09	0.20	0.01	-0.37	0.00	0.09	0.02	-0.07	-0.11	0.18	0.26	0.16	0.05	0.16	0.00	-0.34	0.28	-0.13	0.21	-0.09	0.03	-0.01	-0.23	0.12	0.10	0.04	0.27	0.22	0.37	-0.02	0.18	0.37	0.27	0.23	0.08	0.31	0.43	-0.19	0.41	0.08	0.07	0.01
ENSG00000270641	-0.08	0.32	0.06	0.23	0.24	0.02	-0.03	-0.06	0.03	0.08	0.02	0.11	0.11	-0.19	-0.17	-0.02	0.08	0.08	-0.03	-0.08	-0.09	-0.03	-0.24	0.04	-0.30	-0.04	0.21	0.01	-0.04	0.08	-0.22	-0.14	-0.16	0.18	0.15	0.02	-0.15	0.24	0.22	0.00	-0.05	0.10	0.39	0.16	-0.03	0.13	-0.01	0.08	0.04
ENSG00000196569	0.33	0.47	-0.06	0.52	0.58	-0.14	-0.09	-0.30	-0.01	0.01	-0.47	0.19	0.04	-0.44	-0.36	0.17	0.49	0.65	-0.03	-0.48	0.41	0.16	-0.57	0.34	-0.47	0.40	-0.45	-0.26	-0.07	0.16	-0.31	-0.30	-0.31	0.36	0.38	0.41	0.29	0.32	0.50	0.38	0.36	0.07	0.56	0.47	-0.03	0.41	0.23	0.02	-0.35
ENSG00000115464	-0.11	0.00	0.02	-0.04	-0.01	0.18	0.25	0.20	0.14	0.13	0.15	-0.15	0.42	0.13	0.11	-0.16	-0.34	0.19	-0.01	0.15	-0.01	-0.14	-0.07	-0.24	0.01	-0.11	0.30	0.07	0.11	-0.06	0.13	0.18	-0.13	-0.07	0.38	-0.06	-0.02	-0.12	-0.01	-0.06	0.01	0.06	0.04	0.07	-0.14	-0.12	-0.06	0.14	0.12
ENSG00000166025	0.48	0.12	-0.27	0.18	0.17	-0.13	-0.05	-0.10	-0.32	-0.20	0.18	-0.04	-0.12	-0.21	-0.05	0.44	-0.28	0.28	-0.46	-0.23	0.06	0.53	-0.01	0.17	-0.13	0.25	0.00	-0.31	-0.11	0.17	-0.28	-0.31	-0.24	0.25	0.21	0.13	0.16	0.38	0.25	0.15	0.37	-0.34	0.14	0.17	-0.04	0.08	0.31	-0.37	-0.11
ENSG00000186417	0.24	-0.09	-0.27	-0.08	0.00	-0.13	-0.12	0.02	-0.36	-0.41	0.22	-0.15	-0.28	0.03	0.03	0.27	-0.38	-0.13	-0.43	0.04	-0.13	0.31	0.14	0.08	-0.04	0.01	0.11	-0.33	-0.16	0.18	-0.07	-0.08	-0.12	0.06	-0.08	-0.04	0.16	0.14	-0.04	0.08	0.20	-0.37	-0.03	-0.03	0.05	-0.09	0.24	-0.40	-0.12
ENSG00000138623	0.49	0.18	-0.35	0.15	0.04	-0.18	-0.20	-0.26	-0.30	-0.42	0.01	-0.17	-0.37	-0.17	-0.15	0.46	-0.13	0.18	-0.43	-0.12	0.12	0.42	-0.01	0.17	-0.08	0.28	-0.04	-0.28	-0.21	0.08	-0.24	-0.28	-0.28	0.29	-0.06	0.22	0.38	0.36	0.14	0.31	0.56	-0.35	0.11	0.23	-0.02	0.09	0.19	-0.43	-0.21
ENSG00000196576	0.49	0.28	-0.29	0.08	0.09	-0.03	0.00	-0.25	-0.14	-0.28	-0.06	-0.07	-0.27	-0.13	-0.17	0.34	-0.12	0.25	-0.29	-0.12	0.28	0.35	-0.15	0.28	-0.07	0.26	-0.17	-0.26	-0.09	0.07	-0.14	-0.16	-0.27	0.31	0.02	0.34	0.36	0.38	0.25	0.41	0.59	-0.21	0.20	0.17	-0.12	0.19	0.24	-0.39	-0.34
ENSG00000197043	0.48	0.37	-0.22	0.37	0.42	-0.36	-0.42	-0.44	-0.49	-0.37	-0.31	0.18	-0.56	-0.63	-0.56	0.44	0.20	0.33	-0.58	-0.55	0.24	0.44	-0.41	0.36	-0.52	0.42	-0.22	-0.57	-0.34	0.46	-0.63	-0.62	-0.49	0.34	-0.11	0.32	0.43	0.57	0.52	0.43	0.49	-0.44	0.38	0.35	0.19	0.31	0.54	-0.46	-0.44
ENSG00000145730	0.20	-0.05	-0.20	0.01	0.01	-0.15	-0.14	0.09	-0.32	-0.34	0.21	-0.17	-0.18	0.01	0.03	0.23	-0.43	-0.05	-0.45	0.07	-0.21	0.27	0.16	-0.05	0.03	0.00	0.21	-0.20	-0.19	0.12	-0.14	-0.14	-0.15	0.14	0.00	-0.10	0.07	0.13	-0.07	-0.03	0.21	-0.27	0.02	-0.02	-0.01	-0.13	0.19	-0.35	0.04
ENSG00000100368	0.38	0.27	-0.25	0.08	0.04	-0.10	-0.27	-0.01	-0.18	-0.33	0.09	-0.13	-0.09	-0.14	-0.10	0.27	-0.09	0.15	-0.35	-0.07	0.13	0.28	-0.02	0.29	-0.13	0.10	-0.19	-0.32	-0.19	0.11	-0.10	-0.16	-0.33	0.33	0.15	0.31	0.28	0.32	0.23	0.28	0.51	-0.23	0.17	0.28	-0.16	0.16	0.26	-0.30	-0.30
ENSG00000067606	0.40	0.46	-0.10	0.54	0.41	-0.06	-0.16	-0.39	-0.12	-0.18	-0.49	0.13	-0.28	-0.52	-0.55	0.27	0.31	0.39	-0.17	-0.32	0.29	0.17	-0.45	0.40	-0.50	0.36	-0.17	-0.25	-0.04	0.13	-0.47	-0.49	-0.50	0.22	0.14	0.46	0.31	0.39	0.51	0.42	0.51	-0.20	0.43	0.54	0.11	0.34	0.24	-0.14	-0.34
ENSG00000158555	0.56	0.40	-0.27	0.38	0.31	-0.22	-0.33	-0.30	-0.29	-0.44	-0.15	0.00	-0.37	-0.31	-0.32	0.38	0.10	0.22	-0.33	-0.22	0.29	0.39	-0.15	0.44	-0.32	0.35	-0.24	-0.40	-0.21	0.16	-0.32	-0.36	-0.47	0.32	0.06	0.41	0.38	0.44	0.35	0.40	0.66	-0.38	0.29	0.34	0.02	0.22	0.32	-0.39	-0.40
ENSG00000130066	-0.19	0.13	0.23	0.02	0.06	0.15	0.07	0.13	0.16	0.09	-0.12	-0.13	0.10	-0.16	-0.19	0.06	0.00	0.07	-0.03	0.05	-0.10	-0.12	-0.06	-0.11	-0.07	-0.14	0.34	0.21	0.14	-0.14	-0.23	-0.21	-0.15	0.13	0.21	0.05	-0.09	0.07	0.05	-0.04	0.07	0.09	0.19	0.07	-0.20	0.12	-0.20	0.05	-0.01
ENSG00000169504	-0.07	0.00	-0.08	-0.08	-0.06	0.08	0.06	0.15	-0.03	-0.07	0.20	-0.26	0.00	-0.01	-0.02	0.09	-0.41	0.04	-0.25	0.11	-0.23	0.00	0.05	-0.19	-0.02	-0.10	0.44	0.02	-0.02	0.04	-0.13	-0.10	-0.06	0.08	0.13	-0.05	-0.04	0.05	0.01	-0.05	0.12	-0.09	0.06	0.03	-0.09	-0.07	0.02	-0.09	0.13
ENSG00000100503	0.35	0.08	-0.27	0.00	0.01	-0.16	-0.18	-0.07	-0.31	-0.31	0.18	-0.14	-0.18	-0.19	-0.17	0.32	-0.26	0.12	-0.44	-0.14	0.15	0.41	0.07	0.08	-0.08	0.12	0.02	-0.36	-0.15	0.27	-0.25	-0.26	-0.23	0.13	0.09	0.08	0.25	0.32	0.16	0.16	0.33	-0.25	0.10	0.05	0.03	-0.07	0.17	-0.35	-0.20
ENSG00000010327	0.15	0.37	-0.03	0.17	0.15	0.11	0.16	-0.10	0.33	0.12	-0.36	-0.02	0.35	0.02	-0.02	-0.14	0.35	0.38	0.23	-0.06	0.43	-0.11	-0.30	0.15	-0.04	0.08	-0.36	0.07	0.13	-0.20	0.18	0.18	-0.10	0.29	0.37	0.44	0.20	0.08	0.21	0.38	0.26	0.20	0.33	0.39	-0.23	0.35	-0.02	0.16	-0.22
ENSG00000197694	0.02	0.35	0.00	0.29	0.19	0.14	0.28	-0.04	0.32	0.29	-0.34	0.03	0.29	-0.06	-0.07	-0.13	0.17	0.40	0.19	-0.08	0.25	-0.10	-0.36	0.08	-0.10	0.15	-0.11	0.08	0.18	-0.17	0.04	0.06	-0.02	0.24	0.40	0.33	0.03	0.13	0.34	0.23	0.21	0.25	0.29	0.34	-0.19	0.26	-0.04	0.25	-0.02
ENSG00000058673	0.14	0.02	-0.05	0.07	0.16	-0.07	-0.08	0.00	-0.22	-0.14	0.21	-0.08	-0.04	-0.18	-0.13	0.27	-0.32	0.10	-0.37	-0.11	-0.10	0.22	0.05	-0.16	-0.20	0.08	0.21	-0.20	-0.13	0.22	-0.32	-0.29	-0.30	0.06	0.19	-0.14	0.12	0.16	0.04	-0.01	0.16	-0.26	0.09	-0.02	0.10	-0.09	0.09	-0.24	0.04
ENSG00000176092	0.56	0.19	-0.29	0.27	0.22	-0.22	-0.28	-0.24	-0.40	-0.46	0.00	0.04	-0.41	-0.18	-0.20	0.39	-0.12	0.09	-0.34	-0.15	0.21	0.41	-0.06	0.37	-0.21	0.32	-0.12	-0.38	-0.23	0.16	-0.26	-0.30	-0.30	0.19	-0.04	0.16	0.30	0.35	0.19	0.24	0.55	-0.47	0.07	0.09	-0.02	0.05	0.35	-0.47	-0.29
ENSG00000144674	0.19	0.11	-0.17	0.04	0.06	0.02	0.02	-0.02	-0.08	-0.13	0.07	-0.10	-0.10	-0.16	-0.17	0.24	-0.27	0.12	-0.34	-0.08	0.02	0.17	0.00	-0.04	-0.19	0.03	0.12	-0.27	-0.05	0.21	-0.25	-0.25	-0.30	0.04	0.12	0.00	0.24	0.14	0.12	0.13	0.25	-0.25	0.14	0.07	-0.02	-0.06	0.10	-0.25	-0.05
ENSG00000164300	0.32	0.00	-0.36	0.00	0.00	-0.15	-0.15	-0.05	-0.37	-0.36	0.18	-0.18	-0.34	-0.06	0.01	0.36	-0.37	-0.02	-0.48	-0.04	-0.11	0.38	0.08	0.07	-0.09	0.12	0.15	-0.30	-0.23	0.17	-0.17	-0.18	-0.14	0.14	-0.03	0.02	0.20	0.23	0.05	0.14	0.27	-0.33	0.06	0.11	0.10	-0.03	0.21	-0.39	-0.02
ENSG00000177311	0.30	0.03	-0.32	-0.05	0.02	-0.10	-0.11	-0.02	-0.26	-0.34	0.21	-0.15	-0.24	-0.10	0.00	0.34	-0.38	0.00	-0.57	-0.10	-0.12	0.40	0.12	0.05	-0.18	0.00	0.19	-0.33	-0.24	0.20	-0.22	-0.20	-0.30	0.19	0.04	-0.01	0.23	0.24	0.11	0.08	0.26	-0.39	0.08	0.08	0.14	0.04	0.23	-0.45	0.02
ENSG00000171298	0.42	0.22	-0.18	0.24	0.24	-0.22	-0.28	-0.26	-0.30	-0.39	0.01	-0.05	-0.29	-0.35	-0.33	0.43	0.10	0.24	-0.39	-0.30	0.22	0.40	-0.15	0.23	-0.32	0.38	-0.10	-0.30	-0.24	0.10	-0.35	-0.39	-0.38	0.35	-0.05	0.21	0.31	0.40	0.23	0.32	0.48	-0.44	0.24	0.26	-0.11	0.24	0.26	-0.40	-0.37
ENSG00000163359	0.21	0.41	0.01	0.54	0.55	-0.13	-0.13	-0.22	0.08	0.05	-0.48	0.10	0.10	-0.48	-0.43	0.11	0.57	0.64	0.04	-0.46	0.35	0.09	-0.50	0.30	-0.48	0.41	-0.42	-0.15	-0.08	0.05	-0.35	-0.36	-0.32	0.34	0.35	0.39	0.24	0.26	0.45	0.33	0.32	0.12	0.51	0.48	-0.05	0.38	0.04	0.13	-0.33
ENSG00000118705	0.41	0.27	-0.18	0.20	0.19	-0.21	-0.31	-0.27	-0.36	-0.34	-0.10	-0.02	-0.34	-0.40	-0.35	0.42	0.03	0.22	-0.46	-0.29	0.24	0.36	-0.21	0.21	-0.34	0.29	-0.08	-0.36	-0.19	0.28	-0.41	-0.41	-0.41	0.26	-0.02	0.22	0.38	0.41	0.30	0.33	0.48	-0.37	0.29	0.26	-0.04	0.17	0.28	-0.41	-0.40
ENSG00000164327	0.23	-0.08	-0.22	-0.03	0.08	-0.15	-0.12	-0.03	-0.35	-0.27	0.24	-0.10	-0.18	-0.13	-0.02	0.34	-0.38	0.02	-0.51	-0.13	-0.13	0.33	0.08	-0.05	-0.13	0.04	0.15	-0.31	-0.20	0.28	-0.24	-0.21	-0.21	0.08	0.04	-0.12	0.19	0.18	0.03	0.02	0.13	-0.32	0.04	0.00	0.12	-0.08	0.23	-0.37	-0.01
ENSG00000169045	-0.24	0.11	0.19	0.09	0.13	0.18	0.17	0.18	0.23	0.20	-0.08	-0.08	0.30	-0.04	-0.12	-0.25	-0.07	0.21	0.11	0.06	0.03	-0.27	-0.10	-0.20	-0.06	0.01	0.19	0.19	0.17	-0.05	-0.06	-0.01	-0.08	-0.02	0.28	0.07	-0.01	-0.11	0.05	0.04	0.08	0.20	0.12	0.04	-0.18	-0.04	-0.17	0.24	0.01
ENSG00000166912	0.27	0.04	-0.20	0.09	0.16	-0.17	-0.23	-0.10	-0.40	-0.34	0.09	-0.10	-0.27	-0.22	-0.16	0.30	-0.27	0.10	-0.45	-0.18	-0.06	0.29	-0.08	0.00	-0.25	0.18	0.12	-0.32	-0.25	0.35	-0.33	-0.30	-0.25	0.12	0.03	-0.05	0.20	0.23	0.10	0.09	0.23	-0.34	0.15	0.04	0.15	-0.02	0.26	-0.37	-0.09
ENSG00000088340	0.20	0.20	0.07	0.23	0.21	0.04	-0.17	-0.11	-0.10	-0.19	-0.17	-0.09	-0.19	-0.25	-0.40	0.21	0.04	0.19	0.00	0.03	0.13	0.00	-0.21	0.20	-0.32	0.19	0.06	-0.08	0.02	0.10	-0.22	-0.25	-0.30	0.03	-0.02	0.20	0.15	0.14	0.15	0.14	0.36	-0.12	0.18	0.14	-0.06	-0.01	0.07	-0.07	-0.26
ENSG00000153827	-0.04	0.23	0.00	0.11	0.08	0.27	0.33	0.14	0.29	0.17	-0.09	-0.14	0.39	0.00	-0.03	-0.19	-0.11	0.35	0.03	0.04	0.11	-0.13	-0.20	-0.07	-0.13	0.04	0.08	0.05	0.17	-0.08	0.07	0.11	-0.16	0.12	0.45	0.22	0.05	0.01	0.26	0.16	0.19	0.16	0.24	0.27	-0.25	0.18	0.01	0.14	-0.03
ENSG00000135111	0.45	0.12	-0.44	0.04	0.04	-0.22	-0.19	-0.12	-0.29	-0.39	0.17	-0.13	-0.33	-0.16	-0.04	0.42	-0.25	0.01	-0.57	-0.15	0.05	0.49	0.17	0.19	-0.17	0.15	0.00	-0.40	-0.25	0.15	-0.26	-0.27	-0.27	0.25	0.01	0.17	0.38	0.34	0.18	0.26	0.46	-0.46	0.08	0.16	0.11	0.12	0.21	-0.49	-0.16
ENSG00000100593	-0.12	0.16	0.08	0.20	0.08	0.25	0.25	0.13	0.36	0.12	-0.13	-0.02	0.48	0.11	-0.01	-0.29	0.14	0.12	0.30	0.19	0.08	-0.29	-0.18	0.11	0.02	-0.04	-0.10	0.20	0.16	-0.36	0.22	0.21	-0.06	0.08	0.35	0.13	-0.08	-0.08	0.13	0.03	0.08	0.27	0.11	0.20	-0.47	0.14	-0.13	0.28	-0.01
ENSG00000244734	-0.28	0.14	0.34	-0.19	-0.17	0.62	0.63	0.20	0.75	0.58	-0.18	-0.11	0.40	0.18	0.04	-0.28	0.08	0.08	0.39	0.21	0.08	-0.43	-0.04	-0.21	-0.01	-0.32	-0.01	0.35	0.47	-0.38	0.27	0.29	-0.17	-0.14	0.26	0.18	-0.06	-0.25	0.06	0.11	-0.08	0.36	0.03	0.12	-0.22	0.10	-0.31	0.40	0.01
ENSG00000104723	0.20	0.06	-0.16	-0.15	-0.10	-0.16	-0.20	-0.21	-0.29	-0.19	0.07	-0.13	-0.34	-0.24	-0.20	0.26	-0.16	0.04	-0.50	-0.18	0.00	0.30	0.07	-0.09	-0.11	-0.07	0.13	-0.20	-0.19	0.32	-0.34	-0.31	-0.24	0.08	-0.13	0.01	0.25	0.25	0.07	0.14	0.16	-0.29	0.14	0.03	0.13	0.02	0.18	-0.36	-0.08
ENSG00000147872	-0.10	-0.16	0.05	-0.07	-0.25	0.17	0.10	0.06	0.05	-0.05	0.08	-0.28	-0.07	0.27	0.18	0.07	-0.40	-0.23	0.07	0.47	-0.30	-0.19	0.20	-0.12	0.20	-0.16	0.48	0.21	0.18	-0.18	0.18	0.18	0.14	-0.16	-0.19	-0.16	-0.09	-0.21	-0.26	-0.21	-0.02	-0.05	-0.22	-0.13	-0.11	-0.33	-0.21	0.06	0.34
ENSG00000266412	0.04	0.14	-0.04	-0.04	0.02	0.30	0.37	0.18	0.26	0.14	-0.09	-0.15	0.23	0.00	0.01	0.00	-0.17	0.24	-0.12	0.07	0.01	0.02	-0.11	-0.08	-0.15	-0.10	0.16	0.07	0.16	-0.15	0.01	0.05	-0.24	0.13	0.32	0.15	0.07	0.00	0.19	0.11	0.15	0.07	0.22	0.20	-0.19	0.19	0.02	0.01	0.04
ENSG00000157106	-0.06	0.18	-0.03	0.09	0.08	0.16	0.22	0.12	0.25	0.13	-0.04	-0.11	0.49	0.14	0.10	-0.24	-0.11	0.29	0.10	0.13	0.16	-0.19	-0.19	-0.05	-0.01	-0.03	0.11	0.06	0.09	-0.12	0.21	0.26	-0.15	0.06	0.41	0.15	0.10	-0.06	0.10	0.12	0.13	0.18	0.15	0.25	-0.13	0.03	-0.13	0.21	0.01
ENSG00000170345	0.12	0.24	0.21	-0.28	-0.25	0.44	0.40	0.05	0.44	0.35	0.08	-0.21	0.42	0.18	0.16	-0.04	-0.15	0.15	0.08	0.17	0.32	-0.02	0.18	-0.22	0.08	-0.20	-0.04	0.16	0.38	-0.09	0.27	0.28	-0.21	0.02	0.36	0.25	0.14	0.04	0.08	0.20	0.13	0.07	0.11	0.04	-0.40	0.08	-0.12	0.01	-0.04
ENSG00000196712	0.03	0.07	-0.06	0.09	0.10	0.06	0.10	0.13	-0.05	0.01	0.10	-0.06	0.22	-0.03	-0.02	0.00	-0.31	0.19	-0.18	0.02	-0.07	0.03	-0.15	-0.15	-0.12	0.05	0.23	-0.05	-0.03	0.04	-0.08	-0.04	-0.17	0.08	0.29	-0.04	-0.03	0.06	0.10	0.01	0.09	-0.11	0.14	0.14	-0.08	-0.01	0.10	-0.03	0.09
ENSG00000131051	-0.33	-0.01	0.16	0.04	0.03	0.29	0.30	0.23	0.34	0.29	0.03	-0.07	0.43	0.10	0.06	-0.28	-0.18	0.09	0.19	0.18	-0.09	-0.38	-0.06	-0.27	0.00	-0.07	0.28	0.22	0.20	-0.17	0.10	0.15	-0.02	-0.17	0.33	-0.05	-0.09	-0.25	-0.02	-0.09	-0.08	0.21	-0.03	0.08	-0.13	-0.12	-0.30	0.34	0.21
ENSG00000089057	0.55	0.13	-0.39	0.12	0.15	-0.26	-0.25	-0.20	-0.48	-0.41	0.16	-0.03	-0.42	-0.19	-0.04	0.56	-0.27	0.10	-0.58	-0.27	0.10	0.55	0.00	0.24	-0.17	0.27	-0.12	-0.50	-0.25	0.33	-0.29	-0.32	-0.27	0.25	-0.01	0.12	0.36	0.40	0.17	0.26	0.46	-0.48	0.13	0.15	0.07	0.02	0.37	-0.54	-0.27
ENSG00000138119	-0.18	0.18	0.13	0.03	-0.02	0.34	0.40	0.27	0.46	0.32	-0.11	-0.12	0.57	0.17	0.15	-0.27	-0.04	0.17	0.21	0.26	0.04	-0.28	-0.11	-0.15	0.02	-0.15	0.14	0.28	0.24	-0.36	0.24	0.25	-0.04	0.05	0.47	0.19	-0.06	-0.14	0.10	0.07	0.02	0.24	0.13	0.25	-0.43	0.12	-0.23	0.34	0.18
ENSG00000164692	0.25	0.48	-0.07	0.46	0.41	-0.05	0.03	-0.18	0.16	0.11	-0.43	0.03	0.18	-0.32	-0.29	0.07	0.45	0.59	0.04	-0.31	0.37	0.08	-0.45	0.20	-0.37	0.28	-0.34	-0.10	0.02	0.00	-0.21	-0.21	-0.26	0.35	0.39	0.43	0.21	0.27	0.40	0.38	0.31	0.09	0.56	0.52	-0.20	0.36	0.05	0.10	-0.28
ENSG00000105246	0.17	0.02	-0.12	0.01	-0.12	-0.08	-0.14	0.07	-0.20	-0.29	0.05	-0.22	-0.25	0.04	-0.09	0.12	-0.25	-0.17	-0.18	0.24	-0.06	0.11	0.15	-0.02	-0.04	0.03	0.16	-0.08	-0.12	-0.03	-0.04	-0.08	-0.14	0.02	-0.11	0.00	0.09	0.04	-0.08	0.09	0.26	-0.28	-0.02	-0.01	-0.04	-0.10	0.09	-0.22	-0.03
ENSG00000166145	0.29	0.48	-0.17	0.32	0.36	-0.13	-0.12	-0.26	0.00	-0.12	-0.51	0.19	-0.11	-0.40	-0.39	0.20	0.50	0.41	-0.22	-0.36	0.42	0.23	-0.47	0.37	-0.40	0.37	-0.39	-0.28	-0.17	-0.02	-0.30	-0.31	-0.33	0.43	0.11	0.48	0.37	0.40	0.51	0.53	0.47	-0.17	0.46	0.50	-0.19	0.53	0.17	-0.19	-0.41
ENSG00000155269	0.59	0.22	-0.23	0.34	0.27	-0.23	-0.33	-0.26	-0.36	-0.45	0.00	-0.04	-0.35	-0.27	-0.25	0.38	0.00	0.12	-0.32	-0.24	0.31	0.45	0.02	0.39	-0.28	0.38	-0.25	-0.40	-0.14	0.17	-0.28	-0.32	-0.40	0.23	0.08	0.26	0.38	0.39	0.25	0.31	0.58	-0.40	0.14	0.19	0.02	0.09	0.31	-0.41	-0.41
ENSG00000173575	0.01	0.01	0.00	-0.08	-0.06	0.20	0.23	0.17	0.08	0.03	0.05	-0.19	0.21	0.04	-0.02	-0.05	-0.32	0.15	-0.07	0.12	0.09	0.01	-0.01	-0.24	-0.04	-0.05	0.32	0.02	0.12	-0.05	-0.01	0.03	-0.16	-0.11	0.36	-0.05	0.04	-0.05	0.04	0.02	0.08	-0.01	0.06	0.03	-0.15	-0.13	-0.06	0.02	0.11
ENSG00000009307	-0.01	0.06	-0.07	-0.14	-0.10	0.21	0.26	0.19	0.11	0.07	0.15	-0.18	0.17	0.08	0.09	0.00	-0.41	0.08	-0.20	0.10	-0.03	0.02	0.06	-0.22	0.01	-0.09	0.25	-0.03	0.10	-0.02	0.03	0.06	-0.09	0.05	0.32	0.01	0.05	-0.01	0.07	0.06	0.14	-0.06	0.04	0.04	-0.14	0.00	0.03	-0.07	0.12
ENSG00000204291	0.18	0.43	-0.06	0.44	0.34	-0.05	0.01	-0.23	0.15	0.09	-0.42	0.09	0.16	-0.21	-0.20	0.04	0.42	0.46	0.13	-0.21	0.37	0.00	-0.43	0.25	-0.21	0.36	-0.36	-0.06	0.02	-0.09	-0.06	-0.06	-0.06	0.36	0.32	0.44	0.19	0.24	0.39	0.39	0.33	0.16	0.41	0.51	-0.13	0.37	0.00	0.15	-0.21
ENSG00000091136	0.10	0.43	0.02	0.36	0.34	0.05	0.02	-0.09	0.25	0.14	-0.43	0.03	0.21	-0.35	-0.30	0.00	0.47	0.50	0.04	-0.28	0.29	-0.04	-0.39	0.13	-0.38	0.24	-0.27	-0.02	0.03	-0.12	-0.22	-0.21	-0.26	0.33	0.39	0.38	0.19	0.17	0.43	0.31	0.28	0.17	0.42	0.45	-0.20	0.41	0.01	0.19	-0.16
ENSG00000137868	0.58	0.32	-0.37	0.28	0.21	-0.27	-0.34	-0.26	-0.41	-0.44	-0.07	-0.05	-0.56	-0.30	-0.28	0.48	-0.04	0.12	-0.45	-0.20	0.18	0.47	-0.07	0.41	-0.32	0.33	-0.16	-0.47	-0.27	0.23	-0.34	-0.38	-0.33	0.33	-0.10	0.32	0.36	0.46	0.34	0.38	0.61	-0.44	0.22	0.26	0.13	0.18	0.43	-0.47	-0.33
ENSG00000224388	0.25	0.17	-0.18	0.09	0.12	-0.05	-0.12	-0.03	-0.18	-0.31	-0.04	-0.19	-0.35	-0.14	-0.26	0.21	-0.14	0.17	-0.16	0.00	0.00	0.13	-0.08	0.07	-0.25	0.15	0.08	-0.22	-0.14	0.09	-0.22	-0.25	-0.29	0.08	0.01	0.11	0.24	0.08	0.03	0.19	0.43	-0.16	0.12	-0.01	0.16	0.00	0.14	-0.19	-0.16
ENSG00000198804	-0.05	0.24	0.04	0.24	0.10	0.23	0.32	0.25	0.46	0.26	-0.32	0.04	0.32	0.04	-0.11	-0.32	0.19	0.18	0.38	0.14	0.22	-0.23	-0.17	0.14	-0.08	0.02	-0.12	0.22	0.25	-0.38	0.13	0.08	-0.05	0.04	0.36	0.31	-0.12	-0.08	0.20	0.13	0.17	0.25	0.17	0.29	-0.31	0.18	-0.13	0.32	-0.10
ENSG00000213462	0.25	0.01	-0.19	0.09	0.16	-0.16	-0.26	-0.02	-0.39	-0.23	0.09	-0.18	-0.46	-0.31	-0.18	0.35	-0.29	0.16	-0.44	-0.19	-0.17	0.28	-0.03	0.07	-0.37	0.20	0.21	-0.26	-0.21	0.41	-0.40	-0.37	-0.19	0.09	-0.13	-0.04	0.14	0.17	0.18	-0.03	0.22	-0.26	0.13	-0.02	0.16	-0.05	0.37	-0.31	-0.01
ENSG00000129353	0.54	0.29	-0.35	0.24	0.14	-0.24	-0.23	-0.20	-0.38	-0.41	0.01	0.01	-0.36	-0.18	-0.14	0.48	-0.12	0.06	-0.47	-0.13	0.20	0.55	-0.04	0.36	-0.14	0.26	-0.08	-0.40	-0.23	0.09	-0.25	-0.29	-0.36	0.35	0.03	0.27	0.28	0.49	0.27	0.34	0.55	-0.48	0.21	0.30	0.04	0.18	0.27	-0.50	-0.30
ENSG00000151414	0.14	-0.13	-0.23	-0.15	-0.04	-0.09	-0.09	0.00	-0.30	-0.32	0.25	-0.19	-0.24	-0.01	0.07	0.29	-0.45	-0.04	-0.48	-0.04	-0.24	0.26	0.08	-0.11	-0.06	-0.04	0.30	-0.24	-0.22	0.21	-0.15	-0.12	-0.13	0.06	-0.04	-0.17	0.15	0.10	-0.06	-0.02	0.10	-0.29	-0.03	-0.05	0.12	-0.12	0.18	-0.35	0.09
ENSG00000106799	-0.07	-0.23	-0.12	-0.35	-0.22	0.02	0.11	0.29	-0.05	-0.09	0.28	-0.39	0.11	0.21	0.24	0.02	-0.49	0.02	-0.27	0.17	-0.11	0.09	0.23	-0.38	0.17	-0.14	0.40	0.01	-0.07	-0.06	0.12	0.14	0.08	-0.04	0.19	-0.14	0.10	-0.13	-0.19	-0.05	0.02	-0.06	-0.18	-0.08	-0.12	-0.17	-0.08	-0.09	0.21
ENSG00000143061	0.44	0.15	-0.40	0.05	0.03	-0.20	-0.17	-0.10	-0.39	-0.34	0.17	-0.16	-0.32	-0.15	-0.05	0.49	-0.29	0.12	-0.57	-0.14	0.02	0.53	0.09	0.11	-0.07	0.20	-0.02	-0.37	-0.26	0.24	-0.25	-0.28	-0.22	0.30	0.03	0.12	0.28	0.38	0.17	0.25	0.42	-0.34	0.18	0.19	0.05	0.08	0.29	-0.49	-0.12
ENSG00000139567	0.12	0.07	0.13	0.22	0.17	0.09	0.09	-0.22	-0.03	0.19	-0.20	0.06	-0.02	-0.29	-0.31	0.15	0.13	0.29	0.01	-0.23	0.22	0.15	-0.28	0.16	-0.18	0.24	-0.11	-0.04	0.06	-0.01	-0.22	-0.20	-0.20	0.02	0.13	0.02	-0.07	0.24	0.35	0.04	0.01	0.00	0.18	0.19	-0.02	0.10	0.03	0.01	-0.12
ENSG00000100393	0.50	0.24	-0.36	0.17	0.10	-0.11	-0.05	-0.09	-0.19	-0.29	0.09	-0.10	-0.15	-0.07	-0.03	0.34	-0.25	0.12	-0.38	-0.04	0.17	0.46	0.04	0.25	-0.10	0.18	-0.05	-0.27	-0.15	0.04	-0.14	-0.16	-0.35	0.29	0.17	0.29	0.29	0.37	0.22	0.30	0.52	-0.35	0.19	0.27	0.00	0.16	0.19	-0.40	-0.20
ENSG00000159176	0.41	0.20	-0.29	0.13	0.22	-0.40	-0.42	-0.31	-0.49	-0.47	-0.16	0.12	-0.52	-0.35	-0.33	0.36	0.02	0.12	-0.62	-0.36	0.14	0.47	-0.21	0.23	-0.24	0.24	-0.16	-0.51	-0.44	0.34	-0.42	-0.41	-0.42	0.30	-0.20	0.15	0.39	0.46	0.25	0.30	0.43	-0.47	0.21	0.14	0.19	0.17	0.40	-0.56	-0.34
ENSG00000080824	-0.11	0.30	0.12	0.24	0.25	0.19	0.20	0.07	0.37	0.26	-0.41	-0.03	0.28	-0.21	-0.29	-0.07	0.28	0.35	0.11	-0.03	0.18	-0.21	-0.26	-0.04	-0.34	0.05	0.04	0.13	0.15	-0.17	-0.17	-0.15	-0.24	0.09	0.33	0.22	0.17	-0.03	0.26	0.22	0.18	0.14	0.28	0.34	-0.24	0.22	-0.17	0.24	-0.02
ENSG00000260032	0.20	0.11	-0.29	-0.05	-0.01	-0.08	0.10	0.10	-0.08	-0.13	0.00	-0.14	0.03	0.08	0.10	-0.04	-0.26	0.13	-0.33	0.02	0.10	0.25	-0.06	-0.05	-0.07	0.08	0.06	-0.22	-0.19	-0.02	0.06	0.10	-0.07	0.19	0.20	0.16	0.18	0.19	0.22	0.25	0.24	-0.19	0.05	0.16	-0.15	0.14	0.25	-0.20	0.01
ENSG00000068366	0.25	-0.05	-0.38	-0.14	-0.07	-0.20	-0.19	-0.06	-0.37	-0.34	0.31	-0.15	-0.28	-0.10	0.05	0.43	-0.37	-0.06	-0.63	-0.12	-0.16	0.46	0.18	0.04	-0.02	-0.03	0.18	-0.39	-0.28	0.22	-0.22	-0.22	-0.15	0.16	-0.04	-0.07	0.19	0.29	0.08	0.04	0.16	-0.35	0.01	0.08	0.13	-0.03	0.19	-0.44	0.04
ENSG00000108582	0.30	0.10	-0.26	-0.02	0.04	-0.17	-0.14	-0.07	-0.27	-0.17	0.15	-0.13	-0.12	-0.17	-0.04	0.31	-0.32	0.14	-0.56	-0.16	0.02	0.40	0.05	-0.05	-0.13	0.03	0.10	-0.30	-0.20	0.30	-0.25	-0.21	-0.29	0.19	0.08	0.06	0.28	0.29	0.13	0.13	0.24	-0.33	0.17	0.12	0.03	0.01	0.17	-0.37	-0.03
ENSG00000173230	-0.15	0.12	0.03	0.01	0.02	0.22	0.26	0.15	0.28	0.17	-0.03	-0.07	0.35	0.05	-0.06	-0.17	-0.13	0.19	0.09	0.09	0.12	-0.19	-0.11	-0.20	-0.02	-0.02	0.17	0.06	0.14	-0.13	0.03	0.05	-0.11	-0.05	0.36	0.02	0.06	-0.10	0.04	0.08	0.11	0.10	0.05	0.09	-0.17	-0.05	-0.21	0.18	0.07
ENSG00000133030	0.28	0.25	-0.21	0.26	0.12	0.15	0.12	-0.18	0.11	-0.22	-0.17	-0.03	0.01	-0.09	-0.17	0.09	0.03	0.19	-0.05	-0.02	0.19	0.09	-0.21	0.29	-0.16	0.17	-0.08	-0.11	0.02	-0.18	-0.05	-0.08	-0.31	0.14	0.24	0.27	0.20	0.20	0.30	0.26	0.41	-0.08	0.21	0.34	-0.18	0.19	0.04	-0.10	-0.16
ENSG00000133131	0.28	0.43	-0.08	0.20	0.38	-0.12	-0.12	-0.13	-0.13	-0.01	-0.20	0.16	0.07	-0.41	-0.32	0.18	0.19	0.47	-0.34	-0.39	0.41	0.24	-0.35	0.06	-0.47	0.31	-0.26	-0.38	-0.15	0.34	-0.34	-0.31	-0.43	0.27	0.31	0.31	0.38	0.31	0.45	0.44	0.36	-0.25	0.45	0.30	-0.07	0.32	0.34	-0.19	-0.32
ENSG00000100697	0.02	0.02	-0.05	0.04	0.13	0.16	0.24	0.15	0.13	0.10	0.09	-0.08	0.29	-0.02	0.04	0.00	-0.30	0.22	-0.13	-0.01	-0.02	0.01	-0.08	-0.09	-0.10	0.01	0.15	-0.03	0.06	-0.07	-0.03	0.01	-0.17	0.05	0.39	-0.01	0.06	-0.01	0.12	-0.01	0.10	-0.01	0.08	0.11	-0.16	0.01	-0.02	0.02	0.11
ENSG00000161960	0.01	0.33	-0.02	0.09	0.09	0.16	0.22	-0.01	0.28	0.17	-0.33	-0.03	0.14	-0.17	-0.20	0.09	0.27	0.34	-0.02	-0.10	0.25	0.05	-0.30	0.01	-0.21	0.11	-0.03	0.03	0.08	-0.20	-0.15	-0.14	-0.22	0.21	0.27	0.28	0.14	0.18	0.35	0.29	0.25	0.03	0.33	0.33	-0.33	0.35	-0.13	0.02	-0.17
ENSG00000048707	0.22	0.16	-0.14	0.28	0.29	0.03	0.10	0.01	0.00	0.00	-0.07	-0.03	0.18	-0.19	-0.10	0.12	-0.14	0.35	-0.21	-0.15	0.03	0.17	-0.24	0.12	-0.29	0.12	0.08	-0.15	-0.05	-0.02	-0.20	-0.17	-0.31	0.16	0.40	0.11	0.05	0.20	0.31	0.05	0.20	-0.15	0.24	0.30	-0.06	0.13	0.11	-0.07	0.00
ENSG00000147162	-0.04	0.31	0.24	0.28	0.16	0.28	0.24	0.09	0.28	0.20	-0.19	-0.12	0.34	-0.05	-0.11	-0.19	-0.05	0.27	0.15	0.11	0.08	-0.23	-0.14	-0.09	-0.19	0.05	0.14	0.17	0.25	-0.13	-0.01	0.03	-0.23	0.10	0.50	0.20	-0.01	-0.02	0.21	0.11	0.20	0.20	0.28	0.23	-0.18	0.13	-0.03	0.23	0.07
ENSG00000107263	0.36	0.30	-0.19	0.37	0.19	0.09	0.12	-0.12	0.00	-0.16	-0.06	0.04	0.00	-0.06	-0.13	0.21	-0.08	0.19	-0.07	0.04	0.13	0.20	-0.21	0.33	-0.13	0.25	-0.06	-0.11	0.02	-0.13	-0.07	-0.11	-0.28	0.23	0.18	0.30	0.07	0.28	0.27	0.25	0.44	-0.20	0.24	0.34	-0.18	0.18	0.11	-0.17	-0.18
ENSG00000213639	0.20	-0.05	-0.25	-0.08	0.07	-0.10	-0.11	-0.01	-0.24	-0.34	0.26	-0.14	-0.26	-0.15	-0.02	0.36	-0.34	0.02	-0.55	-0.20	-0.13	0.31	0.13	0.00	-0.11	0.06	0.13	-0.34	-0.19	0.22	-0.29	-0.26	-0.21	0.17	0.01	-0.04	0.25	0.19	0.05	0.07	0.26	-0.32	0.01	-0.03	0.11	-0.02	0.17	-0.41	-0.10
ENSG00000138688	-0.12	0.10	0.04	0.07	0.11	0.21	0.35	0.24	0.31	0.31	0.02	-0.06	0.53	0.09	0.15	-0.22	-0.14	0.29	0.07	0.02	0.05	-0.14	-0.09	-0.13	-0.01	-0.07	0.06	0.07	0.17	-0.13	0.14	0.19	-0.06	0.04	0.55	0.06	-0.03	-0.09	0.17	-0.02	0.02	0.23	0.10	0.16	-0.24	0.08	-0.05	0.23	0.10
ENSG00000150093	-0.14	0.23	0.07	0.07	0.10	0.25	0.33	0.17	0.39	0.28	-0.10	-0.08	0.53	0.04	0.01	-0.27	0.00	0.31	0.14	0.05	0.12	-0.23	-0.21	-0.11	-0.06	-0.08	0.04	0.14	0.17	-0.21	0.12	0.15	-0.08	0.13	0.49	0.17	0.00	-0.05	0.17	0.11	0.08	0.22	0.20	0.21	-0.35	0.17	-0.13	0.26	0.04
ENSG00000153113	0.18	0.08	-0.06	0.21	0.32	-0.17	-0.19	-0.18	-0.33	-0.21	0.00	0.06	-0.22	-0.37	-0.37	0.28	-0.10	0.21	-0.38	-0.29	0.03	0.20	-0.21	0.00	-0.33	0.27	0.03	-0.27	-0.20	0.36	-0.48	-0.45	-0.34	0.10	0.02	-0.05	0.22	0.23	0.15	0.12	0.25	-0.35	0.20	0.03	0.13	0.01	0.22	-0.31	-0.22
ENSG00000149115	0.48	0.25	-0.34	0.15	0.05	-0.14	-0.11	-0.22	-0.24	-0.30	-0.04	-0.13	-0.33	-0.12	-0.14	0.39	-0.17	0.18	-0.32	-0.05	0.23	0.42	0.00	0.24	-0.03	0.30	-0.03	-0.28	-0.11	0.07	-0.15	-0.21	-0.14	0.26	0.03	0.36	0.30	0.41	0.25	0.37	0.57	-0.32	0.13	0.27	-0.09	0.13	0.21	-0.38	-0.17
ENSG00000144579	0.46	0.49	-0.09	0.46	0.34	-0.07	-0.16	-0.37	-0.08	-0.17	-0.34	0.06	-0.30	-0.40	-0.44	0.40	0.24	0.34	-0.18	-0.21	0.30	0.23	-0.30	0.42	-0.35	0.33	-0.19	-0.21	-0.06	0.07	-0.37	-0.41	-0.45	0.33	0.06	0.53	0.30	0.45	0.44	0.43	0.62	-0.24	0.40	0.50	0.02	0.32	0.20	-0.22	-0.38
ENSG00000113369	-0.25	-0.18	0.10	-0.25	-0.27	0.34	0.36	0.29	0.30	0.18	0.08	-0.30	0.25	0.30	0.22	-0.12	-0.39	-0.07	0.16	0.47	-0.25	-0.32	0.15	-0.35	0.13	-0.35	0.58	0.33	0.28	-0.33	0.25	0.26	0.13	-0.27	0.17	-0.16	-0.10	-0.39	-0.24	-0.23	-0.11	0.12	-0.22	-0.09	-0.28	-0.25	-0.27	0.28	0.46
ENSG00000096384	-0.14	0.22	0.07	0.12	0.11	0.29	0.34	0.15	0.44	0.28	-0.29	-0.17	0.41	-0.06	-0.09	-0.19	0.15	0.40	0.16	0.01	0.11	-0.22	-0.26	-0.07	-0.18	0.03	0.03	0.19	0.17	-0.29	0.03	0.05	-0.09	0.14	0.48	0.25	0.04	-0.05	0.28	0.17	0.13	0.27	0.23	0.35	-0.33	0.29	-0.14	0.30	0.05
ENSG00000039560	0.29	-0.01	-0.40	0.00	-0.02	-0.13	-0.07	0.06	-0.26	-0.35	0.33	-0.23	-0.28	-0.05	0.07	0.40	-0.41	0.06	-0.52	-0.08	-0.19	0.42	0.11	0.00	-0.03	0.09	0.23	-0.28	-0.23	0.09	-0.19	-0.20	-0.19	0.21	0.01	0.02	0.09	0.23	0.03	0.04	0.29	-0.31	0.07	0.16	0.06	-0.05	0.14	-0.38	-0.02
ENSG00000185022	0.29	0.05	-0.38	-0.05	-0.09	-0.16	-0.15	-0.11	-0.24	-0.37	0.09	-0.17	-0.35	-0.08	-0.11	0.31	-0.22	-0.06	-0.43	0.02	0.00	0.35	0.16	0.16	-0.03	0.08	0.11	-0.26	-0.21	0.01	-0.16	-0.19	-0.15	0.16	-0.16	0.10	0.28	0.24	0.08	0.19	0.38	-0.38	0.01	0.08	0.02	0.08	0.10	-0.41	-0.07
ENSG00000129003	-0.28	-0.02	0.21	-0.03	0.04	0.26	0.37	0.28	0.38	0.32	-0.02	-0.01	0.68	0.23	0.19	-0.37	-0.11	0.13	0.25	0.21	0.04	-0.34	-0.09	-0.22	0.12	-0.18	0.12	0.27	0.23	-0.27	0.29	0.33	0.05	-0.07	0.48	-0.02	-0.09	-0.23	-0.04	-0.08	-0.12	0.25	-0.03	0.05	-0.34	0.00	-0.22	0.33	0.15
ENSG00000197157	-0.04	0.35	0.01	0.22	0.22	0.14	0.17	0.08	0.33	0.20	-0.34	-0.03	0.30	-0.19	-0.17	-0.17	0.23	0.38	0.00	-0.11	0.15	-0.09	-0.33	0.06	-0.30	0.11	-0.03	0.07	0.00	-0.23	-0.09	-0.06	-0.21	0.28	0.40	0.36	0.06	0.14	0.42	0.25	0.20	0.08	0.32	0.45	-0.28	0.42	-0.02	0.18	0.00
ENSG00000066084	0.35	0.01	-0.37	-0.12	-0.04	-0.19	-0.22	-0.13	-0.33	-0.39	0.16	-0.19	-0.24	-0.11	0.01	0.32	-0.31	0.07	-0.56	-0.13	-0.02	0.44	0.06	0.00	-0.10	0.04	0.15	-0.29	-0.34	0.19	-0.21	-0.19	-0.31	0.17	0.03	0.01	0.32	0.27	0.08	0.10	0.28	-0.35	0.06	0.06	0.17	0.05	0.16	-0.44	0.02
ENSG00000259306	0.45	0.14	-0.46	0.07	0.11	-0.32	-0.31	-0.16	-0.50	-0.48	0.15	-0.08	-0.40	-0.14	-0.07	0.31	-0.23	-0.03	-0.49	-0.13	0.05	0.47	0.05	0.26	-0.13	0.10	-0.03	-0.47	-0.26	0.34	-0.18	-0.18	-0.18	0.20	-0.05	0.13	0.29	0.34	0.14	0.20	0.34	-0.35	0.18	0.09	0.19	0.05	0.37	-0.46	-0.21
ENSG00000003402	-0.11	0.05	0.10	0.27	0.13	0.23	0.27	0.04	0.34	0.18	-0.15	-0.03	0.42	0.05	-0.03	-0.25	0.08	0.19	0.31	0.09	0.12	-0.29	-0.22	0.07	-0.01	0.04	-0.03	0.21	0.19	-0.35	0.14	0.15	-0.10	-0.03	0.38	0.06	-0.04	-0.13	0.12	0.00	0.05	0.26	0.06	0.21	-0.29	-0.01	-0.22	0.37	0.01
ENSG00000127511	0.43	0.38	-0.03	0.52	0.38	-0.03	-0.18	-0.33	-0.13	-0.26	-0.43	0.09	-0.27	-0.41	-0.52	0.17	0.29	0.30	-0.02	-0.23	0.37	0.13	-0.35	0.38	-0.48	0.45	-0.28	-0.24	0.01	0.08	-0.33	-0.37	-0.45	0.12	0.17	0.41	0.31	0.30	0.43	0.41	0.54	-0.17	0.32	0.40	0.05	0.24	0.23	-0.11	-0.42
ENSG00000123989	0.40	0.29	-0.23	0.12	0.01	-0.15	-0.14	-0.25	-0.23	-0.24	-0.15	-0.03	-0.29	-0.16	-0.18	0.29	0.03	0.15	-0.32	-0.11	0.31	0.33	-0.18	0.30	-0.13	0.27	-0.14	-0.28	-0.17	0.05	-0.12	-0.15	-0.18	0.31	-0.12	0.30	0.26	0.41	0.33	0.39	0.44	-0.40	0.20	0.25	-0.25	0.25	0.32	-0.38	-0.31
ENSG00000144366	0.11	-0.06	-0.15	0.05	0.05	-0.23	-0.24	-0.16	-0.32	-0.33	0.10	0.02	-0.24	-0.12	-0.08	0.19	-0.22	-0.17	-0.43	-0.08	-0.20	0.16	0.04	-0.07	-0.12	0.01	0.14	-0.26	-0.25	0.25	-0.26	-0.23	-0.20	0.06	-0.17	-0.19	0.17	0.11	-0.08	-0.01	0.07	-0.45	0.02	-0.08	0.19	-0.09	0.14	-0.34	0.04
ENSG00000135535	0.28	0.06	-0.26	-0.05	0.02	-0.14	-0.21	-0.11	-0.27	-0.32	0.16	-0.16	-0.21	-0.14	-0.04	0.35	-0.29	0.02	-0.51	-0.12	0.02	0.29	0.11	-0.02	-0.08	0.07	0.13	-0.28	-0.20	0.17	-0.25	-0.23	-0.27	0.15	0.05	0.03	0.34	0.22	0.04	0.16	0.33	-0.37	0.06	0.08	0.02	-0.03	0.08	-0.38	-0.06
ENSG00000105137	0.12	-0.01	-0.11	-0.03	-0.18	0.12	0.10	-0.03	-0.06	-0.08	0.08	-0.18	-0.17	0.17	0.11	0.23	-0.40	-0.10	-0.11	0.32	-0.18	0.06	0.09	0.01	0.14	-0.06	0.35	0.05	0.08	-0.11	0.08	0.05	0.06	0.00	-0.13	-0.02	-0.05	0.03	-0.09	-0.05	0.15	-0.21	-0.07	0.02	-0.17	-0.17	-0.01	-0.14	0.22
ENSG00000092421	0.39	0.43	-0.12	0.47	0.38	-0.22	-0.31	-0.34	-0.22	-0.19	-0.35	0.19	-0.38	-0.52	-0.41	0.32	0.24	0.21	-0.42	-0.41	0.10	0.29	-0.22	0.22	-0.49	0.36	-0.27	-0.34	-0.20	0.31	-0.57	-0.58	-0.46	0.34	0.01	0.33	0.31	0.41	0.39	0.37	0.42	-0.42	0.44	0.37	0.16	0.32	0.31	-0.32	-0.20
ENSG00000182957	0.34	0.06	-0.31	0.14	0.06	-0.25	-0.20	-0.15	-0.41	-0.34	0.13	-0.16	-0.44	-0.23	-0.14	0.44	-0.25	0.00	-0.53	-0.17	-0.06	0.53	0.14	0.14	-0.14	0.24	0.13	-0.30	-0.27	0.15	-0.36	-0.38	-0.15	0.28	-0.06	0.05	0.17	0.40	0.19	0.17	0.31	-0.41	0.11	0.14	0.12	0.09	0.25	-0.44	-0.02
ENSG00000118785	0.26	0.46	-0.15	0.28	0.30	-0.09	-0.04	-0.10	0.05	-0.03	-0.33	0.05	0.08	-0.31	-0.20	0.15	0.36	0.43	-0.20	-0.32	0.43	0.22	-0.25	0.25	-0.35	0.19	-0.22	-0.25	0.00	0.10	-0.21	-0.21	-0.32	0.32	0.39	0.50	0.37	0.28	0.51	0.44	0.40	-0.09	0.45	0.54	-0.18	0.47	0.24	-0.10	-0.32
ENSG00000111897	0.10	0.00	-0.13	-0.20	-0.19	0.11	0.14	0.09	0.03	-0.12	0.19	-0.29	0.07	0.13	0.17	0.07	-0.44	-0.02	-0.36	0.12	-0.07	0.12	0.19	-0.20	0.08	-0.16	0.26	-0.09	0.01	-0.03	0.07	0.11	-0.14	0.13	0.21	0.04	0.18	0.07	0.02	0.08	0.19	-0.14	-0.02	0.08	-0.12	-0.01	0.05	-0.20	0.12
ENSG00000123066	0.19	-0.05	-0.15	-0.19	-0.23	0.15	0.22	0.26	-0.02	0.02	0.41	-0.32	0.24	0.28	0.28	0.10	-0.58	-0.03	-0.07	0.31	-0.02	0.15	0.24	-0.16	0.17	-0.24	0.26	0.03	0.12	-0.12	0.22	0.20	-0.09	-0.02	0.34	-0.12	-0.04	-0.07	-0.20	-0.06	0.07	-0.12	-0.02	-0.09	-0.09	-0.21	-0.02	-0.05	0.16
ENSG00000133460	0.35	0.22	-0.27	0.15	0.10	-0.19	-0.28	-0.22	-0.35	-0.42	-0.01	-0.09	-0.40	-0.15	-0.20	0.24	-0.16	0.08	-0.34	-0.07	0.08	0.26	-0.14	0.25	-0.20	0.16	0.07	-0.33	-0.21	0.24	-0.19	-0.19	-0.29	0.19	-0.14	0.16	0.26	0.30	0.16	0.24	0.42	-0.31	0.19	0.11	0.12	0.00	0.30	-0.33	-0.24
ENSG00000038382	-0.18	0.06	0.11	-0.04	-0.03	0.31	0.41	0.30	0.39	0.36	0.00	-0.13	0.57	0.21	0.17	-0.28	-0.13	0.22	0.30	0.28	0.02	-0.26	-0.14	-0.12	0.10	-0.17	0.17	0.36	0.22	-0.38	0.29	0.30	0.06	0.00	0.42	0.06	-0.16	-0.18	0.02	-0.07	-0.04	0.32	0.04	0.08	-0.48	0.04	-0.22	0.37	0.18
ENSG00000183255	0.19	0.27	-0.09	0.19	0.13	0.00	-0.03	-0.08	-0.11	-0.06	-0.10	-0.08	-0.11	-0.24	-0.29	0.29	-0.09	0.20	-0.25	-0.04	0.07	0.15	-0.14	0.05	-0.27	0.18	0.08	-0.16	-0.03	0.11	-0.28	-0.30	-0.30	0.17	0.11	0.19	0.21	0.24	0.21	0.27	0.37	-0.25	0.24	0.28	-0.01	0.13	0.09	-0.18	-0.16
ENSG00000198668	-0.06	-0.11	0.08	-0.09	-0.16	0.22	0.24	0.24	0.09	0.03	0.17	-0.22	0.12	0.21	0.14	0.05	-0.46	-0.14	-0.07	0.41	-0.29	-0.08	0.22	-0.18	0.10	-0.23	0.44	0.15	0.18	-0.18	0.11	0.10	-0.09	-0.12	0.04	-0.11	-0.10	-0.17	-0.22	-0.15	0.00	-0.10	-0.10	-0.05	-0.11	-0.22	-0.14	0.00	0.23
ENSG00000089154	0.22	0.30	-0.06	0.28	0.12	0.18	0.19	-0.01	0.18	0.03	-0.10	-0.08	0.21	-0.13	-0.13	0.00	0.00	0.29	-0.04	-0.04	0.17	0.05	-0.25	0.23	-0.19	0.13	-0.07	0.01	0.06	-0.17	-0.05	-0.05	-0.29	0.27	0.33	0.30	0.02	0.22	0.38	0.20	0.30	-0.06	0.29	0.35	-0.34	0.27	0.14	0.00	-0.14
ENSG00000131446	0.44	0.15	-0.32	0.15	0.11	-0.30	-0.34	-0.32	-0.45	-0.43	-0.05	0.05	-0.43	-0.29	-0.21	0.45	-0.04	0.03	-0.51	-0.24	0.15	0.46	-0.09	0.31	-0.20	0.25	-0.03	-0.38	-0.25	0.23	-0.35	-0.38	-0.25	0.22	-0.16	0.12	0.34	0.42	0.24	0.22	0.41	-0.53	0.13	0.15	-0.10	0.12	0.30	-0.50	-0.25
ENSG00000135926	0.55	0.37	-0.33	0.16	0.14	-0.12	-0.11	-0.24	-0.18	-0.34	-0.07	-0.06	-0.30	-0.27	-0.23	0.50	-0.02	0.21	-0.56	-0.22	0.23	0.50	0.00	0.28	-0.22	0.22	-0.20	-0.39	-0.20	0.15	-0.33	-0.34	-0.49	0.43	0.05	0.38	0.47	0.50	0.36	0.46	0.64	-0.38	0.31	0.34	-0.01	0.34	0.30	-0.57	-0.36
ENSG00000148341	0.48	0.39	-0.10	0.38	0.30	-0.14	-0.25	-0.42	-0.23	-0.24	-0.30	0.16	-0.34	-0.39	-0.46	0.35	0.21	0.25	-0.17	-0.24	0.42	0.27	-0.36	0.40	-0.32	0.40	-0.26	-0.28	-0.08	0.14	-0.35	-0.39	-0.45	0.20	-0.04	0.41	0.33	0.43	0.35	0.44	0.55	-0.40	0.31	0.33	-0.05	0.19	0.20	-0.28	-0.49
ENSG00000270977	0.27	0.14	-0.09	0.32	0.39	-0.25	-0.39	-0.18	-0.42	-0.37	-0.12	0.06	-0.50	-0.50	-0.47	0.39	0.10	0.11	-0.39	-0.33	-0.07	0.33	-0.13	0.27	-0.47	0.30	-0.07	-0.40	-0.22	0.29	-0.54	-0.56	-0.31	0.18	-0.05	0.07	0.20	0.33	0.27	0.11	0.33	-0.26	0.20	0.12	0.18	0.15	0.31	-0.32	-0.25
ENSG00000265972	-0.07	0.24	0.07	0.23	0.18	0.22	0.26	0.09	0.41	0.26	-0.30	-0.06	0.39	0.00	-0.03	-0.26	0.20	0.29	0.31	0.05	0.21	-0.28	-0.17	0.09	-0.14	0.05	-0.10	0.15	0.27	-0.28	0.14	0.15	0.00	0.08	0.45	0.29	0.06	-0.10	0.24	0.17	0.15	0.35	0.20	0.30	-0.21	0.17	-0.14	0.39	0.00
ENSG00000145703	0.55	0.33	-0.42	0.16	0.29	-0.37	-0.41	-0.30	-0.45	-0.44	0.04	0.02	-0.31	-0.38	-0.23	0.51	-0.05	0.25	-0.63	-0.41	0.28	0.58	-0.01	0.31	-0.26	0.27	-0.22	-0.62	-0.30	0.48	-0.41	-0.41	-0.34	0.41	0.12	0.27	0.52	0.55	0.34	0.39	0.54	-0.34	0.33	0.22	0.27	0.19	0.36	-0.54	-0.33
ENSG00000138674	-0.02	0.10	0.10	0.04	0.03	0.29	0.28	0.22	0.23	0.16	0.17	-0.19	0.44	0.09	0.08	-0.09	-0.34	0.13	-0.01	0.19	-0.05	-0.17	0.01	-0.19	-0.07	-0.14	0.18	0.11	0.13	-0.13	0.08	0.12	-0.26	0.03	0.47	-0.03	-0.01	-0.11	0.00	-0.01	0.07	0.03	0.14	0.09	-0.21	-0.04	-0.09	0.11	0.14
ENSG00000188559	0.38	0.18	-0.16	0.37	0.35	-0.09	0.02	-0.23	-0.17	-0.04	-0.04	0.16	-0.12	-0.29	-0.16	0.33	-0.16	0.25	-0.30	-0.35	0.11	0.30	-0.29	0.29	-0.25	0.24	-0.15	-0.30	-0.04	0.18	-0.33	-0.29	-0.32	0.29	0.16	0.08	0.08	0.36	0.31	0.11	0.26	-0.29	0.29	0.17	0.21	0.08	0.25	-0.25	-0.22
ENSG00000135677	0.16	0.19	-0.12	0.11	0.15	0.00	0.07	-0.13	-0.02	-0.08	-0.17	0.03	0.06	-0.20	-0.13	0.14	-0.05	0.24	-0.31	-0.15	0.10	0.16	-0.32	0.05	-0.21	0.05	0.09	-0.16	-0.05	0.07	-0.16	-0.11	-0.25	0.23	0.20	0.18	0.17	0.25	0.31	0.15	0.19	-0.18	0.27	0.30	-0.19	0.26	0.18	-0.19	-0.06
ENSG00000182541	0.46	0.34	-0.30	0.18	0.19	-0.13	-0.12	-0.23	-0.26	-0.33	-0.11	0.05	-0.24	-0.24	-0.22	0.34	-0.10	0.23	-0.52	-0.22	0.22	0.45	-0.19	0.27	-0.25	0.20	-0.05	-0.41	-0.23	0.19	-0.29	-0.28	-0.48	0.34	0.11	0.27	0.34	0.47	0.37	0.36	0.51	-0.39	0.32	0.29	0.07	0.28	0.34	-0.50	-0.26
ENSG00000197081	0.24	0.19	-0.24	0.02	0.01	0.07	0.13	-0.05	0.04	-0.10	0.12	-0.17	0.14	0.07	0.14	0.07	-0.32	0.20	-0.25	0.01	0.10	0.20	0.01	0.07	0.05	0.06	0.10	-0.08	-0.02	-0.01	0.07	0.08	-0.15	0.25	0.31	0.26	0.21	0.22	0.19	0.19	0.36	-0.11	0.13	0.22	-0.19	0.16	0.09	-0.18	0.02
ENSG00000218336	-0.08	0.29	0.17	0.17	0.20	0.21	0.18	0.12	0.44	0.33	-0.35	-0.04	0.36	-0.23	-0.23	-0.17	0.36	0.46	0.23	-0.11	0.22	-0.20	-0.22	-0.09	-0.27	0.09	-0.11	0.18	0.15	-0.26	-0.12	-0.13	-0.14	0.10	0.51	0.29	0.05	-0.05	0.29	0.15	0.15	0.31	0.24	0.27	-0.29	0.26	-0.16	0.38	0.05
ENSG00000152137	0.50	0.24	-0.36	0.15	0.13	-0.26	-0.31	-0.15	-0.34	-0.48	-0.06	-0.04	-0.43	-0.24	-0.21	0.36	-0.02	0.03	-0.53	-0.19	0.13	0.47	0.08	0.26	-0.26	0.24	-0.19	-0.43	-0.30	0.22	-0.31	-0.35	-0.37	0.28	-0.04	0.27	0.41	0.39	0.25	0.36	0.54	-0.45	0.19	0.24	0.04	0.24	0.35	-0.56	-0.31
ENSG00000137460	0.47	0.23	-0.35	0.16	0.18	-0.23	-0.25	-0.10	-0.33	-0.40	0.07	-0.11	-0.32	-0.27	-0.23	0.37	-0.15	0.14	-0.51	-0.20	0.17	0.51	0.08	0.21	-0.24	0.28	-0.08	-0.42	-0.27	0.20	-0.34	-0.36	-0.39	0.29	0.10	0.24	0.35	0.42	0.27	0.32	0.54	-0.39	0.21	0.22	0.12	0.16	0.26	-0.48	-0.27
ENSG00000026025	-0.10	0.29	0.11	0.28	0.19	0.19	0.24	0.04	0.41	0.26	-0.32	-0.04	0.38	-0.05	-0.12	-0.21	0.31	0.34	0.33	0.01	0.19	-0.28	-0.32	0.05	-0.17	0.08	-0.13	0.17	0.22	-0.31	0.09	0.07	-0.06	0.15	0.40	0.31	0.03	-0.05	0.19	0.22	0.15	0.27	0.28	0.37	-0.29	0.21	-0.18	0.41	-0.10
ENSG00000113140	0.08	0.37	0.02	0.32	0.24	0.15	0.19	-0.01	0.32	0.14	-0.31	-0.04	0.22	-0.19	-0.21	-0.05	0.34	0.44	0.19	-0.14	0.27	-0.10	-0.37	0.12	-0.23	0.23	-0.19	0.13	0.12	-0.25	-0.09	-0.10	-0.14	0.29	0.38	0.39	0.09	0.12	0.33	0.30	0.32	0.22	0.35	0.40	-0.34	0.35	-0.05	0.21	-0.22
ENSG00000142192	-0.03	0.31	0.05	0.22	0.17	0.12	0.18	0.02	0.29	0.22	-0.34	-0.01	0.28	-0.21	-0.23	-0.11	0.30	0.44	0.09	-0.16	0.28	-0.08	-0.33	-0.02	-0.20	0.22	-0.15	0.08	0.08	-0.16	-0.12	-0.12	-0.15	0.22	0.35	0.27	0.14	0.09	0.32	0.26	0.23	0.20	0.29	0.29	-0.27	0.31	-0.12	0.19	-0.12
ENSG00000124422	0.40	0.13	-0.29	0.21	0.14	-0.03	0.07	-0.12	-0.13	-0.18	0.01	-0.02	-0.03	-0.16	-0.01	0.31	-0.16	0.24	-0.41	-0.16	0.01	0.42	-0.13	0.23	-0.15	0.20	-0.03	-0.19	-0.13	-0.03	-0.18	-0.19	-0.29	0.29	0.19	0.22	0.16	0.35	0.33	0.16	0.33	-0.30	0.18	0.34	-0.16	0.26	0.21	-0.32	-0.08
ENSG00000169213	0.31	0.02	-0.30	-0.02	-0.02	-0.19	-0.19	-0.10	-0.42	-0.31	0.19	-0.08	-0.28	-0.06	-0.08	0.31	-0.29	0.03	-0.33	-0.04	0.05	0.34	0.04	0.10	0.04	0.12	-0.01	-0.33	-0.20	0.28	-0.13	-0.17	-0.11	0.04	-0.05	0.03	0.18	0.23	0.00	0.17	0.24	-0.25	0.04	0.05	0.18	-0.13	0.19	-0.32	-0.16
ENSG00000106484	0.12	0.42	-0.04	0.34	0.29	-0.01	0.05	-0.14	0.16	0.14	-0.41	0.00	0.13	-0.27	-0.21	0.03	0.41	0.54	0.06	-0.27	0.31	0.01	-0.47	0.10	-0.27	0.35	-0.25	0.02	0.00	-0.07	-0.15	-0.14	-0.08	0.38	0.34	0.45	0.17	0.23	0.42	0.39	0.32	0.17	0.43	0.52	-0.19	0.45	0.04	0.15	-0.19
ENSG00000099250	0.11	0.34	-0.07	0.20	0.23	0.10	0.14	-0.05	0.25	0.12	-0.28	0.01	0.33	-0.13	-0.08	0.04	0.23	0.45	-0.01	-0.12	0.27	0.04	-0.26	0.13	-0.12	0.16	-0.16	0.00	0.03	-0.20	-0.04	-0.04	-0.13	0.29	0.48	0.37	0.18	0.20	0.37	0.29	0.30	0.22	0.30	0.46	-0.25	0.34	-0.09	0.11	-0.03
ENSG00000128595	0.12	0.11	-0.13	-0.09	-0.09	0.12	0.13	0.05	0.00	-0.06	0.16	-0.20	0.06	-0.04	0.03	0.13	-0.34	0.09	-0.36	-0.02	-0.01	0.09	0.07	-0.12	-0.04	-0.06	0.13	-0.13	0.03	0.11	-0.08	-0.05	-0.17	0.17	0.20	0.06	0.20	0.12	0.14	0.14	0.23	-0.12	0.10	0.09	-0.14	0.07	0.16	-0.21	-0.01
ENSG00000008256	0.59	0.14	-0.40	0.26	0.33	-0.35	-0.25	-0.33	-0.49	-0.40	0.20	0.10	-0.34	-0.34	-0.15	0.60	-0.18	0.24	-0.63	-0.46	0.18	0.61	-0.09	0.30	-0.21	0.40	-0.23	-0.53	-0.30	0.40	-0.44	-0.44	-0.37	0.33	0.00	0.13	0.43	0.51	0.26	0.28	0.51	-0.52	0.17	0.13	0.08	0.08	0.38	-0.60	-0.41
ENSG00000122218	0.20	0.35	-0.12	0.22	0.20	0.12	0.18	0.00	0.12	0.02	-0.17	-0.08	0.22	-0.13	-0.07	0.05	-0.03	0.39	-0.20	-0.12	0.16	0.11	-0.27	0.14	-0.25	0.16	-0.07	-0.12	0.00	-0.03	-0.07	-0.04	-0.23	0.37	0.42	0.34	0.18	0.25	0.43	0.32	0.34	-0.03	0.35	0.40	-0.27	0.39	0.24	-0.08	-0.10
ENSG00000117523	0.09	0.22	-0.06	0.21	0.15	0.17	0.22	0.05	0.14	0.01	-0.08	-0.01	0.15	-0.06	-0.16	-0.06	-0.13	0.24	0.03	0.03	0.14	-0.04	-0.16	0.06	-0.15	0.11	0.08	-0.05	0.15	-0.04	-0.06	-0.07	-0.22	0.03	0.31	0.17	0.10	0.04	0.18	0.15	0.31	-0.03	0.16	0.14	-0.15	0.06	0.02	0.02	-0.10
ENSG00000160551	0.23	-0.02	-0.19	-0.03	0.01	-0.05	-0.02	0.04	-0.18	-0.15	0.20	-0.10	0.07	0.02	0.08	0.18	-0.42	0.08	-0.36	0.02	0.00	0.24	0.06	-0.07	0.01	-0.02	0.19	-0.20	-0.09	0.11	-0.05	-0.02	-0.23	0.03	0.18	-0.04	0.17	0.12	0.00	0.02	0.17	-0.24	0.00	0.08	0.03	-0.14	0.07	-0.23	0.05
ENSG00000108244	0.29	0.11	-0.24	0.04	0.14	-0.15	-0.21	-0.15	-0.34	-0.31	0.05	-0.04	-0.38	-0.36	-0.23	0.43	-0.08	0.09	-0.54	-0.32	0.03	0.48	0.00	0.13	-0.33	0.25	-0.02	-0.41	-0.19	0.30	-0.42	-0.41	-0.28	0.19	0.01	0.09	0.26	0.38	0.29	0.22	0.27	-0.33	0.23	0.13	0.12	0.16	0.23	-0.43	-0.21
ENSG00000075391	0.24	-0.02	-0.29	0.00	0.03	-0.16	-0.11	0.05	-0.34	-0.30	0.26	-0.14	-0.24	-0.07	-0.01	0.35	-0.40	-0.02	-0.51	-0.03	-0.18	0.38	0.15	0.04	-0.05	0.05	0.18	-0.28	-0.26	0.13	-0.22	-0.23	-0.19	0.16	-0.01	-0.07	0.11	0.22	0.01	0.06	0.21	-0.34	0.05	0.07	0.06	-0.06	0.19	-0.38	0.02
ENSG00000143761	0.31	0.31	-0.07	0.24	0.11	0.12	0.14	-0.07	0.04	-0.09	-0.09	-0.10	-0.01	-0.13	-0.15	0.22	-0.11	0.14	-0.27	0.00	0.13	0.23	0.02	0.17	-0.16	0.13	-0.02	-0.13	0.07	-0.10	-0.15	-0.16	-0.37	0.27	0.27	0.33	0.18	0.32	0.34	0.32	0.47	-0.22	0.24	0.37	-0.17	0.26	0.16	-0.25	-0.18
ENSG00000153250	0.18	-0.07	-0.26	0.00	0.09	-0.18	-0.17	-0.02	-0.33	-0.35	0.25	-0.09	-0.20	-0.09	-0.05	0.27	-0.38	0.00	-0.47	-0.08	-0.15	0.30	0.03	0.02	-0.08	0.05	0.25	-0.27	-0.27	0.12	-0.24	-0.22	-0.21	0.10	-0.01	-0.13	0.10	0.20	-0.01	-0.03	0.19	-0.36	0.01	-0.02	0.10	-0.12	0.11	-0.34	-0.01
ENSG00000204414	0.47	0.30	-0.12	0.34	0.25	-0.25	-0.30	-0.40	-0.33	-0.31	-0.43	-0.02	-0.49	-0.46	-0.49	0.22	0.27	0.36	-0.24	-0.40	0.32	0.20	-0.41	0.31	-0.42	0.42	-0.38	-0.37	-0.12	0.34	-0.36	-0.38	-0.31	0.27	-0.15	0.45	0.43	0.37	0.34	0.55	0.48	-0.22	0.30	0.36	0.20	0.25	0.45	-0.22	-0.58
ENSG00000071537	0.26	0.01	-0.18	-0.09	-0.05	-0.05	-0.05	0.01	-0.23	-0.20	0.18	-0.21	-0.03	-0.02	0.07	0.21	-0.42	0.10	-0.46	-0.01	-0.02	0.29	0.08	-0.10	-0.05	-0.01	0.18	-0.23	-0.11	0.17	-0.07	-0.05	-0.22	0.10	0.16	-0.01	0.21	0.16	0.05	0.08	0.19	-0.28	0.07	0.07	-0.09	-0.06	0.17	-0.30	0.04
ENSG00000164889	0.63	0.25	-0.49	0.13	0.07	-0.18	-0.15	-0.36	-0.33	-0.44	-0.01	-0.05	-0.45	-0.18	-0.08	0.53	-0.15	0.17	-0.56	-0.26	0.23	0.59	-0.08	0.38	-0.12	0.34	-0.19	-0.46	-0.23	0.23	-0.23	-0.25	-0.26	0.38	-0.08	0.36	0.42	0.57	0.39	0.43	0.60	-0.46	0.17	0.31	-0.01	0.24	0.40	-0.62	-0.33
ENSG00000117868	0.15	0.10	-0.02	0.03	-0.01	0.18	0.17	0.06	0.06	-0.03	0.10	-0.22	0.12	0.03	0.04	0.17	-0.36	0.08	-0.26	0.12	-0.04	0.10	0.11	-0.06	-0.01	-0.06	0.20	-0.07	0.10	-0.11	-0.02	-0.01	-0.27	0.11	0.30	0.09	0.11	0.10	0.08	0.10	0.25	-0.14	0.08	0.20	-0.16	-0.02	0.00	-0.13	0.05
ENSG00000257315	0.25	0.02	-0.10	0.04	0.16	-0.14	-0.18	-0.04	-0.35	-0.23	0.20	-0.09	-0.12	-0.20	-0.12	0.35	-0.30	0.10	-0.47	-0.14	-0.09	0.34	0.06	-0.10	-0.22	0.07	0.17	-0.28	-0.21	0.27	-0.34	-0.31	-0.32	0.09	0.15	-0.14	0.15	0.22	0.05	0.00	0.16	-0.34	0.12	-0.01	0.11	-0.07	0.20	-0.34	0.01
ENSG00000179776	0.19	0.42	0.05	0.52	0.47	0.00	0.04	-0.13	0.11	0.16	-0.31	0.07	0.19	-0.29	-0.30	0.12	0.29	0.48	0.14	-0.18	0.25	-0.01	-0.39	0.21	-0.33	0.32	-0.25	0.02	0.03	-0.05	-0.21	-0.22	-0.22	0.33	0.41	0.31	0.07	0.19	0.30	0.26	0.29	0.09	0.51	0.43	-0.10	0.33	0.02	0.12	-0.16
ENSG00000148180	0.20	0.31	-0.11	0.03	0.03	0.07	0.12	0.00	0.17	0.00	-0.22	-0.15	0.13	-0.01	-0.01	0.11	0.09	0.25	-0.14	0.01	0.33	0.10	-0.13	0.15	-0.09	0.08	-0.15	-0.10	0.07	-0.13	0.08	0.08	-0.16	0.33	0.18	0.39	0.30	0.18	0.26	0.40	0.38	-0.10	0.26	0.33	-0.38	0.29	0.06	-0.12	-0.27
ENSG00000123636	0.02	-0.07	-0.03	0.02	0.10	-0.11	-0.10	0.09	-0.26	-0.11	0.16	-0.08	-0.02	-0.13	-0.12	0.08	-0.34	0.07	-0.27	-0.03	-0.15	0.10	-0.03	-0.16	-0.14	0.01	0.27	-0.14	-0.13	0.26	-0.22	-0.17	-0.05	0.00	0.13	-0.20	-0.04	0.08	0.03	-0.12	-0.02	-0.14	0.08	-0.07	0.04	-0.14	0.18	-0.14	0.09
ENSG00000015479	-0.17	0.01	0.12	-0.05	-0.06	0.31	0.32	0.22	0.31	0.20	0.05	-0.25	0.43	0.12	0.10	-0.21	-0.25	0.18	0.07	0.19	-0.03	-0.26	-0.04	-0.33	-0.01	-0.08	0.26	0.20	0.19	-0.18	0.14	0.19	-0.09	-0.06	0.44	0.03	0.00	-0.18	0.03	0.01	0.03	0.15	0.04	0.15	-0.25	-0.04	-0.17	0.23	0.17
ENSG00000196743	0.30	0.05	-0.18	0.14	0.13	-0.20	-0.17	-0.07	-0.39	-0.29	0.10	-0.11	-0.26	-0.26	-0.21	0.39	-0.23	0.14	-0.45	-0.15	-0.02	0.33	-0.12	0.08	-0.21	0.17	0.18	-0.23	-0.20	0.20	-0.36	-0.36	-0.29	0.19	-0.05	0.00	0.19	0.30	0.12	0.08	0.30	-0.34	0.12	0.07	-0.11	0.00	0.26	-0.35	-0.19
ENSG00000107929	0.21	0.18	-0.11	0.35	0.17	-0.08	-0.12	-0.14	-0.15	-0.22	-0.10	-0.14	-0.18	-0.24	-0.31	0.13	-0.06	0.16	-0.18	-0.07	0.03	0.07	-0.08	0.14	-0.26	0.16	0.13	-0.14	-0.07	0.10	-0.29	-0.31	-0.29	0.10	0.10	0.14	0.17	0.16	0.18	0.16	0.34	-0.24	0.19	0.26	0.06	0.06	0.16	-0.13	-0.11
ENSG00000107957	0.06	0.06	-0.03	-0.04	-0.26	0.27	0.22	0.09	0.16	0.03	0.09	-0.24	0.11	0.39	0.30	0.02	-0.40	-0.14	0.13	0.53	-0.12	-0.11	0.17	0.03	0.28	-0.16	0.31	0.17	0.27	-0.30	0.38	0.35	0.06	-0.04	0.06	0.15	-0.09	-0.06	-0.12	0.01	0.16	0.05	-0.11	0.14	-0.09	-0.19	-0.18	0.11	0.22
ENSG00000164867	0.26	0.13	-0.17	0.28	0.21	-0.24	-0.38	-0.15	-0.35	-0.29	-0.03	-0.07	-0.41	-0.36	-0.28	0.45	0.01	0.06	-0.39	-0.19	-0.09	0.36	0.03	0.14	-0.36	0.32	0.10	-0.26	-0.28	0.10	-0.45	-0.49	-0.24	0.19	-0.03	0.02	0.12	0.29	0.21	0.07	0.28	-0.44	0.16	0.23	0.06	0.10	0.14	-0.29	0.05
ENSG00000147526	-0.20	0.17	0.11	0.20	0.10	0.34	0.35	0.22	0.40	0.25	-0.13	-0.09	0.44	0.12	0.03	-0.22	-0.01	0.23	0.29	0.24	-0.08	-0.30	-0.20	-0.02	-0.03	-0.08	0.18	0.23	0.25	-0.36	0.18	0.18	-0.04	0.00	0.41	0.08	-0.22	-0.16	0.08	-0.05	0.00	0.35	0.21	0.29	-0.32	0.02	-0.23	0.39	0.19
ENSG00000111640	-0.33	0.01	0.22	0.04	-0.08	0.35	0.39	0.42	0.50	0.34	-0.11	-0.20	0.52	0.25	0.12	-0.40	-0.03	0.08	0.43	0.44	-0.11	-0.42	-0.03	-0.16	0.08	-0.14	0.25	0.47	0.29	-0.55	0.34	0.31	0.12	-0.07	0.33	0.10	-0.28	-0.31	-0.03	-0.11	-0.05	0.35	-0.05	0.14	-0.42	0.02	-0.31	0.50	0.23
ENSG00000172901	-0.06	-0.25	0.01	-0.20	-0.20	0.17	0.16	0.29	0.05	-0.09	0.31	-0.21	0.37	0.33	0.25	-0.13	-0.41	-0.08	0.12	0.29	-0.12	-0.20	0.12	-0.20	0.29	-0.33	0.21	0.12	0.12	-0.24	0.29	0.27	0.07	-0.11	0.31	-0.36	-0.14	-0.28	-0.37	-0.27	-0.09	0.16	-0.23	-0.25	-0.13	-0.35	-0.07	0.14	0.18
ENSG00000010244	-0.25	-0.09	0.24	0.02	0.01	0.24	0.21	0.17	0.15	0.12	0.22	-0.07	0.40	0.12	0.04	-0.19	-0.31	-0.01	0.14	0.21	-0.11	-0.32	-0.02	-0.28	0.06	-0.12	0.29	0.20	0.18	-0.06	0.08	0.12	-0.08	-0.16	0.31	-0.19	-0.12	-0.23	-0.16	-0.16	-0.09	0.06	-0.04	-0.10	-0.10	-0.22	-0.19	0.21	0.11
ENSG00000241973	0.51	0.15	-0.40	0.17	0.10	-0.17	-0.15	-0.10	-0.34	-0.43	0.08	-0.10	-0.28	-0.08	-0.07	0.32	-0.25	0.11	-0.36	-0.04	0.12	0.40	-0.09	0.34	-0.12	0.18	-0.05	-0.33	-0.20	0.09	-0.10	-0.14	-0.27	0.23	0.02	0.23	0.27	0.29	0.14	0.27	0.46	-0.37	0.13	0.23	-0.04	0.06	0.31	-0.36	-0.24
ENSG00000100650	-0.04	0.30	0.11	0.12	0.07	0.22	0.19	-0.05	0.23	0.11	-0.25	-0.11	0.11	0.01	-0.14	-0.07	-0.03	0.23	0.11	0.15	0.13	-0.25	-0.18	-0.10	-0.10	-0.07	0.23	0.11	0.17	-0.07	-0.02	0.02	-0.20	0.00	0.25	0.16	0.14	-0.07	0.10	0.17	0.24	0.12	0.21	0.17	-0.10	0.04	-0.08	0.13	0.05
ENSG00000130396	0.10	0.24	-0.05	0.15	0.09	0.25	0.31	0.04	0.24	0.13	-0.17	-0.19	0.24	0.05	0.02	0.04	-0.15	0.33	0.05	0.12	0.09	-0.06	-0.15	0.03	-0.06	0.04	0.10	0.08	0.16	-0.17	0.06	0.06	-0.11	0.15	0.43	0.23	0.12	0.03	0.19	0.18	0.28	0.13	0.20	0.27	-0.17	0.14	-0.06	0.09	0.09
ENSG00000064042	0.03	-0.10	-0.07	-0.02	-0.10	0.05	0.02	0.15	-0.13	-0.20	0.22	-0.19	-0.08	0.14	0.10	0.12	-0.45	-0.18	-0.21	0.28	-0.32	0.04	0.18	-0.10	0.03	-0.14	0.35	-0.08	-0.02	0.02	0.02	0.01	-0.09	-0.05	-0.04	-0.18	-0.06	-0.08	-0.19	-0.15	0.02	-0.21	-0.06	-0.08	0.02	-0.25	0.03	-0.13	0.22
ENSG00000049323	-0.15	-0.06	0.13	-0.11	-0.22	0.28	0.31	0.22	0.17	0.17	0.20	-0.16	0.47	0.42	0.27	-0.25	-0.34	-0.09	0.31	0.54	-0.06	-0.31	0.06	-0.15	0.36	-0.23	0.21	0.34	0.24	-0.28	0.47	0.46	0.14	-0.12	0.17	-0.09	-0.24	-0.26	-0.26	-0.15	-0.09	0.13	-0.09	-0.08	-0.31	-0.15	-0.14	0.20	0.17
ENSG00000184481	0.29	0.33	-0.15	0.37	0.32	0.04	0.03	-0.07	0.12	-0.11	-0.19	0.05	-0.03	-0.32	-0.24	0.23	0.16	0.27	-0.27	-0.22	0.08	0.27	-0.12	0.32	-0.35	0.27	-0.08	-0.13	-0.05	-0.21	-0.33	-0.35	-0.37	0.37	0.28	0.39	0.15	0.38	0.49	0.27	0.48	-0.17	0.24	0.46	-0.21	0.41	0.13	-0.17	-0.14
ENSG00000140396	0.45	0.05	-0.39	0.07	0.08	-0.20	-0.16	-0.13	-0.37	-0.34	0.12	-0.09	-0.29	-0.20	-0.07	0.36	-0.30	0.12	-0.56	-0.20	0.05	0.47	0.00	0.12	-0.18	0.19	0.04	-0.37	-0.26	0.23	-0.27	-0.26	-0.31	0.17	0.03	0.08	0.31	0.32	0.21	0.18	0.34	-0.38	0.10	0.16	0.10	0.03	0.30	-0.43	-0.10
ENSG00000186716	0.60	0.25	-0.37	0.31	0.29	-0.32	-0.33	-0.41	-0.48	-0.44	-0.03	0.06	-0.40	-0.35	-0.23	0.50	-0.06	0.24	-0.55	-0.38	0.23	0.53	-0.22	0.42	-0.31	0.41	-0.17	-0.50	-0.28	0.31	-0.37	-0.39	-0.34	0.34	-0.02	0.31	0.44	0.55	0.38	0.39	0.56	-0.53	0.21	0.31	0.02	0.18	0.44	-0.49	-0.36
ENSG00000164120	-0.10	-0.18	-0.26	-0.33	-0.30	0.02	0.08	0.13	-0.13	-0.16	0.33	-0.28	-0.13	0.16	0.19	0.12	-0.42	-0.14	-0.27	0.21	-0.32	0.03	0.09	-0.19	0.07	-0.12	0.45	0.08	-0.23	-0.06	0.05	0.06	0.14	0.04	-0.17	-0.15	0.07	-0.06	-0.11	-0.01	0.04	-0.14	-0.19	-0.08	-0.10	0.01	0.06	-0.14	0.25
ENSG00000152926	0.04	0.02	-0.07	0.09	0.14	-0.05	-0.16	0.05	-0.21	-0.09	0.03	-0.24	-0.27	-0.26	-0.21	0.13	-0.25	0.23	-0.25	-0.10	-0.23	0.01	-0.11	-0.07	-0.35	0.11	0.27	-0.14	-0.14	0.32	-0.31	-0.27	-0.17	-0.02	-0.01	-0.05	0.08	0.00	0.11	-0.06	0.12	-0.05	0.14	0.02	0.15	-0.11	0.18	-0.04	0.05
ENSG00000105953	0.51	0.18	-0.33	0.17	0.16	-0.23	-0.19	-0.27	-0.41	-0.40	0.03	-0.03	-0.41	-0.28	-0.20	0.47	-0.18	0.14	-0.57	-0.24	0.12	0.54	-0.11	0.31	-0.28	0.28	0.01	-0.43	-0.23	0.25	-0.32	-0.32	-0.30	0.34	-0.11	0.21	0.32	0.50	0.35	0.29	0.46	-0.51	0.18	0.20	-0.02	0.20	0.45	-0.53	-0.26
ENSG00000107738	0.58	0.30	-0.30	0.31	0.28	-0.37	-0.45	-0.38	-0.46	-0.47	-0.13	0.09	-0.48	-0.37	-0.34	0.43	0.07	0.14	-0.48	-0.34	0.32	0.49	-0.09	0.43	-0.27	0.39	-0.29	-0.53	-0.25	0.27	-0.38	-0.42	-0.41	0.30	-0.09	0.33	0.47	0.50	0.31	0.42	0.62	-0.53	0.18	0.25	0.09	0.17	0.38	-0.50	-0.46
ENSG00000198380	-0.01	0.10	-0.08	0.00	0.08	-0.02	-0.03	0.12	-0.04	0.01	0.10	-0.14	0.14	-0.11	-0.05	0.00	-0.28	0.18	-0.32	-0.08	-0.05	0.01	-0.02	-0.13	-0.13	-0.02	0.17	-0.14	-0.09	0.13	-0.15	-0.11	-0.17	0.14	0.22	0.00	0.14	0.07	0.10	0.08	0.14	-0.16	0.11	0.10	-0.09	0.01	0.11	-0.08	0.06
ENSG00000108840	0.60	0.27	-0.45	0.16	0.15	-0.23	-0.27	-0.26	-0.38	-0.51	0.05	-0.02	-0.39	-0.18	-0.12	0.48	-0.13	0.09	-0.57	-0.22	0.20	0.56	-0.05	0.38	-0.18	0.24	-0.18	-0.52	-0.30	0.23	-0.24	-0.26	-0.42	0.36	-0.04	0.27	0.40	0.50	0.29	0.36	0.56	-0.52	0.23	0.26	0.03	0.19	0.38	-0.61	-0.34
ENSG00000148926	0.27	0.27	-0.17	0.15	0.16	-0.10	-0.22	-0.25	-0.08	-0.26	-0.18	-0.18	-0.30	-0.44	-0.39	0.44	0.17	0.29	-0.39	-0.28	0.09	0.19	-0.11	0.14	-0.34	0.18	-0.04	-0.20	-0.17	0.12	-0.48	-0.49	-0.41	0.32	-0.03	0.26	0.45	0.29	0.23	0.33	0.48	-0.21	0.29	0.30	0.02	0.27	0.04	-0.29	-0.27
ENSG00000172845	0.17	-0.04	-0.18	-0.15	-0.15	0.03	0.05	0.10	-0.13	-0.20	0.29	-0.23	-0.03	0.05	0.13	0.20	-0.51	-0.06	-0.44	0.09	-0.14	0.23	0.18	-0.11	0.04	-0.12	0.30	-0.16	-0.08	0.04	-0.06	-0.03	-0.18	0.10	0.14	-0.04	0.11	0.13	0.03	0.02	0.17	-0.27	-0.03	0.03	-0.08	-0.08	0.14	-0.28	0.11
ENSG00000005810	-0.13	0.04	0.05	-0.02	0.00	0.25	0.37	0.29	0.33	0.26	-0.04	-0.09	0.52	0.20	0.20	-0.28	-0.22	0.20	0.10	0.18	0.04	-0.22	-0.10	-0.12	0.05	-0.16	0.16	0.16	0.23	-0.19	0.24	0.29	-0.04	0.01	0.41	0.04	-0.04	-0.15	0.06	-0.03	0.00	0.22	0.06	0.09	-0.28	-0.02	-0.08	0.23	0.09
ENSG00000165458	0.58	0.40	-0.34	0.37	0.31	-0.16	-0.14	-0.30	-0.21	-0.37	-0.16	0.09	-0.26	-0.38	-0.31	0.40	0.12	0.33	-0.47	-0.37	0.28	0.52	-0.31	0.45	-0.34	0.45	-0.31	-0.40	-0.25	0.10	-0.35	-0.38	-0.45	0.50	0.09	0.51	0.35	0.62	0.55	0.51	0.63	-0.39	0.37	0.54	-0.16	0.46	0.40	-0.47	-0.45
ENSG00000156976	0.03	0.30	-0.09	0.04	0.09	0.15	0.26	-0.03	0.23	0.14	-0.21	-0.07	0.13	-0.16	-0.11	0.12	0.07	0.29	-0.21	-0.15	0.16	0.14	-0.16	-0.09	-0.19	0.01	0.14	-0.03	0.08	-0.09	-0.20	-0.14	-0.21	0.21	0.38	0.23	0.18	0.23	0.38	0.24	0.22	0.00	0.29	0.33	-0.20	0.33	-0.06	-0.08	-0.01
ENSG00000280178	0.42	0.18	-0.29	0.09	0.10	-0.23	-0.24	-0.17	-0.32	-0.43	0.00	-0.12	-0.45	-0.28	-0.26	0.45	-0.10	0.07	-0.56	-0.21	0.10	0.50	0.05	0.28	-0.24	0.20	0.02	-0.38	-0.30	0.10	-0.37	-0.38	-0.37	0.37	-0.12	0.17	0.35	0.45	0.26	0.29	0.50	-0.43	0.14	0.14	0.07	0.24	0.30	-0.55	-0.25
ENSG00000166532	-0.01	0.03	-0.08	0.06	0.13	-0.08	-0.13	0.07	-0.21	-0.11	0.04	-0.10	-0.10	-0.22	-0.17	0.06	-0.24	0.06	-0.36	-0.05	-0.18	0.08	-0.07	-0.10	-0.29	0.00	0.34	-0.12	-0.20	0.20	-0.29	-0.23	-0.22	0.03	0.06	-0.10	0.04	0.08	0.14	-0.05	0.02	-0.18	0.18	0.09	-0.01	-0.01	0.17	-0.13	0.15
ENSG00000139112	0.39	0.25	-0.22	0.23	0.30	-0.39	-0.38	-0.29	-0.40	-0.29	-0.06	0.05	-0.32	-0.49	-0.40	0.36	0.01	0.21	-0.61	-0.45	0.24	0.42	-0.09	0.13	-0.32	0.23	-0.14	-0.47	-0.31	0.43	-0.57	-0.53	-0.50	0.30	-0.01	0.11	0.45	0.44	0.26	0.28	0.41	-0.46	0.31	0.12	0.17	0.12	0.28	-0.48	-0.36
ENSG00000148248	0.39	0.20	-0.30	0.08	0.06	-0.06	-0.03	-0.14	-0.19	-0.25	-0.01	-0.11	-0.23	-0.24	-0.16	0.36	-0.19	0.21	-0.53	-0.22	0.10	0.39	-0.05	0.19	-0.18	0.19	-0.05	-0.36	-0.10	0.17	-0.27	-0.28	-0.30	0.31	0.05	0.25	0.35	0.39	0.34	0.32	0.48	-0.33	0.16	0.23	-0.10	0.22	0.31	-0.43	-0.25
ENSG00000007944	0.39	0.19	-0.25	0.04	0.13	-0.10	-0.11	-0.10	-0.24	-0.33	0.02	-0.13	-0.31	-0.23	-0.20	0.37	-0.21	0.16	-0.53	-0.18	0.08	0.40	0.02	0.11	-0.27	0.15	0.01	-0.38	-0.12	0.24	-0.30	-0.29	-0.36	0.26	0.03	0.19	0.35	0.32	0.20	0.31	0.45	-0.34	0.23	0.15	0.10	0.13	0.30	-0.44	-0.25
ENSG00000163602	0.16	0.03	-0.15	-0.04	-0.05	-0.08	-0.11	0.04	-0.24	-0.26	0.10	-0.22	-0.28	-0.10	-0.09	0.21	-0.34	-0.05	-0.44	0.01	-0.16	0.23	0.16	-0.09	-0.15	-0.02	0.28	-0.21	-0.16	0.19	-0.24	-0.21	-0.18	0.10	0.00	-0.03	0.13	0.15	0.05	0.07	0.19	-0.27	0.08	0.02	0.15	-0.03	0.19	-0.32	0.06
ENSG00000126012	0.51	0.45	-0.24	0.39	0.29	-0.08	-0.11	-0.35	-0.18	-0.20	-0.08	0.15	-0.19	-0.33	-0.24	0.45	0.04	0.17	-0.37	-0.26	0.18	0.46	-0.27	0.42	-0.35	0.24	-0.06	-0.31	-0.10	0.09	-0.35	-0.33	-0.42	0.42	0.12	0.35	0.17	0.64	0.49	0.33	0.41	-0.36	0.41	0.48	-0.04	0.33	0.24	-0.37	-0.24
ENSG00000136235	0.00	-0.03	-0.13	0.17	0.22	-0.34	-0.39	-0.23	-0.45	-0.46	-0.02	0.08	-0.24	-0.22	-0.21	0.18	-0.02	0.03	-0.35	-0.20	-0.16	0.09	-0.26	0.04	-0.23	0.21	0.08	-0.36	-0.36	0.42	-0.28	-0.25	-0.11	0.13	-0.17	-0.15	0.18	0.16	0.06	0.02	0.08	-0.29	0.10	0.00	0.30	-0.01	0.25	-0.26	-0.10
ENSG00000063046	-0.13	0.02	0.03	-0.04	-0.11	0.32	0.40	0.25	0.36	0.19	0.05	-0.15	0.49	0.22	0.21	-0.26	-0.20	0.05	0.12	0.26	-0.07	-0.21	-0.10	-0.14	0.03	-0.15	0.20	0.22	0.16	-0.38	0.27	0.29	0.01	0.00	0.42	0.10	-0.14	-0.08	0.12	0.00	-0.01	0.12	-0.03	0.21	-0.44	0.08	-0.11	0.25	0.18
ENSG00000074755	0.39	0.17	-0.27	0.24	0.14	-0.02	0.00	-0.16	-0.15	-0.31	-0.02	-0.04	-0.06	-0.10	-0.12	0.17	-0.15	0.16	-0.24	-0.05	0.15	0.28	-0.21	0.28	-0.13	0.16	0.01	-0.19	-0.13	-0.04	-0.10	-0.10	-0.37	0.18	0.16	0.19	0.16	0.30	0.23	0.20	0.36	-0.26	0.20	0.29	-0.08	0.11	0.16	-0.26	-0.19
ENSG00000240801	-0.22	0.12	0.17	0.26	0.14	0.28	0.38	0.29	0.51	0.31	-0.19	-0.05	0.44	0.02	-0.11	-0.32	0.17	0.17	0.38	0.16	0.03	-0.37	-0.11	-0.02	-0.10	0.02	-0.07	0.30	0.24	-0.44	0.09	0.07	-0.03	0.04	0.39	0.16	-0.16	-0.19	0.11	0.05	0.08	0.30	0.12	0.22	-0.31	0.15	-0.21	0.41	-0.03
ENSG00000157540	0.25	-0.04	-0.24	-0.09	-0.08	-0.04	-0.01	0.02	-0.20	-0.23	0.23	-0.23	-0.15	0.00	0.05	0.28	-0.45	-0.01	-0.45	0.03	-0.09	0.30	0.18	-0.07	-0.04	-0.02	0.21	-0.20	-0.13	0.13	-0.12	-0.10	-0.23	0.08	0.05	-0.03	0.21	0.15	0.01	0.07	0.23	-0.30	0.00	0.06	0.05	-0.09	0.13	-0.34	0.03
ENSG00000047410	-0.17	0.08	0.03	0.02	0.01	0.28	0.36	0.26	0.32	0.22	-0.03	-0.09	0.39	0.09	0.06	-0.18	-0.22	0.18	0.01	0.14	-0.04	-0.13	-0.09	-0.19	-0.05	-0.04	0.25	0.10	0.16	-0.16	0.08	0.11	-0.05	0.00	0.40	0.07	-0.05	-0.07	0.16	0.02	0.04	0.11	0.06	0.18	-0.28	0.04	-0.13	0.16	0.19
ENSG00000038427	0.02	0.30	0.04	0.25	0.26	0.06	0.18	-0.04	0.25	0.21	-0.24	0.12	0.44	-0.01	-0.04	-0.18	0.26	0.41	0.27	-0.08	0.34	-0.16	-0.40	0.09	-0.09	0.10	-0.20	0.07	0.14	-0.12	0.12	0.14	-0.08	0.16	0.38	0.23	0.10	0.01	0.15	0.19	0.14	0.25	0.29	0.25	-0.19	0.17	-0.08	0.28	-0.17
ENSG00000138449	0.03	0.29	0.02	0.17	0.24	0.03	0.10	-0.06	0.17	0.17	-0.22	0.04	0.22	-0.20	-0.11	-0.03	0.17	0.44	-0.07	-0.25	0.20	0.01	-0.27	-0.07	-0.22	0.22	-0.07	0.00	0.07	0.03	-0.14	-0.11	-0.15	0.24	0.30	0.29	0.23	0.12	0.26	0.25	0.26	0.07	0.24	0.23	-0.13	0.27	-0.01	0.09	-0.10
ENSG00000112144	0.38	0.08	-0.31	0.02	0.04	-0.14	-0.15	-0.03	-0.31	-0.35	0.26	-0.16	-0.16	-0.02	0.08	0.34	-0.43	0.00	-0.51	-0.03	-0.07	0.39	0.15	0.06	-0.05	0.06	0.09	-0.32	-0.22	0.21	-0.14	-0.13	-0.24	0.23	0.10	0.07	0.25	0.28	0.07	0.14	0.35	-0.36	0.04	0.09	0.11	-0.01	0.24	-0.43	-0.03
ENSG00000177106	0.29	0.36	-0.03	0.37	0.22	0.15	0.05	-0.23	0.10	-0.15	-0.31	0.05	-0.06	-0.19	-0.32	0.17	0.16	0.26	0.02	-0.01	0.24	0.05	-0.31	0.33	-0.23	0.26	-0.11	-0.07	0.08	-0.11	-0.14	-0.18	-0.40	0.15	0.14	0.39	0.17	0.25	0.33	0.29	0.47	-0.10	0.27	0.40	-0.13	0.21	0.02	-0.09	-0.28
ENSG00000197879	0.32	0.46	-0.21	0.31	0.26	0.09	0.11	-0.20	0.12	-0.05	-0.41	-0.02	0.02	-0.27	-0.28	0.18	0.22	0.51	-0.16	-0.22	0.26	0.15	-0.42	0.32	-0.36	0.27	-0.25	-0.21	-0.03	0.00	-0.19	-0.20	-0.29	0.38	0.28	0.44	0.29	0.33	0.51	0.46	0.47	-0.04	0.46	0.52	-0.22	0.45	0.21	-0.13	-0.24
ENSG00000003756	-0.03	0.25	0.13	0.15	0.13	0.26	0.25	0.09	0.28	0.18	-0.16	-0.10	0.35	-0.05	-0.10	-0.13	-0.03	0.31	0.07	0.04	0.17	-0.16	-0.23	-0.09	-0.24	0.04	0.05	0.03	0.17	-0.10	0.02	0.07	-0.29	0.06	0.45	0.17	0.11	-0.02	0.24	0.16	0.18	0.11	0.24	0.19	-0.16	0.11	-0.05	0.19	-0.05
ENSG00000135837	0.09	-0.11	-0.11	-0.15	-0.11	0.09	0.11	0.17	-0.06	-0.07	0.30	-0.12	0.18	0.20	0.23	0.05	-0.54	-0.08	-0.24	0.20	-0.12	0.09	0.14	-0.14	0.12	-0.20	0.29	-0.07	-0.03	0.00	0.11	0.15	-0.17	-0.07	0.20	-0.15	0.02	-0.03	-0.10	-0.12	0.02	-0.15	-0.09	-0.04	-0.02	-0.23	0.00	-0.13	0.18
ENSG00000172331	0.33	0.07	-0.25	0.06	0.18	-0.22	-0.31	-0.17	-0.35	-0.43	0.03	-0.10	-0.46	-0.41	-0.25	0.46	-0.10	0.07	-0.66	-0.39	-0.07	0.44	0.03	0.16	-0.37	0.15	0.00	-0.43	-0.28	0.33	-0.52	-0.50	-0.34	0.28	-0.05	0.05	0.34	0.39	0.28	0.15	0.34	-0.38	0.19	0.08	0.09	0.15	0.34	-0.51	-0.21
ENSG00000127914	-0.30	-0.09	0.11	-0.17	-0.07	0.24	0.32	0.38	0.26	0.26	0.12	-0.10	0.46	0.16	0.11	-0.26	-0.32	0.09	0.04	0.20	-0.11	-0.22	0.01	-0.37	0.04	-0.17	0.31	0.12	0.13	-0.10	0.14	0.18	0.02	-0.16	0.33	-0.16	-0.12	-0.24	-0.07	-0.14	-0.15	0.13	-0.06	-0.07	-0.20	-0.15	-0.18	0.20	0.25
ENSG00000124067	0.51	0.40	-0.15	0.43	0.32	-0.09	-0.14	-0.36	-0.17	-0.21	-0.20	0.11	-0.24	-0.39	-0.37	0.34	0.11	0.30	-0.29	-0.31	0.35	0.38	-0.31	0.35	-0.39	0.44	-0.20	-0.28	-0.13	0.10	-0.36	-0.36	-0.49	0.33	0.08	0.37	0.28	0.49	0.47	0.40	0.53	-0.41	0.35	0.41	-0.03	0.30	0.28	-0.33	-0.35
ENSG00000061676	0.15	0.13	-0.12	-0.03	0.04	0.08	0.10	0.00	-0.05	-0.14	0.13	-0.09	0.02	-0.09	-0.10	0.17	-0.30	0.14	-0.37	-0.10	0.04	0.19	0.00	-0.12	-0.10	0.00	0.10	-0.24	-0.03	0.19	-0.18	-0.14	-0.30	0.16	0.24	0.00	0.18	0.18	0.14	0.14	0.25	-0.19	0.17	0.05	0.06	0.05	0.15	-0.31	-0.10
ENSG00000091409	-0.28	0.17	0.20	0.09	0.13	0.30	0.33	0.22	0.52	0.38	-0.21	-0.03	0.52	-0.04	-0.08	-0.30	0.18	0.30	0.25	0.05	0.04	-0.33	-0.17	-0.13	-0.15	-0.04	0.03	0.26	0.19	-0.33	0.05	0.06	-0.10	0.03	0.43	0.14	-0.04	-0.16	0.17	0.03	0.02	0.32	0.14	0.18	-0.31	0.18	-0.26	0.41	0.12
ENSG00000133056	0.45	0.29	-0.39	0.17	0.17	-0.33	-0.36	-0.17	-0.47	-0.40	0.06	0.01	-0.35	-0.22	-0.21	0.32	-0.11	0.14	-0.39	-0.10	0.14	0.38	-0.21	0.35	-0.28	0.22	-0.06	-0.42	-0.29	0.36	-0.21	-0.23	-0.25	0.25	-0.17	0.27	0.29	0.39	0.21	0.31	0.44	-0.38	0.27	0.18	0.09	0.07	0.39	-0.36	-0.35
ENSG00000137801	-0.13	0.23	0.10	0.21	0.18	0.13	0.21	0.09	0.39	0.26	-0.24	-0.06	0.43	-0.02	-0.10	-0.30	0.23	0.33	0.25	0.04	0.18	-0.22	-0.19	0.06	-0.05	-0.01	-0.03	0.20	0.14	-0.33	0.09	0.09	-0.10	0.11	0.35	0.28	-0.03	-0.02	0.17	0.13	0.11	0.22	0.20	0.33	-0.33	0.19	-0.17	0.33	-0.04
ENSG00000170871	0.28	0.01	-0.27	0.00	0.01	-0.10	-0.13	-0.07	-0.27	-0.31	0.20	-0.11	-0.19	-0.09	-0.01	0.34	-0.36	0.01	-0.52	-0.10	-0.07	0.33	0.08	0.04	-0.09	0.03	0.11	-0.33	-0.23	0.24	-0.21	-0.19	-0.31	0.12	0.01	-0.05	0.25	0.23	0.07	0.08	0.24	-0.33	0.04	0.09	0.11	-0.07	0.16	-0.41	-0.04
ENSG00000114019	-0.01	0.04	0.10	0.06	-0.09	0.31	0.33	0.17	0.34	0.22	-0.05	-0.15	0.31	0.25	0.20	-0.11	-0.18	0.11	0.19	0.26	0.01	-0.14	-0.01	-0.09	0.12	0.06	0.08	0.23	0.28	-0.41	0.29	0.27	0.07	0.04	0.22	0.07	-0.11	-0.11	-0.01	0.00	0.13	0.08	-0.08	0.11	-0.48	-0.06	-0.18	0.18	0.14
ENSG00000143878	0.02	0.17	-0.14	0.02	-0.02	0.13	0.32	0.04	0.35	0.17	-0.21	-0.01	0.16	0.07	-0.01	0.03	0.07	0.17	0.00	0.13	0.13	-0.03	-0.11	0.09	-0.02	0.03	-0.05	0.12	0.00	-0.33	0.07	0.08	-0.05	0.19	0.02	0.20	0.14	0.03	0.16	0.21	0.24	0.01	0.13	0.22	-0.34	0.24	-0.14	-0.03	-0.02
ENSG00000125107	0.15	0.32	-0.10	0.18	0.17	0.13	0.20	-0.05	0.14	0.04	-0.18	-0.06	0.24	-0.11	-0.10	0.01	-0.03	0.41	-0.13	-0.10	0.23	0.06	-0.30	0.05	-0.18	0.13	0.03	-0.05	0.05	-0.01	-0.07	-0.03	-0.28	0.24	0.38	0.30	0.22	0.20	0.35	0.28	0.32	0.03	0.30	0.35	-0.17	0.26	0.08	-0.03	-0.11
ENSG00000177565	0.14	0.00	-0.09	-0.09	-0.05	0.10	0.16	0.16	-0.06	-0.02	0.33	-0.12	0.11	0.07	0.16	0.18	-0.48	0.00	-0.31	0.11	-0.13	0.17	0.20	-0.16	-0.01	-0.11	0.21	-0.14	0.04	0.11	-0.01	0.01	-0.18	-0.01	0.21	-0.04	0.07	0.01	-0.02	-0.02	0.10	-0.21	0.02	0.00	-0.08	-0.10	0.11	-0.19	0.12
ENSG00000153187	-0.23	0.12	0.08	0.01	-0.03	0.28	0.39	0.19	0.44	0.33	-0.09	-0.04	0.45	0.07	-0.02	-0.27	-0.03	0.18	0.22	0.13	0.13	-0.27	-0.10	-0.15	0.06	-0.07	0.14	0.24	0.25	-0.28	0.09	0.12	0.02	-0.04	0.37	0.12	-0.03	-0.10	0.13	0.05	0.07	0.26	0.03	0.11	-0.32	0.03	-0.28	0.30	0.06
ENSG00000122257	0.20	-0.04	-0.21	0.04	-0.01	-0.14	-0.15	-0.03	-0.28	-0.27	0.24	-0.19	-0.18	-0.05	-0.02	0.31	-0.34	-0.07	-0.39	0.03	-0.11	0.26	0.21	-0.03	0.00	0.07	0.16	-0.18	-0.16	0.08	-0.19	-0.20	-0.13	0.07	0.04	-0.09	0.17	0.14	-0.05	0.05	0.25	-0.32	0.00	0.04	-0.09	-0.14	0.04	-0.31	0.01
ENSG00000129757	-0.06	0.14	0.14	0.25	0.20	0.23	0.21	0.11	0.37	0.20	-0.17	-0.02	0.33	-0.17	-0.22	-0.13	0.26	0.33	0.22	-0.06	0.10	-0.21	-0.21	0.03	-0.21	0.16	-0.14	0.23	0.14	-0.34	-0.09	-0.12	-0.17	0.10	0.32	0.16	-0.02	-0.06	0.17	0.09	0.17	0.20	0.15	0.22	-0.39	0.18	-0.17	0.28	-0.11
ENSG00000127948	0.42	0.13	-0.35	0.05	0.03	-0.14	-0.22	-0.18	-0.28	-0.42	0.03	-0.16	-0.37	-0.18	-0.16	0.41	-0.14	0.05	-0.47	-0.11	0.08	0.40	0.06	0.25	-0.16	0.14	-0.01	-0.37	-0.19	0.08	-0.22	-0.26	-0.31	0.20	-0.04	0.17	0.37	0.33	0.19	0.27	0.47	-0.35	0.09	0.20	-0.02	0.06	0.20	-0.41	-0.19
ENSG00000155657	-0.28	0.09	0.15	0.07	0.10	0.25	0.35	0.26	0.39	0.39	-0.07	0.03	0.59	0.13	0.12	-0.37	-0.06	0.18	0.27	0.13	-0.02	-0.32	-0.19	-0.12	0.01	-0.21	0.18	0.23	0.22	-0.29	0.18	0.22	0.01	-0.03	0.50	-0.04	-0.24	-0.17	0.07	-0.17	-0.16	0.28	0.10	0.07	-0.27	0.01	-0.17	0.41	0.25
ENSG00000139644	0.23	0.25	-0.02	0.20	0.11	0.16	0.17	-0.07	0.08	0.00	-0.12	-0.07	0.06	-0.09	-0.15	0.16	-0.11	0.21	-0.03	0.08	0.15	0.05	-0.18	0.10	-0.11	0.13	0.03	0.04	0.14	-0.13	-0.09	-0.10	-0.26	0.15	0.28	0.31	0.14	0.19	0.23	0.24	0.42	-0.09	0.17	0.25	-0.21	0.15	0.03	-0.05	-0.17
ENSG00000112531	-0.25	0.02	0.14	0.03	0.01	0.29	0.35	0.22	0.32	0.27	0.00	-0.06	0.33	0.06	0.05	-0.19	-0.21	0.17	0.11	0.12	-0.11	-0.29	-0.14	-0.22	0.00	-0.02	0.28	0.21	0.24	-0.16	0.06	0.09	0.02	-0.04	0.27	0.05	-0.10	-0.15	0.07	-0.03	0.02	0.19	-0.02	0.10	-0.20	-0.04	-0.14	0.28	0.14
ENSG00000116560	-0.09	0.21	0.08	0.23	0.16	0.19	0.22	0.11	0.25	0.20	-0.06	-0.05	0.36	-0.09	-0.17	-0.10	-0.04	0.24	0.09	0.07	0.09	-0.17	-0.19	-0.09	-0.14	0.08	0.13	0.14	0.12	-0.18	-0.09	-0.07	-0.22	0.04	0.39	0.12	-0.01	0.01	0.17	0.11	0.15	0.06	0.22	0.24	-0.26	0.05	-0.20	0.20	-0.01
ENSG00000092929	0.57	0.27	-0.34	0.16	0.08	-0.19	-0.25	-0.24	-0.33	-0.46	-0.02	-0.09	-0.42	-0.15	-0.16	0.43	-0.12	0.07	-0.41	-0.10	0.26	0.45	-0.01	0.34	-0.16	0.25	-0.11	-0.40	-0.20	0.13	-0.18	-0.23	-0.33	0.28	-0.05	0.32	0.37	0.41	0.24	0.38	0.60	-0.48	0.14	0.24	0.00	0.14	0.34	-0.49	-0.32
ENSG00000181789	0.44	0.38	-0.21	0.31	0.27	-0.08	-0.13	-0.18	-0.18	-0.26	-0.15	0.02	-0.11	-0.30	-0.23	0.28	0.03	0.25	-0.42	-0.20	0.19	0.37	-0.16	0.36	-0.36	0.25	-0.13	-0.35	-0.14	0.07	-0.27	-0.28	-0.43	0.37	0.20	0.35	0.28	0.43	0.44	0.37	0.48	-0.34	0.36	0.43	-0.16	0.34	0.36	-0.34	-0.23
ENSG00000182831	0.21	-0.03	-0.17	0.07	0.05	-0.03	0.02	-0.02	-0.14	-0.14	0.22	-0.07	0.05	-0.10	-0.06	0.18	-0.32	0.07	-0.28	-0.05	0.05	0.24	-0.03	-0.04	-0.07	0.10	0.15	-0.14	-0.09	0.00	-0.15	-0.13	-0.28	0.04	0.19	0.00	0.12	0.18	0.08	0.04	0.19	-0.29	0.01	0.11	-0.02	-0.07	-0.01	-0.18	-0.04
ENSG00000108821	0.30	0.41	-0.12	0.35	0.32	-0.11	-0.01	-0.22	0.12	0.05	-0.34	0.00	0.21	-0.26	-0.24	0.10	0.43	0.59	0.02	-0.31	0.46	0.14	-0.43	0.17	-0.23	0.30	-0.39	-0.08	-0.05	-0.04	-0.15	-0.16	-0.27	0.35	0.32	0.40	0.23	0.28	0.30	0.39	0.31	0.02	0.50	0.47	-0.22	0.30	-0.03	0.04	-0.34
ENSG00000079308	0.47	0.45	-0.14	0.53	0.40	-0.05	0.01	-0.27	-0.04	-0.11	-0.33	0.11	-0.09	-0.28	-0.29	0.23	0.18	0.42	-0.07	-0.21	0.28	0.24	-0.40	0.44	-0.33	0.35	-0.20	-0.15	-0.03	-0.06	-0.25	-0.26	-0.32	0.38	0.25	0.40	0.14	0.40	0.44	0.33	0.51	-0.15	0.43	0.43	-0.13	0.35	0.26	-0.15	-0.27
ENSG00000070214	0.12	-0.17	-0.27	-0.15	-0.17	-0.06	0.01	0.02	-0.29	-0.27	0.27	-0.13	-0.19	0.17	0.19	0.17	-0.51	-0.19	-0.35	0.16	-0.25	0.20	0.12	-0.05	0.12	-0.07	0.35	-0.16	-0.13	0.09	0.06	0.08	0.05	-0.02	-0.15	-0.12	0.05	0.07	-0.11	-0.04	0.04	-0.26	-0.16	-0.01	0.08	-0.15	0.12	-0.29	0.14
ENSG00000187621	0.18	0.12	-0.16	0.10	0.17	-0.07	-0.22	-0.03	-0.28	-0.29	0.11	-0.09	-0.36	-0.27	-0.22	0.22	-0.15	0.04	-0.35	-0.17	-0.21	0.23	0.01	0.07	-0.39	0.06	0.10	-0.34	-0.17	0.41	-0.35	-0.33	-0.26	0.04	0.00	-0.02	0.10	0.18	0.17	-0.01	0.14	-0.14	0.21	-0.03	0.21	-0.01	0.28	-0.24	-0.04
ENSG00000163110	0.12	0.03	-0.21	0.10	0.12	-0.17	-0.04	0.08	-0.17	-0.13	0.16	-0.08	0.14	-0.01	-0.02	0.11	-0.30	0.09	-0.31	0.03	0.02	0.18	-0.03	-0.03	-0.07	0.06	0.15	-0.16	-0.23	0.03	-0.10	-0.07	-0.17	0.14	0.17	-0.07	0.13	0.14	0.04	0.05	0.18	-0.30	0.08	0.09	-0.14	-0.05	0.05	-0.20	0.00
ENSG00000164488	0.57	0.24	-0.43	0.20	0.23	-0.35	-0.36	-0.42	-0.38	-0.56	-0.04	0.05	-0.49	-0.37	-0.25	0.51	0.05	0.14	-0.64	-0.41	0.22	0.59	-0.09	0.41	-0.30	0.37	-0.15	-0.50	-0.40	0.20	-0.42	-0.42	-0.41	0.42	-0.17	0.30	0.50	0.57	0.37	0.38	0.59	-0.62	0.17	0.25	0.06	0.34	0.37	-0.65	-0.34
ENSG00000116260	-0.04	-0.01	0.04	-0.06	-0.12	0.14	0.12	0.18	-0.01	-0.02	0.20	-0.08	0.05	0.05	-0.01	0.09	-0.26	-0.11	-0.09	0.20	-0.14	-0.01	0.00	0.08	0.07	-0.10	0.16	0.03	0.01	-0.18	0.05	0.01	-0.08	0.11	0.00	-0.05	-0.15	0.05	0.03	-0.08	0.10	-0.11	-0.05	-0.06	-0.27	0.04	0.09	-0.08	-0.03
ENSG00000115380	-0.15	0.26	0.20	0.15	0.19	0.17	0.19	0.13	0.33	0.38	-0.33	-0.09	0.32	-0.21	-0.23	-0.21	0.25	0.48	0.18	-0.10	0.17	-0.19	-0.35	-0.15	-0.22	0.13	-0.03	0.25	0.12	-0.17	-0.11	-0.09	-0.15	0.14	0.35	0.26	-0.01	-0.01	0.24	0.15	0.09	0.28	0.30	0.27	-0.26	0.24	-0.15	0.34	-0.05
ENSG00000165119	0.04	0.18	0.01	0.12	0.07	0.29	0.32	0.15	0.27	0.10	0.00	-0.13	0.25	0.00	-0.01	0.04	-0.21	0.14	-0.06	0.12	0.00	-0.04	-0.07	-0.01	-0.10	-0.02	0.21	0.08	0.17	-0.28	-0.02	-0.01	-0.23	0.14	0.42	0.22	0.00	0.11	0.23	0.14	0.26	-0.04	0.11	0.31	-0.30	0.14	-0.04	0.04	0.01
ENSG00000115977	0.24	0.19	-0.13	0.30	0.24	0.01	0.02	-0.08	-0.07	-0.11	-0.01	-0.02	-0.06	-0.25	-0.28	0.22	-0.14	0.19	-0.23	-0.10	0.02	0.16	-0.14	0.12	-0.30	0.18	0.09	-0.18	-0.03	0.04	-0.32	-0.32	-0.35	0.12	0.18	0.14	0.13	0.25	0.24	0.18	0.33	-0.27	0.17	0.25	0.03	0.06	0.10	-0.15	-0.12
ENSG00000212232	0.03	0.32	-0.06	-0.01	-0.01	0.18	0.27	0.01	0.28	0.14	-0.26	0.01	0.06	-0.06	-0.13	0.09	0.21	0.18	0.00	-0.03	0.21	0.08	-0.25	-0.02	-0.15	0.01	-0.03	0.02	0.08	-0.25	-0.07	-0.07	-0.18	0.19	0.21	0.23	0.06	0.16	0.27	0.25	0.21	-0.05	0.29	0.22	-0.33	0.35	-0.09	-0.05	-0.15
ENSG00000196233	0.18	-0.07	-0.28	-0.12	-0.05	-0.10	-0.06	0.00	-0.28	-0.29	0.28	-0.08	-0.19	0.01	0.09	0.26	-0.45	-0.09	-0.51	-0.03	-0.19	0.31	0.14	-0.05	-0.03	-0.04	0.22	-0.31	-0.21	0.23	-0.13	-0.11	-0.17	0.07	-0.05	-0.12	0.17	0.15	-0.01	0.00	0.14	-0.38	-0.04	-0.04	0.13	-0.08	0.19	-0.41	0.06
ENSG00000115295	0.25	-0.01	-0.22	-0.04	-0.01	-0.14	-0.18	-0.05	-0.33	-0.30	0.14	-0.22	-0.24	-0.04	0.03	0.28	-0.38	-0.03	-0.44	-0.01	-0.14	0.24	0.12	-0.07	-0.03	-0.01	0.17	-0.22	-0.18	0.23	-0.18	-0.16	-0.11	0.12	0.01	-0.07	0.19	0.14	-0.08	0.07	0.17	-0.28	0.08	0.01	0.12	-0.11	0.16	-0.34	0.07
ENSG00000072364	0.19	0.14	-0.13	0.14	0.13	-0.04	-0.05	-0.07	-0.15	-0.19	0.08	-0.05	-0.02	-0.11	-0.13	0.15	-0.29	0.05	-0.33	-0.02	0.02	0.17	-0.02	0.02	-0.14	0.00	0.16	-0.22	-0.11	0.15	-0.19	-0.16	-0.38	0.09	0.17	0.00	0.17	0.19	0.10	0.07	0.25	-0.31	0.16	0.12	0.05	-0.02	0.11	-0.27	-0.04
ENSG00000167548	0.50	0.49	-0.15	0.33	0.22	0.02	-0.01	-0.34	-0.05	-0.20	-0.36	0.11	-0.15	-0.19	-0.27	0.18	0.16	0.31	-0.09	-0.14	0.47	0.25	-0.37	0.40	-0.21	0.31	-0.24	-0.23	0.02	0.02	-0.12	-0.14	-0.38	0.27	0.16	0.52	0.25	0.42	0.43	0.46	0.55	-0.26	0.36	0.41	-0.10	0.34	0.26	-0.26	-0.40
ENSG00000163694	0.24	0.16	-0.22	0.16	0.17	-0.05	0.04	-0.06	-0.10	-0.12	0.06	-0.03	-0.02	-0.25	-0.17	0.25	-0.16	0.29	-0.38	-0.22	0.09	0.26	-0.18	0.11	-0.21	0.26	0.03	-0.22	-0.07	0.11	-0.27	-0.26	-0.24	0.28	0.12	0.26	0.24	0.34	0.33	0.28	0.40	-0.25	0.12	0.28	-0.09	0.19	0.22	-0.22	-0.24
ENSG00000125304	0.13	0.00	-0.16	-0.18	-0.16	0.08	0.06	0.02	-0.09	-0.18	0.18	-0.21	-0.07	0.08	0.09	0.16	-0.41	-0.06	-0.35	0.11	-0.06	0.14	0.14	-0.16	0.05	-0.08	0.26	-0.10	0.00	0.07	-0.01	0.02	-0.13	0.05	0.08	0.02	0.19	0.08	-0.02	0.11	0.21	-0.20	0.00	0.07	-0.04	-0.05	0.07	-0.26	0.05
ENSG00000143217	0.16	0.00	-0.09	-0.08	-0.20	0.09	0.06	-0.02	-0.07	-0.16	0.09	-0.26	-0.11	0.19	0.10	0.19	-0.37	-0.10	-0.11	0.33	-0.03	0.09	0.17	-0.04	0.17	-0.03	0.30	0.04	0.09	-0.08	0.12	0.09	-0.01	-0.01	-0.08	0.07	0.09	0.03	-0.12	0.06	0.23	-0.23	-0.09	0.03	-0.16	-0.14	-0.05	-0.18	0.09
ENSG00000144426	-0.28	-0.30	0.07	-0.25	-0.22	0.14	0.14	0.34	0.04	0.07	0.33	-0.14	0.32	0.29	0.23	-0.21	-0.45	-0.21	0.00	0.34	-0.24	-0.15	0.16	-0.37	0.14	-0.30	0.41	0.11	0.02	-0.03	0.23	0.27	0.01	-0.32	0.13	-0.39	-0.20	-0.29	-0.28	-0.34	-0.33	0.03	-0.17	-0.18	-0.05	-0.38	-0.23	0.12	0.32
ENSG00000110075	0.00	0.09	0.00	0.07	0.11	0.14	0.17	0.16	0.11	0.07	-0.03	-0.13	0.28	-0.06	-0.01	-0.03	-0.22	0.21	-0.21	0.01	-0.02	0.00	-0.07	-0.14	-0.18	-0.01	0.20	-0.04	0.03	-0.01	-0.07	-0.01	-0.24	0.09	0.39	0.05	0.06	0.04	0.22	0.04	0.10	-0.03	0.17	0.20	-0.13	0.08	0.05	-0.02	0.10
ENSG00000137845	-0.02	-0.05	-0.12	-0.21	-0.15	0.09	0.06	0.16	-0.09	-0.09	0.23	-0.22	0.02	0.11	0.13	0.10	-0.46	0.00	-0.28	0.13	-0.19	0.05	0.06	-0.22	0.10	-0.16	0.37	-0.01	0.00	0.10	0.00	0.02	-0.05	0.02	0.07	-0.11	0.02	-0.02	-0.14	-0.05	0.06	-0.12	0.01	-0.02	-0.08	-0.13	0.01	-0.16	0.12
ENSG00000280987	-0.08	0.06	0.09	-0.01	-0.04	0.32	0.30	0.19	0.27	0.16	0.01	-0.26	0.36	0.07	0.07	-0.14	-0.25	0.19	-0.01	0.14	-0.03	-0.17	-0.05	-0.28	-0.07	-0.05	0.25	0.17	0.18	-0.16	0.07	0.13	-0.15	0.00	0.46	0.10	0.01	-0.08	0.13	0.05	0.09	0.11	0.08	0.21	-0.23	0.03	-0.09	0.16	0.15
ENSG00000100852	0.03	-0.01	-0.14	-0.06	-0.02	0.10	0.21	0.22	0.08	0.08	0.14	-0.19	0.25	-0.04	0.05	0.00	-0.30	0.21	-0.25	-0.04	0.02	0.12	0.00	-0.19	-0.09	0.00	0.23	-0.07	0.00	-0.05	-0.06	-0.02	-0.14	0.03	0.37	0.01	0.07	0.05	0.18	0.02	0.09	-0.07	0.03	0.15	-0.22	0.02	0.01	-0.03	0.09
ENSG00000127483	-0.10	0.03	0.09	0.10	0.03	0.22	0.19	0.05	0.13	-0.01	0.03	-0.07	0.10	0.15	0.03	-0.05	-0.30	-0.05	0.04	0.25	-0.17	-0.18	-0.01	-0.12	0.08	-0.11	0.38	0.13	0.15	-0.20	0.04	0.07	-0.13	-0.08	0.22	-0.02	-0.13	-0.06	-0.06	-0.07	0.09	0.00	0.00	0.12	0.06	-0.13	-0.16	0.07	0.15
ENSG00000065882	0.39	0.03	-0.37	0.01	0.10	-0.18	-0.17	-0.12	-0.37	-0.39	0.24	-0.06	-0.29	-0.15	0.01	0.48	-0.34	0.00	-0.62	-0.20	-0.08	0.46	0.04	0.18	-0.19	0.05	0.05	-0.44	-0.22	0.28	-0.27	-0.26	-0.28	0.22	-0.02	-0.02	0.28	0.32	0.13	0.12	0.29	-0.46	0.11	0.07	0.05	0.00	0.31	-0.51	-0.15
ENSG00000122566	-0.16	0.18	0.05	0.10	0.11	0.12	0.19	0.07	0.24	0.22	-0.13	-0.03	0.23	-0.05	-0.12	-0.19	-0.04	0.22	0.10	0.00	0.16	-0.20	-0.13	-0.15	-0.01	0.02	0.13	0.12	0.15	-0.03	-0.08	-0.03	-0.06	0.00	0.29	0.13	0.10	-0.03	0.10	0.12	0.14	0.15	0.13	0.08	-0.13	0.01	-0.19	0.18	-0.01
ENSG00000168137	0.28	0.31	-0.04	0.41	0.29	0.10	0.07	-0.07	0.04	-0.07	-0.13	-0.03	0.10	-0.20	-0.26	0.03	-0.05	0.28	-0.04	-0.04	0.18	0.07	-0.16	0.20	-0.29	0.18	-0.02	-0.08	0.07	-0.01	-0.18	-0.17	-0.43	0.12	0.38	0.26	0.13	0.17	0.30	0.19	0.38	-0.09	0.31	0.31	-0.02	0.15	0.12	-0.04	-0.15
ENSG00000198589	-0.26	-0.01	0.01	-0.19	-0.13	0.19	0.35	0.37	0.28	0.33	0.05	-0.15	0.45	0.12	0.15	-0.25	-0.23	0.16	-0.03	0.11	-0.01	-0.13	-0.05	-0.32	0.07	-0.20	0.32	0.16	0.14	-0.13	0.13	0.18	0.06	-0.03	0.36	0.02	-0.11	-0.12	0.08	-0.04	-0.14	0.11	0.06	0.15	-0.36	0.03	-0.10	0.19	0.18
ENSG00000123908	0.51	0.23	-0.27	0.25	0.17	-0.04	0.05	-0.17	-0.17	-0.13	0.05	-0.07	-0.06	-0.21	-0.12	0.40	-0.19	0.34	-0.36	-0.21	0.17	0.45	-0.10	0.14	-0.19	0.26	-0.08	-0.24	-0.08	0.12	-0.26	-0.28	-0.39	0.24	0.28	0.25	0.25	0.39	0.31	0.28	0.44	-0.27	0.23	0.35	0.04	0.15	0.21	-0.32	-0.18
ENSG00000141959	0.27	0.38	-0.04	0.34	0.19	0.07	0.02	-0.18	0.09	-0.08	-0.36	0.00	-0.03	-0.22	-0.31	0.12	0.20	0.26	-0.04	-0.02	0.26	0.12	-0.29	0.30	-0.23	0.26	-0.09	-0.03	0.03	-0.18	-0.15	-0.18	-0.30	0.26	0.15	0.45	0.15	0.32	0.40	0.35	0.44	-0.14	0.29	0.45	-0.26	0.33	0.06	-0.08	-0.22
ENSG00000133026	-0.14	0.30	0.07	0.19	0.22	0.17	0.27	0.22	0.40	0.38	-0.21	0.05	0.47	-0.09	-0.12	-0.20	0.14	0.38	0.14	-0.03	0.14	-0.14	-0.18	-0.04	-0.10	0.05	-0.06	0.11	0.13	-0.25	-0.03	-0.03	-0.09	0.17	0.50	0.25	-0.06	0.03	0.27	0.13	0.14	0.24	0.23	0.30	-0.24	0.24	-0.16	0.28	0.05
ENSG00000100441	0.15	0.21	-0.03	0.09	0.03	0.23	0.27	-0.02	0.20	0.11	-0.11	-0.09	0.26	0.06	0.06	-0.02	-0.11	0.24	-0.02	0.09	0.17	0.06	-0.14	0.06	0.00	0.09	0.03	0.07	0.13	-0.21	0.11	0.12	-0.13	0.15	0.32	0.24	0.05	0.16	0.27	0.16	0.23	-0.03	0.13	0.24	-0.41	0.19	0.01	-0.02	0.04
ENSG00000083307	0.47	0.06	-0.38	-0.05	0.02	-0.19	-0.19	-0.07	-0.35	-0.41	0.25	-0.14	-0.24	-0.12	0.05	0.43	-0.35	0.04	-0.65	-0.14	0.00	0.51	0.13	0.15	-0.16	0.05	0.03	-0.43	-0.27	0.26	-0.19	-0.18	-0.34	0.25	0.02	0.08	0.34	0.32	0.15	0.15	0.35	-0.44	0.10	0.11	0.06	0.06	0.34	-0.53	-0.12
ENSG00000153201	-0.09	-0.11	-0.04	-0.05	-0.12	0.10	0.19	0.25	0.05	0.06	0.20	-0.21	0.16	0.25	0.23	-0.09	-0.47	0.00	-0.05	0.28	-0.27	-0.08	0.10	-0.25	0.18	-0.15	0.43	0.13	0.09	-0.12	0.14	0.17	0.10	-0.08	0.12	-0.14	-0.18	-0.12	-0.18	-0.18	-0.04	0.05	-0.11	-0.02	-0.14	-0.30	-0.10	0.09	0.28
ENSG00000164924	0.01	0.08	-0.06	0.04	0.12	0.07	0.12	0.10	-0.01	-0.08	0.26	-0.07	0.12	-0.08	-0.08	0.08	-0.34	0.04	-0.27	0.00	-0.14	0.06	-0.04	-0.05	-0.13	-0.03	0.27	-0.09	-0.07	-0.01	-0.18	-0.15	-0.25	0.15	0.24	0.01	0.02	0.17	0.14	0.02	0.20	-0.26	0.06	0.02	-0.17	0.10	0.12	-0.17	-0.02
ENSG00000126821	0.24	-0.06	-0.22	-0.10	0.04	-0.11	-0.14	-0.01	-0.31	-0.37	0.25	-0.15	-0.25	-0.10	-0.02	0.36	-0.36	0.00	-0.58	-0.11	-0.13	0.36	0.13	0.02	-0.11	0.03	0.14	-0.33	-0.20	0.24	-0.21	-0.20	-0.23	0.16	-0.04	-0.04	0.23	0.21	0.04	0.08	0.24	-0.35	0.03	0.03	0.05	-0.02	0.24	-0.45	-0.12
ENSG00000279159	0.19	0.26	0.02	0.19	0.17	0.11	0.07	-0.09	0.03	0.01	-0.03	-0.02	0.27	-0.15	-0.16	0.01	-0.11	0.25	-0.13	-0.04	0.22	0.02	-0.18	0.03	-0.21	0.07	-0.04	-0.11	0.05	0.09	-0.09	-0.04	-0.43	0.12	0.35	0.14	0.19	0.15	0.23	0.18	0.23	-0.11	0.29	0.19	-0.08	0.09	0.09	-0.06	-0.13
ENSG00000244754	-0.39	-0.14	0.19	-0.11	-0.10	0.29	0.28	0.30	0.27	0.24	0.20	-0.11	0.49	0.27	0.19	-0.33	-0.33	-0.04	0.20	0.33	-0.19	-0.42	0.00	-0.37	0.12	-0.24	0.41	0.26	0.20	-0.18	0.25	0.31	0.03	-0.25	0.27	-0.22	-0.21	-0.34	-0.19	-0.25	-0.22	0.21	-0.11	-0.07	-0.13	-0.30	-0.29	0.36	0.27
ENSG00000133112	-0.21	0.21	0.08	0.04	0.02	0.34	0.39	0.17	0.48	0.26	-0.15	-0.12	0.45	0.05	-0.03	-0.18	0.11	0.23	0.18	0.10	0.10	-0.27	-0.19	-0.08	-0.10	-0.06	0.05	0.16	0.25	-0.30	0.11	0.11	-0.08	0.08	0.39	0.21	0.05	-0.08	0.17	0.21	0.11	0.20	0.16	0.28	-0.36	0.20	-0.24	0.28	-0.05
ENSG00000167642	0.21	0.29	-0.04	0.12	0.11	0.00	-0.04	-0.13	-0.06	-0.09	-0.32	0.04	-0.13	-0.28	-0.38	0.19	0.18	0.31	-0.21	-0.13	0.29	0.13	-0.32	0.10	-0.23	0.26	-0.14	-0.14	-0.07	0.04	-0.24	-0.25	-0.34	0.17	0.00	0.30	0.30	0.24	0.29	0.41	0.41	-0.12	0.26	0.33	-0.15	0.25	0.13	-0.19	-0.37
ENSG00000173801	0.46	0.23	-0.36	0.23	0.09	-0.18	-0.14	-0.20	-0.24	-0.44	-0.05	0.06	-0.31	-0.11	-0.13	0.36	-0.03	0.01	-0.36	-0.04	0.16	0.41	-0.03	0.45	-0.10	0.28	-0.15	-0.33	-0.22	-0.01	-0.14	-0.20	-0.26	0.31	-0.11	0.30	0.28	0.40	0.27	0.34	0.55	-0.41	0.12	0.25	-0.06	0.23	0.27	-0.46	-0.30
ENSG00000008294	-0.18	0.16	-0.03	0.05	0.04	0.20	0.30	0.21	0.31	0.22	-0.08	-0.08	0.46	0.06	0.02	-0.24	-0.09	0.24	0.06	0.14	0.06	-0.18	-0.17	-0.15	-0.04	-0.04	0.18	0.13	0.09	-0.19	0.09	0.14	-0.05	0.06	0.41	0.10	-0.01	-0.06	0.18	0.06	0.07	0.16	0.16	0.20	-0.31	0.10	-0.15	0.21	0.14
ENSG00000111642	0.30	0.30	-0.17	0.23	0.21	0.04	0.13	-0.08	0.04	-0.02	-0.16	-0.01	0.13	-0.18	-0.14	0.10	-0.04	0.41	-0.24	-0.17	0.24	0.22	-0.25	0.18	-0.21	0.22	-0.12	-0.18	0.00	0.03	-0.15	-0.13	-0.29	0.24	0.33	0.31	0.23	0.30	0.41	0.28	0.40	-0.10	0.28	0.32	-0.25	0.24	0.17	-0.16	-0.20
ENSG00000167615	0.40	0.48	-0.07	0.41	0.27	-0.03	-0.06	-0.29	-0.01	-0.11	-0.41	0.10	-0.13	-0.21	-0.33	0.11	0.25	0.30	0.01	-0.11	0.47	0.13	-0.32	0.38	-0.22	0.33	-0.28	-0.14	0.03	-0.02	-0.14	-0.17	-0.35	0.24	0.14	0.51	0.24	0.33	0.38	0.46	0.55	-0.20	0.37	0.42	-0.11	0.29	0.19	-0.15	-0.41
ENSG00000113712	-0.12	-0.05	0.10	0.00	-0.01	0.27	0.28	0.20	0.16	0.13	0.19	-0.16	0.23	-0.02	-0.03	0.05	-0.35	0.06	-0.06	0.12	-0.13	-0.09	0.01	-0.22	-0.04	-0.04	0.32	0.13	0.13	-0.15	-0.09	-0.07	-0.17	-0.04	0.34	-0.08	-0.07	-0.04	0.04	-0.08	0.07	-0.02	0.00	0.03	-0.19	-0.07	-0.16	0.06	0.09
ENSG00000078674	-0.12	-0.02	0.03	-0.06	-0.06	0.30	0.34	0.28	0.26	0.22	0.15	-0.17	0.42	0.15	0.19	-0.14	-0.38	0.14	0.02	0.19	-0.10	-0.16	-0.02	-0.24	0.03	-0.13	0.30	0.14	0.18	-0.16	0.15	0.19	-0.07	-0.08	0.41	-0.03	-0.09	-0.15	0.01	-0.09	-0.04	0.11	0.01	0.10	-0.23	-0.12	-0.16	0.20	0.25
ENSG00000174197	-0.04	-0.11	0.02	-0.08	-0.02	0.17	0.22	0.29	0.05	0.15	0.28	-0.09	0.35	0.12	0.20	-0.01	-0.47	0.00	-0.16	0.17	-0.21	0.00	0.07	-0.19	-0.03	-0.20	0.30	0.03	0.07	-0.04	0.07	0.12	-0.14	-0.08	0.30	-0.19	-0.13	-0.07	-0.03	-0.22	-0.12	-0.07	-0.03	-0.02	-0.16	-0.18	-0.02	0.02	0.22
ENSG00000116539	0.34	0.12	-0.27	0.11	0.08	-0.03	0.03	0.00	-0.14	-0.19	0.17	-0.06	0.02	-0.05	-0.05	0.23	-0.34	0.13	-0.31	-0.01	0.09	0.28	0.00	0.11	-0.12	0.07	0.07	-0.28	-0.07	0.09	-0.10	-0.11	-0.33	0.10	0.20	0.07	0.21	0.20	0.12	0.15	0.34	-0.30	0.09	0.14	0.01	-0.04	0.14	-0.26	-0.12
ENSG00000204592	-0.05	0.17	0.08	0.08	-0.01	0.28	0.39	0.05	0.43	0.23	-0.24	-0.10	0.39	0.22	0.12	-0.28	0.09	0.18	0.36	0.20	0.23	-0.26	-0.15	0.01	0.12	-0.02	-0.04	0.28	0.31	-0.41	0.33	0.34	0.07	0.08	0.34	0.28	0.01	-0.10	0.08	0.17	0.14	0.29	0.08	0.23	-0.37	0.15	-0.17	0.30	-0.02
ENSG00000182718	-0.30	0.14	0.22	0.08	0.11	0.30	0.36	0.26	0.43	0.31	-0.16	-0.02	0.49	0.04	-0.06	-0.33	0.09	0.15	0.23	0.14	0.02	-0.31	-0.21	-0.09	-0.13	-0.12	0.15	0.25	0.20	-0.38	0.10	0.13	-0.10	0.04	0.40	0.07	-0.14	-0.11	0.16	0.02	-0.03	0.23	0.14	0.16	-0.40	0.18	-0.18	0.33	0.04
ENSG00000173193	-0.23	-0.02	0.12	-0.14	-0.03	0.36	0.42	0.31	0.43	0.32	-0.03	-0.06	0.58	0.34	0.31	-0.24	-0.16	0.08	0.29	0.32	-0.06	-0.35	-0.09	-0.12	0.12	-0.33	0.16	0.26	0.28	-0.41	0.38	0.40	0.04	-0.10	0.44	-0.05	-0.10	-0.31	-0.12	-0.11	-0.11	0.29	-0.05	0.02	-0.31	-0.06	-0.25	0.37	0.23
ENSG00000090615	0.15	0.17	-0.03	0.23	0.07	0.25	0.23	-0.04	0.17	-0.02	-0.02	-0.06	0.20	0.00	-0.05	0.05	-0.12	0.16	0.06	0.12	0.10	-0.04	-0.17	0.17	-0.10	0.14	0.05	0.03	0.18	-0.20	0.05	0.02	-0.18	0.06	0.25	0.23	0.03	0.09	0.20	0.16	0.27	-0.13	0.11	0.27	-0.29	0.07	-0.03	0.04	-0.09
ENSG00000204128	0.47	0.06	-0.38	-0.03	0.04	-0.20	-0.17	-0.28	-0.37	-0.45	0.20	0.06	-0.33	-0.02	0.03	0.40	-0.30	-0.10	-0.54	-0.15	0.11	0.47	0.04	0.28	-0.04	0.10	-0.12	-0.49	-0.24	0.28	-0.10	-0.09	-0.29	0.21	-0.18	0.07	0.38	0.38	0.10	0.23	0.38	-0.54	-0.02	0.00	0.16	0.05	0.33	-0.62	-0.29
ENSG00000160710	0.26	0.22	-0.05	0.16	0.08	0.21	0.27	0.03	0.13	0.04	-0.01	-0.06	0.24	0.02	0.06	0.12	-0.20	0.22	-0.08	0.04	0.14	0.12	-0.12	0.17	-0.04	0.01	0.02	0.03	0.15	-0.16	0.03	0.02	-0.25	0.22	0.41	0.23	0.09	0.17	0.23	0.14	0.33	-0.04	0.20	0.24	-0.36	0.18	0.09	-0.08	-0.09
ENSG00000086062	0.41	0.15	-0.36	0.16	0.15	-0.21	-0.17	-0.07	-0.34	-0.35	0.09	-0.10	-0.39	-0.24	-0.17	0.44	-0.25	0.12	-0.51	-0.21	-0.01	0.46	0.02	0.19	-0.22	0.25	0.05	-0.38	-0.22	0.17	-0.37	-0.41	-0.24	0.28	0.03	0.13	0.25	0.37	0.20	0.22	0.48	-0.45	0.11	0.13	0.02	0.11	0.29	-0.46	-0.19
ENSG00000035499	0.12	-0.13	-0.15	-0.05	0.01	-0.08	-0.17	0.04	-0.31	-0.28	0.21	-0.23	-0.31	-0.20	-0.11	0.31	-0.33	0.02	-0.44	-0.09	-0.28	0.23	0.07	-0.13	-0.19	0.08	0.27	-0.15	-0.24	0.24	-0.35	-0.32	-0.16	0.03	-0.06	-0.18	0.08	0.12	0.02	-0.09	0.09	-0.18	0.03	-0.08	0.07	-0.12	0.12	-0.29	0.07
ENSG00000058262	0.32	0.42	-0.05	0.35	0.29	0.04	0.01	-0.15	0.03	-0.06	-0.30	0.04	-0.03	-0.36	-0.33	0.18	0.13	0.34	-0.25	-0.22	0.26	0.15	-0.35	0.28	-0.38	0.24	-0.13	-0.16	-0.03	-0.02	-0.30	-0.29	-0.46	0.35	0.22	0.42	0.25	0.37	0.48	0.38	0.47	-0.20	0.37	0.44	-0.18	0.37	0.22	-0.16	-0.32
ENSG00000132824	0.30	0.02	-0.18	-0.02	-0.04	0.01	0.07	0.06	-0.16	-0.17	0.18	-0.20	-0.09	0.03	0.08	0.25	-0.43	-0.02	-0.39	0.10	-0.08	0.31	0.19	-0.07	-0.02	-0.02	0.18	-0.14	-0.03	0.04	-0.07	-0.06	-0.20	0.12	0.15	0.04	0.09	0.16	0.03	0.06	0.23	-0.29	0.08	0.09	-0.03	-0.03	0.16	-0.32	0.04
ENSG00000170759	0.28	0.06	-0.23	0.07	0.13	-0.09	-0.02	-0.12	-0.20	-0.21	0.19	0.01	-0.07	-0.19	-0.08	0.35	-0.30	0.11	-0.50	-0.22	0.02	0.36	-0.01	0.03	-0.14	0.12	0.06	-0.33	-0.14	0.24	-0.29	-0.26	-0.31	0.18	0.13	0.04	0.25	0.30	0.17	0.13	0.26	-0.39	0.12	0.12	0.06	0.05	0.16	-0.40	-0.11
ENSG00000103257	0.55	0.17	-0.44	0.08	-0.03	-0.22	-0.09	-0.16	-0.32	-0.28	0.11	-0.10	-0.46	-0.06	0.03	0.44	-0.31	0.02	-0.45	-0.11	0.12	0.54	0.12	0.27	0.04	0.20	-0.04	-0.34	-0.12	0.18	-0.16	-0.21	-0.13	0.28	-0.15	0.30	0.26	0.41	0.15	0.29	0.51	-0.50	0.05	0.14	0.07	0.10	0.30	-0.54	-0.25
ENSG00000077147	0.16	0.11	-0.15	0.02	0.08	-0.06	-0.03	-0.11	-0.13	-0.11	0.09	-0.05	-0.08	-0.18	-0.09	0.21	-0.25	0.10	-0.43	-0.18	0.06	0.19	-0.02	-0.07	-0.12	0.08	0.10	-0.25	-0.07	0.23	-0.25	-0.21	-0.21	0.16	0.11	0.08	0.27	0.23	0.17	0.18	0.26	-0.31	0.10	0.11	0.01	0.04	0.15	-0.28	-0.08
ENSG00000171862	0.17	0.11	-0.19	0.10	0.09	0.13	0.21	0.07	0.09	-0.05	0.12	-0.05	0.04	-0.12	-0.04	0.16	-0.29	0.11	-0.36	-0.14	-0.06	0.20	-0.05	0.09	-0.21	0.05	0.05	-0.26	-0.03	0.03	-0.17	-0.13	-0.28	0.21	0.24	0.10	0.07	0.25	0.32	0.12	0.20	-0.18	0.17	0.23	-0.01	0.12	0.14	-0.22	-0.08
ENSG00000143924	-0.08	0.27	0.03	0.09	0.19	0.10	0.16	0.14	0.18	0.23	-0.09	-0.15	0.36	-0.20	-0.16	-0.10	0.02	0.47	-0.10	-0.14	0.16	-0.05	-0.21	-0.19	-0.24	0.11	0.04	0.00	0.00	0.02	-0.15	-0.11	-0.21	0.19	0.49	0.21	0.15	0.06	0.29	0.25	0.17	0.08	0.32	0.28	-0.20	0.25	0.02	0.14	-0.01
ENSG00000073060	0.10	0.14	-0.02	0.11	-0.15	0.24	0.21	0.00	0.15	0.04	-0.04	-0.18	0.02	0.21	0.09	0.05	-0.23	-0.04	0.18	0.41	0.00	-0.12	0.02	0.10	0.10	-0.01	0.20	0.16	0.25	-0.27	0.24	0.20	0.02	0.00	0.07	0.19	-0.03	-0.05	0.01	0.08	0.24	0.00	0.01	0.18	-0.15	-0.06	-0.11	0.11	0.11
ENSG00000107290	-0.22	0.08	0.08	0.04	0.07	0.20	0.33	0.18	0.31	0.31	-0.06	-0.08	0.56	0.09	0.09	-0.30	-0.10	0.28	0.14	0.07	0.05	-0.24	-0.21	-0.16	0.02	-0.10	0.14	0.19	0.15	-0.15	0.16	0.21	-0.01	0.03	0.47	0.08	-0.04	-0.10	0.11	0.00	-0.05	0.22	0.12	0.19	-0.28	0.10	-0.14	0.29	0.11
ENSG00000196083	0.10	-0.07	-0.06	-0.21	-0.21	0.13	0.05	0.17	-0.05	-0.09	0.32	-0.37	-0.05	0.08	0.15	0.23	-0.51	-0.08	-0.32	0.18	-0.19	0.12	0.31	-0.27	0.00	-0.16	0.36	-0.02	0.04	0.05	-0.03	-0.01	-0.15	0.01	0.13	-0.10	0.11	-0.03	-0.10	-0.06	0.13	-0.13	-0.07	-0.09	-0.04	-0.20	0.00	-0.14	0.20
ENSG00000167978	0.23	0.47	-0.03	0.40	0.28	0.08	0.07	-0.09	0.16	-0.01	-0.39	0.10	0.05	-0.14	-0.28	-0.03	0.24	0.33	0.15	-0.04	0.36	-0.03	-0.37	0.33	-0.20	0.25	-0.21	-0.04	0.07	-0.14	-0.07	-0.11	-0.30	0.21	0.26	0.49	0.13	0.20	0.34	0.38	0.47	0.00	0.35	0.41	-0.12	0.30	0.06	0.03	-0.34
ENSG00000147408	0.38	0.15	-0.32	0.23	0.17	-0.27	-0.36	-0.32	-0.43	-0.46	-0.11	-0.13	-0.48	-0.29	-0.19	0.34	-0.14	0.16	-0.48	-0.27	0.00	0.30	-0.14	0.26	-0.27	0.23	0.06	-0.38	-0.24	0.37	-0.35	-0.34	-0.15	0.27	-0.06	0.16	0.33	0.35	0.27	0.22	0.39	-0.34	0.20	0.22	0.16	0.10	0.41	-0.38	-0.12
ENSG00000161010	0.37	0.12	-0.31	0.03	0.04	-0.12	-0.16	-0.14	-0.22	-0.38	0.00	-0.11	-0.38	-0.19	-0.15	0.32	-0.11	-0.02	-0.47	-0.14	0.05	0.37	0.15	0.18	-0.29	0.10	-0.02	-0.37	-0.18	0.16	-0.27	-0.29	-0.34	0.13	-0.04	0.11	0.39	0.24	0.20	0.23	0.41	-0.42	0.08	0.08	0.06	0.14	0.27	-0.46	-0.17
ENSG00000171476	0.04	-0.14	-0.15	-0.09	0.05	-0.17	-0.23	-0.11	-0.37	-0.31	0.16	-0.02	-0.33	-0.21	-0.19	0.34	-0.16	-0.14	-0.41	-0.12	-0.22	0.23	0.00	0.00	-0.18	0.02	0.13	-0.26	-0.25	0.25	-0.33	-0.32	-0.13	-0.01	-0.22	-0.24	0.14	0.15	-0.03	-0.04	0.01	-0.32	0.01	-0.13	0.08	-0.08	0.08	-0.33	-0.07
ENSG00000067225	-0.15	0.16	0.10	-0.04	-0.21	0.34	0.40	0.20	0.41	0.24	-0.11	-0.20	0.41	0.31	0.20	-0.22	-0.11	0.02	0.21	0.39	0.09	-0.20	0.01	-0.09	0.20	-0.11	0.19	0.29	0.26	-0.45	0.36	0.36	0.05	0.08	0.31	0.20	-0.10	-0.07	0.08	0.12	0.09	0.12	0.04	0.23	-0.44	0.14	-0.21	0.19	0.15
ENSG00000083168	0.32	0.06	-0.22	0.04	0.05	-0.02	0.02	0.05	-0.16	-0.12	0.24	-0.13	0.00	-0.03	0.06	0.29	-0.43	0.07	-0.35	0.01	0.00	0.32	0.13	0.02	-0.08	-0.01	0.14	-0.20	-0.02	0.12	-0.12	-0.11	-0.28	0.08	0.23	0.03	0.16	0.18	0.05	0.05	0.26	-0.28	0.08	0.09	0.00	-0.10	0.09	-0.26	0.00
ENSG00000213170	0.21	-0.08	-0.31	0.02	-0.06	-0.15	-0.16	0.01	-0.35	-0.30	0.23	-0.24	-0.29	-0.01	0.10	0.31	-0.45	-0.07	-0.42	0.05	-0.25	0.30	0.17	0.07	-0.06	0.00	0.35	-0.21	-0.17	0.13	-0.14	-0.13	-0.03	0.09	-0.05	-0.13	0.04	0.13	0.02	-0.08	0.13	-0.32	0.00	0.03	0.10	-0.13	0.21	-0.28	0.20
ENSG00000259207	0.36	0.14	-0.32	-0.01	-0.01	-0.27	-0.31	-0.20	-0.41	-0.41	-0.02	-0.05	-0.53	-0.16	-0.09	0.26	-0.23	-0.11	-0.57	-0.16	0.00	0.40	0.08	0.22	-0.20	-0.01	0.13	-0.41	-0.26	0.31	-0.27	-0.24	-0.22	0.19	-0.18	0.08	0.28	0.33	0.20	0.16	0.31	-0.50	0.09	0.03	0.17	0.12	0.45	-0.53	-0.09
ENSG00000049192	0.19	0.13	-0.05	0.13	0.32	-0.35	-0.43	-0.16	-0.51	-0.25	-0.13	0.18	-0.42	-0.41	-0.41	0.19	-0.04	0.11	-0.45	-0.33	-0.02	0.30	-0.19	0.10	-0.30	0.11	0.01	-0.38	-0.31	0.49	-0.49	-0.47	-0.33	0.10	-0.14	-0.01	0.11	0.30	0.12	0.07	0.13	-0.34	0.24	0.00	0.33	0.04	0.38	-0.36	-0.17
ENSG00000061987	-0.05	0.02	0.11	0.17	0.10	0.16	0.10	0.08	0.06	0.05	0.04	-0.11	0.16	-0.07	-0.05	-0.05	-0.26	0.05	-0.06	0.04	-0.11	-0.12	-0.03	-0.16	-0.19	0.01	0.29	0.04	0.15	0.02	-0.12	-0.07	-0.19	-0.08	0.31	-0.06	-0.03	-0.05	0.08	-0.07	0.02	-0.07	0.08	0.11	-0.05	-0.12	-0.04	0.09	0.13
ENSG00000205213	0.01	-0.04	-0.10	0.02	0.04	-0.04	0.07	0.09	-0.10	-0.05	0.13	-0.11	-0.01	-0.21	-0.21	0.05	-0.19	0.21	-0.26	-0.14	-0.01	0.20	-0.06	-0.19	-0.09	0.15	0.28	0.02	-0.07	0.02	-0.31	-0.27	-0.10	0.06	0.11	-0.06	-0.02	0.15	0.14	-0.01	0.12	-0.09	0.08	0.00	-0.20	0.01	0.03	-0.12	-0.04
ENSG00000152127	0.16	-0.14	-0.12	-0.19	-0.14	0.00	-0.02	0.13	-0.25	-0.12	0.47	-0.25	0.08	0.06	0.17	0.14	-0.52	0.02	-0.27	0.02	-0.10	0.13	0.10	-0.09	0.09	-0.17	0.15	-0.13	-0.03	0.12	0.03	0.03	-0.06	0.03	0.18	-0.23	0.00	0.00	-0.11	-0.16	0.04	-0.19	-0.08	-0.24	-0.21	-0.23	0.24	-0.14	0.01
ENSG00000130726	0.30	0.36	-0.15	0.31	0.22	-0.06	-0.05	-0.23	0.00	-0.17	-0.35	0.14	-0.12	-0.26	-0.31	0.16	0.27	0.26	-0.21	-0.19	0.34	0.20	-0.35	0.42	-0.28	0.33	-0.27	-0.24	-0.15	-0.04	-0.18	-0.19	-0.37	0.33	-0.04	0.40	0.28	0.37	0.46	0.44	0.45	-0.26	0.30	0.41	-0.19	0.37	0.21	-0.24	-0.39
ENSG00000076513	0.29	0.06	-0.20	0.06	0.06	-0.13	-0.10	-0.06	-0.29	-0.24	0.18	-0.20	-0.18	-0.19	-0.12	0.43	-0.30	0.16	-0.48	-0.12	-0.03	0.33	0.06	-0.02	-0.14	0.15	0.10	-0.28	-0.14	0.23	-0.29	-0.29	-0.24	0.22	0.06	0.01	0.29	0.25	0.09	0.16	0.34	-0.29	0.10	0.09	0.03	-0.01	0.19	-0.35	-0.13
ENSG00000106682	0.19	0.06	-0.18	0.01	-0.10	0.04	0.08	0.08	-0.08	-0.17	0.17	-0.15	-0.04	0.11	0.09	0.18	-0.39	-0.12	-0.30	0.23	-0.15	0.17	0.11	0.03	0.05	-0.07	0.26	-0.08	-0.02	-0.13	0.03	0.02	-0.15	0.13	0.05	0.12	0.03	0.18	0.05	0.09	0.25	-0.27	-0.03	0.20	-0.14	-0.02	0.10	-0.21	0.05
ENSG00000173744	0.05	0.02	0.01	0.05	0.05	0.12	0.07	0.07	0.02	-0.11	0.13	-0.14	0.12	-0.10	-0.08	0.07	-0.30	0.07	-0.26	-0.06	-0.06	0.05	0.04	-0.14	-0.17	-0.02	0.21	-0.08	0.03	0.11	-0.18	-0.14	-0.28	0.09	0.26	-0.04	0.11	0.07	0.08	0.02	0.14	-0.19	0.09	0.07	0.00	-0.01	0.06	-0.15	0.00
ENSG00000100485	0.11	-0.16	-0.18	-0.08	0.00	-0.12	-0.12	0.11	-0.34	-0.25	0.22	-0.21	-0.24	-0.04	-0.01	0.23	-0.44	-0.04	-0.33	0.04	-0.28	0.21	0.09	-0.12	-0.08	-0.03	0.32	-0.15	-0.15	0.16	-0.18	-0.17	-0.05	-0.01	-0.02	-0.23	-0.01	0.03	-0.14	-0.14	0.03	-0.20	-0.02	-0.16	0.16	-0.22	0.12	-0.20	0.13
ENSG00000100600	0.35	0.43	-0.14	0.35	0.28	-0.18	-0.24	-0.22	-0.07	-0.28	-0.27	-0.05	-0.16	-0.40	-0.37	0.20	0.23	0.26	-0.29	-0.30	0.30	0.18	-0.22	0.26	-0.38	0.26	-0.25	-0.28	-0.16	0.08	-0.34	-0.35	-0.39	0.49	0.20	0.42	0.41	0.36	0.38	0.45	0.55	-0.24	0.40	0.37	-0.09	0.39	0.27	-0.19	-0.32
ENSG00000135480	-0.10	0.16	0.13	0.13	0.08	0.30	0.31	0.24	0.42	0.17	-0.10	-0.11	0.41	0.10	0.01	-0.18	0.04	0.14	0.21	0.18	0.04	-0.17	0.05	0.03	-0.03	-0.01	-0.02	0.20	0.22	-0.45	0.13	0.10	-0.09	0.13	0.48	0.18	-0.06	-0.07	0.13	0.09	0.22	0.18	0.06	0.17	-0.34	0.21	-0.16	0.21	0.03
ENSG00000108654	-0.12	0.27	0.17	0.17	0.12	0.26	0.29	0.11	0.41	0.29	-0.29	-0.09	0.41	-0.07	-0.10	-0.25	0.13	0.33	0.17	-0.01	0.22	-0.24	-0.23	-0.07	-0.16	-0.01	0.05	0.16	0.23	-0.23	0.02	0.05	-0.19	0.09	0.49	0.27	0.07	-0.03	0.26	0.19	0.14	0.20	0.22	0.31	-0.30	0.21	-0.13	0.30	-0.02
ENSG00000167549	0.47	0.09	-0.30	0.05	-0.01	-0.16	-0.20	-0.15	-0.31	-0.33	0.07	-0.10	-0.36	-0.06	-0.10	0.29	-0.13	0.01	-0.19	-0.05	0.25	0.32	0.06	0.26	0.03	0.17	-0.23	-0.25	-0.13	0.03	-0.07	-0.15	-0.19	0.12	-0.06	0.12	0.29	0.18	-0.02	0.26	0.44	-0.25	0.04	0.01	-0.03	-0.06	0.17	-0.29	-0.29
ENSG00000146247	-0.05	0.01	-0.04	-0.07	-0.04	0.18	0.27	0.17	0.18	0.13	0.12	-0.07	0.29	0.09	0.11	-0.08	-0.36	0.02	-0.14	0.11	-0.02	-0.06	0.03	-0.21	-0.03	-0.12	0.24	-0.01	0.08	-0.05	0.04	0.10	-0.16	-0.04	0.28	-0.04	0.08	-0.04	0.06	0.00	0.05	-0.11	-0.02	0.04	-0.15	-0.06	-0.07	-0.02	0.15
ENSG00000133657	-0.30	0.00	0.13	0.01	0.01	0.25	0.37	0.27	0.42	0.41	0.01	0.00	0.63	0.21	0.21	-0.30	-0.07	0.10	0.26	0.23	-0.05	-0.34	-0.08	-0.16	0.08	-0.16	0.15	0.27	0.27	-0.34	0.27	0.30	0.11	-0.08	0.35	0.01	-0.12	-0.22	-0.02	-0.10	-0.12	0.26	-0.05	0.10	-0.37	-0.04	-0.33	0.42	0.18
ENSG00000135047	-0.20	0.26	0.24	0.06	0.17	0.13	0.11	0.12	0.30	0.18	-0.25	-0.02	0.42	-0.07	-0.16	-0.26	0.28	0.25	0.13	0.03	0.14	-0.27	-0.21	-0.12	-0.16	-0.06	-0.09	0.13	0.08	-0.19	0.03	0.05	-0.21	0.16	0.30	0.14	0.08	-0.08	0.06	0.16	0.08	0.20	0.25	0.09	-0.19	0.24	-0.15	0.24	-0.10
ENSG00000164111	-0.19	0.29	0.17	0.16	0.23	0.23	0.28	0.18	0.34	0.38	-0.25	-0.07	0.29	-0.25	-0.30	-0.07	0.16	0.40	0.09	-0.06	0.10	-0.20	-0.27	-0.09	-0.34	0.08	0.06	0.14	0.16	-0.09	-0.21	-0.18	-0.13	0.15	0.37	0.26	0.03	0.03	0.36	0.23	0.15	0.17	0.31	0.28	-0.27	0.30	-0.03	0.26	-0.07
ENSG00000058668	-0.01	0.16	0.08	0.05	0.08	0.19	0.30	0.18	0.36	0.26	-0.21	-0.09	0.46	0.03	0.05	-0.19	0.08	0.30	0.12	0.06	0.21	-0.08	-0.07	-0.09	-0.06	-0.04	-0.02	0.17	0.21	-0.30	0.11	0.12	-0.08	0.08	0.50	0.17	0.03	-0.05	0.16	0.07	0.11	0.19	0.17	0.17	-0.41	0.17	-0.14	0.20	0.05
ENSG00000160439	-0.13	-0.09	0.12	0.10	-0.11	0.22	0.19	0.01	0.12	0.03	-0.02	-0.12	0.08	0.28	0.10	-0.06	-0.27	-0.16	0.26	0.47	-0.21	-0.30	0.01	-0.05	0.17	-0.13	0.40	0.28	0.24	-0.24	0.24	0.22	0.10	-0.21	-0.08	-0.12	-0.18	-0.24	-0.25	-0.20	-0.05	0.02	-0.12	-0.02	-0.10	-0.29	-0.25	0.18	0.27
ENSG00000126214	0.23	0.26	-0.13	0.37	0.20	0.03	0.13	-0.17	0.04	-0.08	-0.19	0.00	0.01	-0.14	-0.23	0.13	0.00	0.24	-0.03	-0.03	0.20	0.05	-0.25	0.23	-0.09	0.20	-0.03	-0.09	0.05	-0.10	-0.15	-0.16	-0.27	0.18	0.18	0.25	0.13	0.21	0.23	0.25	0.36	-0.11	0.25	0.32	0.02	0.12	0.01	-0.07	-0.21
ENSG00000204991	0.47	0.34	-0.15	0.40	0.20	-0.17	-0.29	-0.48	-0.29	-0.28	-0.25	0.05	-0.42	-0.34	-0.41	0.36	0.15	0.20	-0.17	-0.21	0.36	0.20	-0.26	0.41	-0.24	0.37	-0.27	-0.35	-0.06	0.26	-0.29	-0.33	-0.35	0.16	-0.13	0.40	0.39	0.37	0.31	0.44	0.53	-0.33	0.21	0.35	0.21	0.08	0.24	-0.22	-0.44
ENSG00000159921	0.21	-0.03	-0.31	-0.08	-0.03	-0.14	-0.15	-0.01	-0.33	-0.39	0.22	-0.07	-0.25	-0.03	0.00	0.29	-0.33	-0.08	-0.48	-0.02	-0.12	0.33	0.02	0.05	-0.07	0.04	0.12	-0.34	-0.29	0.21	-0.12	-0.12	-0.19	0.13	-0.12	-0.06	0.13	0.21	0.03	0.07	0.16	-0.33	0.07	0.03	0.13	-0.06	0.21	-0.39	-0.06
ENSG00000124006	0.17	0.34	0.07	0.24	0.04	0.25	0.21	-0.09	0.24	0.08	-0.24	0.06	0.11	-0.02	-0.10	-0.02	0.08	0.13	0.08	0.12	0.15	-0.04	-0.24	0.20	-0.14	0.11	-0.06	0.06	0.18	-0.23	0.06	0.04	-0.21	0.17	0.13	0.36	0.03	0.18	0.31	0.24	0.31	-0.05	0.16	0.30	-0.35	0.24	0.07	0.04	-0.10
ENSG00000075292	-0.17	-0.04	0.08	0.02	0.01	0.26	0.32	0.26	0.24	0.23	0.14	-0.08	0.41	0.10	0.10	-0.15	-0.34	0.09	0.06	0.15	-0.09	-0.18	0.00	-0.23	0.01	-0.11	0.31	0.13	0.19	-0.15	0.06	0.10	-0.07	-0.13	0.42	-0.12	-0.14	-0.14	0.02	-0.16	-0.05	0.10	-0.02	0.03	-0.16	-0.16	-0.18	0.20	0.22
ENSG00000110080	0.50	0.23	-0.40	0.14	0.15	-0.26	-0.29	-0.25	-0.38	-0.45	-0.01	-0.06	-0.51	-0.31	-0.23	0.49	-0.11	0.10	-0.62	-0.30	0.12	0.53	0.00	0.32	-0.26	0.26	-0.12	-0.50	-0.30	0.23	-0.39	-0.40	-0.34	0.36	-0.06	0.24	0.42	0.51	0.33	0.37	0.56	-0.44	0.18	0.25	0.08	0.21	0.36	-0.57	-0.32
ENSG00000100316	0.03	0.33	0.01	0.12	0.08	0.22	0.30	0.05	0.39	0.20	-0.31	-0.03	0.29	-0.03	-0.07	-0.11	0.23	0.28	0.12	0.00	0.29	-0.10	-0.26	0.09	-0.10	0.03	-0.14	0.10	0.18	-0.31	0.07	0.08	-0.13	0.25	0.34	0.37	0.12	0.10	0.30	0.31	0.25	0.17	0.27	0.33	-0.41	0.32	-0.06	0.17	-0.16
ENSG00000169398	-0.04	0.19	-0.01	0.09	0.06	0.26	0.35	0.17	0.32	0.21	0.01	-0.12	0.47	0.08	0.06	-0.14	-0.15	0.26	0.07	0.12	0.07	-0.17	-0.15	-0.03	-0.06	-0.06	0.03	0.06	0.19	-0.15	0.15	0.17	-0.12	0.12	0.44	0.15	0.04	-0.04	0.17	0.11	0.16	0.14	0.18	0.19	-0.29	0.10	-0.03	0.18	-0.02
ENSG00000112249	-0.18	-0.06	0.14	0.04	0.16	0.12	0.12	0.25	0.08	0.03	0.14	-0.01	0.18	-0.07	-0.03	-0.04	-0.28	0.07	-0.24	-0.03	-0.28	-0.03	0.05	-0.08	-0.18	-0.08	0.28	-0.07	0.03	0.05	-0.16	-0.12	-0.14	0.03	0.23	-0.13	-0.09	-0.02	0.13	-0.19	0.02	-0.07	0.00	-0.08	-0.19	-0.02	0.13	-0.03	0.12
ENSG00000088387	-0.12	0.20	0.06	0.27	0.25	0.15	0.18	0.11	0.36	0.26	-0.20	0.07	0.45	-0.07	-0.05	-0.19	0.18	0.29	0.24	-0.01	0.08	-0.24	-0.28	0.07	-0.14	0.02	-0.04	0.17	0.13	-0.31	0.03	0.04	-0.10	0.13	0.43	0.14	-0.03	-0.06	0.18	0.01	0.09	0.28	0.17	0.26	-0.18	0.16	-0.21	0.37	0.07
ENSG00000166710	-0.15	0.18	0.14	-0.02	0.03	0.35	0.42	0.14	0.49	0.34	-0.20	-0.17	0.44	0.13	0.08	-0.25	0.09	0.33	0.33	0.12	0.16	-0.33	-0.18	-0.15	0.00	-0.12	0.04	0.28	0.35	-0.30	0.24	0.26	-0.01	0.02	0.43	0.24	0.05	-0.20	0.04	0.13	0.09	0.39	0.14	0.18	-0.31	0.12	-0.23	0.40	0.00
ENSG00000125755	0.46	0.33	-0.17	0.42	0.34	-0.17	-0.24	-0.29	-0.23	-0.35	-0.27	0.09	-0.33	-0.42	-0.50	0.30	0.20	0.30	-0.25	-0.31	0.35	0.32	-0.24	0.43	-0.34	0.41	-0.29	-0.38	-0.14	0.17	-0.39	-0.45	-0.49	0.24	0.02	0.35	0.36	0.38	0.36	0.39	0.59	-0.31	0.29	0.31	0.11	0.23	0.26	-0.32	-0.48
ENSG00000083857	-0.07	0.20	0.10	0.26	0.28	-0.01	0.13	0.12	0.18	0.27	-0.08	0.22	0.52	-0.08	-0.07	-0.20	0.19	0.34	0.15	-0.10	0.15	-0.08	-0.30	0.05	-0.05	0.04	-0.10	0.12	0.02	-0.18	-0.03	-0.03	-0.16	0.14	0.35	0.06	-0.14	0.04	0.12	-0.03	0.02	0.09	0.19	0.13	-0.24	0.15	-0.06	0.21	-0.07
ENSG00000130382	0.53	0.34	-0.41	0.26	0.18	-0.25	-0.21	-0.39	-0.33	-0.42	-0.10	0.26	-0.37	-0.23	-0.19	0.45	0.13	0.07	-0.43	-0.24	0.27	0.56	-0.21	0.50	-0.10	0.37	-0.26	-0.41	-0.26	0.07	-0.25	-0.30	-0.29	0.34	-0.11	0.42	0.27	0.61	0.41	0.42	0.53	-0.50	0.25	0.41	-0.10	0.35	0.28	-0.54	-0.42
ENSG00000269858	0.55	0.29	-0.38	0.21	0.17	-0.23	-0.28	-0.37	-0.35	-0.45	-0.10	-0.01	-0.47	-0.26	-0.24	0.46	-0.02	0.15	-0.46	-0.25	0.29	0.51	-0.09	0.41	-0.19	0.35	-0.14	-0.42	-0.27	0.16	-0.31	-0.32	-0.36	0.34	-0.07	0.31	0.41	0.50	0.35	0.40	0.60	-0.43	0.21	0.27	0.12	0.22	0.29	-0.52	-0.32
ENSG00000109790	0.15	-0.15	-0.11	-0.11	-0.05	-0.07	-0.09	-0.02	-0.36	-0.28	0.22	-0.16	-0.24	-0.02	-0.04	0.22	-0.42	-0.08	-0.34	0.03	-0.10	0.24	0.08	-0.10	-0.04	-0.02	0.28	-0.20	-0.13	0.20	-0.13	-0.10	-0.12	-0.07	0.01	-0.21	0.05	0.09	-0.05	-0.07	0.06	-0.28	-0.03	-0.11	0.10	-0.18	0.19	-0.31	0.04
ENSG00000144136	0.31	0.10	-0.29	0.05	0.18	-0.35	-0.42	-0.17	-0.53	-0.38	0.07	0.06	-0.37	-0.28	-0.24	0.32	-0.13	0.04	-0.49	-0.21	0.14	0.35	-0.09	0.19	-0.21	0.17	-0.04	-0.43	-0.34	0.43	-0.33	-0.32	-0.32	0.08	-0.16	0.02	0.33	0.26	0.10	0.17	0.29	-0.43	0.17	0.03	0.22	-0.01	0.26	-0.44	-0.29
ENSG00000102910	0.30	0.15	-0.23	0.21	0.20	-0.05	-0.11	-0.15	-0.14	-0.31	-0.08	-0.09	-0.18	-0.28	-0.24	0.20	-0.13	0.23	-0.39	-0.24	0.09	0.24	-0.17	0.15	-0.32	0.20	0.05	-0.30	-0.18	0.14	-0.33	-0.29	-0.41	0.19	0.17	0.13	0.27	0.27	0.31	0.19	0.36	-0.27	0.20	0.23	0.12	0.11	0.19	-0.27	-0.14
ENSG00000114739	0.42	0.12	-0.38	0.01	0.03	-0.16	-0.16	-0.09	-0.33	-0.31	0.19	-0.12	-0.26	-0.15	-0.04	0.41	-0.34	0.08	-0.57	-0.13	0.04	0.46	0.11	0.13	-0.10	0.11	0.01	-0.42	-0.24	0.28	-0.23	-0.24	-0.31	0.19	0.04	0.12	0.31	0.33	0.18	0.21	0.36	-0.39	0.11	0.15	0.15	0.02	0.28	-0.46	-0.10
ENSG00000178104	0.24	0.12	-0.19	0.19	0.19	-0.09	0.02	0.00	-0.12	-0.17	0.03	0.00	0.05	-0.10	-0.08	0.07	-0.20	0.14	-0.34	-0.08	-0.02	0.26	-0.08	0.12	-0.20	0.12	0.11	-0.21	-0.11	0.00	-0.15	-0.13	-0.20	0.22	0.18	0.15	0.08	0.32	0.26	0.16	0.27	-0.28	0.06	0.24	-0.11	0.13	0.28	-0.22	-0.07
ENSG00000135631	0.52	0.06	-0.42	-0.02	-0.01	-0.22	-0.19	-0.24	-0.44	-0.41	0.21	-0.10	-0.44	-0.09	0.02	0.49	-0.35	-0.01	-0.57	-0.16	0.08	0.59	0.08	0.21	-0.06	0.18	0.03	-0.42	-0.25	0.23	-0.20	-0.20	-0.19	0.21	-0.09	0.11	0.28	0.46	0.21	0.19	0.39	-0.52	0.00	0.07	0.04	0.04	0.36	-0.58	-0.15
ENSG00000109606	-0.15	0.14	0.04	0.02	-0.02	0.30	0.29	0.16	0.29	0.19	0.00	-0.17	0.40	0.03	0.03	-0.17	-0.15	0.20	0.03	0.11	0.01	-0.19	-0.12	-0.15	-0.08	-0.09	0.24	0.15	0.16	-0.20	0.07	0.11	-0.13	0.04	0.46	0.07	-0.03	-0.05	0.19	0.04	0.06	0.17	0.19	0.23	-0.29	0.09	-0.11	0.21	0.14
ENSG00000114127	-0.04	-0.06	-0.05	-0.03	-0.04	0.06	0.14	0.12	0.01	0.03	0.14	-0.09	0.15	0.07	0.10	0.04	-0.38	-0.05	-0.21	0.12	-0.07	0.01	0.11	-0.17	0.02	-0.09	0.30	-0.05	0.06	0.07	-0.02	0.04	-0.08	-0.06	0.16	-0.10	0.08	-0.02	0.00	-0.05	0.02	-0.12	-0.04	0.03	-0.03	-0.16	-0.07	-0.08	0.14
ENSG00000136731	0.20	-0.02	-0.23	-0.05	-0.09	0.01	0.06	0.07	-0.13	-0.11	0.24	-0.21	0.02	-0.01	0.09	0.17	-0.43	0.04	-0.37	0.04	-0.08	0.24	0.07	-0.07	-0.02	-0.02	0.24	-0.15	-0.06	0.04	-0.05	-0.02	-0.13	0.07	0.17	0.02	0.09	0.15	0.11	0.02	0.14	-0.21	0.02	0.15	-0.13	-0.05	0.10	-0.19	0.09
ENSG00000141002	0.31	0.35	0.05	0.41	0.26	0.12	-0.02	-0.19	0.06	-0.15	-0.36	0.00	-0.05	-0.20	-0.37	0.01	0.16	0.25	0.08	0.00	0.26	-0.04	-0.30	0.30	-0.33	0.17	-0.14	-0.10	0.10	-0.07	-0.12	-0.15	-0.48	0.06	0.21	0.37	0.20	0.13	0.25	0.31	0.42	-0.11	0.28	0.36	-0.02	0.14	0.12	0.02	-0.30
ENSG00000152223	0.44	0.04	-0.29	0.08	0.14	-0.15	-0.08	-0.10	-0.30	-0.31	0.23	-0.07	-0.13	-0.09	0.05	0.38	-0.38	0.11	-0.55	-0.18	0.00	0.48	0.08	0.09	-0.04	0.10	0.05	-0.31	-0.16	0.15	-0.21	-0.18	-0.32	0.25	0.15	0.06	0.24	0.34	0.10	0.12	0.35	-0.34	0.08	0.15	0.03	0.01	0.23	-0.46	-0.11
ENSG00000065308	0.43	0.09	-0.37	0.13	0.07	-0.16	-0.13	-0.12	-0.29	-0.37	0.09	-0.14	-0.18	-0.10	-0.04	0.36	-0.22	0.17	-0.39	-0.08	0.01	0.43	-0.03	0.13	-0.09	0.17	0.08	-0.24	-0.20	-0.02	-0.19	-0.23	-0.26	0.21	0.11	0.11	0.22	0.27	0.08	0.16	0.41	-0.37	0.08	0.18	-0.04	0.05	0.13	-0.33	-0.05
ENSG00000264772	-0.03	0.30	0.10	0.22	0.20	0.17	0.19	0.07	0.30	0.18	-0.34	-0.04	0.28	-0.16	-0.19	-0.10	0.27	0.34	0.08	-0.07	0.22	-0.11	-0.32	0.10	-0.26	0.07	-0.05	0.09	0.14	-0.22	-0.06	-0.05	-0.23	0.20	0.35	0.30	0.10	0.09	0.34	0.24	0.21	0.16	0.31	0.36	-0.35	0.30	-0.04	0.20	-0.18
ENSG00000136231	0.25	0.00	-0.29	0.05	0.11	-0.18	-0.17	0.00	-0.33	-0.32	0.27	-0.07	-0.16	-0.13	-0.07	0.26	-0.39	0.01	-0.46	-0.09	-0.10	0.33	0.04	0.06	-0.11	0.08	0.16	-0.29	-0.24	0.22	-0.25	-0.23	-0.22	0.15	0.02	-0.07	0.13	0.25	0.05	0.01	0.24	-0.35	0.06	-0.02	0.06	-0.09	0.18	-0.37	-0.06
ENSG00000150760	0.18	0.20	-0.07	0.21	0.15	0.07	0.12	-0.06	0.00	0.07	-0.09	0.02	0.13	-0.24	-0.14	0.10	-0.06	0.29	-0.17	-0.19	0.15	0.12	-0.29	0.16	-0.25	0.10	-0.01	-0.18	0.07	0.08	-0.18	-0.15	-0.24	0.13	0.28	0.15	0.08	0.23	0.37	0.14	0.14	-0.08	0.24	0.24	-0.13	0.10	0.15	0.00	-0.13
ENSG00000214655	0.48	0.36	-0.18	0.41	0.26	-0.06	-0.13	-0.34	-0.15	-0.29	-0.27	0.07	-0.22	-0.26	-0.26	0.30	0.08	0.20	-0.23	-0.13	0.24	0.30	-0.31	0.39	-0.29	0.33	-0.09	-0.20	-0.13	-0.04	-0.24	-0.25	-0.42	0.31	0.10	0.40	0.22	0.43	0.41	0.33	0.51	-0.34	0.30	0.45	-0.01	0.31	0.21	-0.28	-0.22
ENSG00000167004	0.18	0.28	0.01	0.14	0.20	-0.01	-0.03	0.01	-0.09	-0.15	0.01	-0.04	-0.03	-0.28	-0.30	0.15	-0.11	0.16	-0.30	-0.12	0.11	0.13	-0.14	-0.02	-0.33	0.09	0.16	-0.17	-0.05	0.09	-0.32	-0.29	-0.39	0.25	0.21	0.14	0.14	0.26	0.24	0.19	0.34	-0.27	0.25	0.10	-0.08	0.20	0.25	-0.22	-0.19
ENSG00000114857	-0.33	0.01	0.33	0.02	0.01	0.32	0.36	0.37	0.39	0.44	-0.02	-0.10	0.52	0.08	0.05	-0.42	-0.16	0.13	0.25	0.16	-0.01	-0.42	-0.01	-0.32	0.02	-0.11	0.18	0.33	0.31	-0.13	0.10	0.16	0.02	-0.15	0.41	-0.02	-0.17	-0.26	0.02	-0.12	-0.14	0.36	0.02	-0.03	-0.33	-0.12	-0.19	0.40	0.14
ENSG00000117984	0.08	0.21	0.06	0.29	0.13	-0.05	-0.11	-0.08	-0.06	-0.04	-0.27	-0.01	0.03	-0.03	-0.17	-0.05	0.22	0.11	0.21	0.09	0.31	-0.08	-0.14	0.17	-0.05	0.29	-0.19	0.02	0.06	-0.11	0.04	0.00	0.01	0.03	0.15	0.18	0.12	0.05	0.16	0.22	0.29	0.03	0.11	0.17	-0.35	0.08	0.01	0.08	-0.22
ENSG00000110367	0.00	0.15	0.00	-0.06	-0.04	0.26	0.37	0.21	0.30	0.23	0.00	-0.19	0.44	0.09	0.09	-0.13	-0.22	0.25	-0.07	0.09	0.17	-0.03	-0.01	-0.21	-0.02	-0.06	0.09	0.06	0.15	-0.11	0.11	0.16	-0.17	0.07	0.50	0.14	0.11	0.01	0.20	0.14	0.15	0.11	0.14	0.18	-0.31	0.11	-0.06	0.04	0.03
ENSG00000135679	-0.24	-0.07	0.07	-0.06	-0.10	0.35	0.42	0.30	0.37	0.29	0.08	-0.10	0.41	0.14	0.17	-0.19	-0.27	-0.03	0.09	0.22	-0.15	-0.23	-0.02	-0.18	-0.01	-0.20	0.40	0.28	0.20	-0.35	0.12	0.17	-0.04	-0.10	0.35	-0.03	-0.17	-0.15	0.10	-0.14	-0.09	0.09	-0.09	0.14	-0.21	0.01	-0.21	0.26	0.26
ENSG00000123505	-0.06	-0.22	-0.13	-0.33	-0.30	0.18	0.23	0.21	0.00	-0.01	0.38	-0.20	0.08	0.39	0.42	0.06	-0.67	-0.27	-0.17	0.35	-0.27	0.02	0.23	-0.17	0.25	-0.37	0.45	0.01	0.05	-0.06	0.28	0.31	0.04	-0.16	0.08	-0.24	-0.07	-0.15	-0.22	-0.22	-0.13	-0.12	-0.19	-0.13	-0.05	-0.28	-0.10	-0.09	0.32
ENSG00000101752	0.07	0.14	-0.07	0.10	0.25	-0.05	0.02	0.10	-0.05	0.07	0.03	0.03	0.21	-0.23	-0.12	0.02	-0.14	0.31	-0.39	-0.18	-0.04	0.18	-0.14	-0.07	-0.29	0.06	0.07	-0.18	-0.20	0.16	-0.25	-0.17	-0.34	0.16	0.25	-0.02	0.08	0.18	0.28	0.00	0.07	-0.09	0.26	0.12	-0.13	0.13	0.18	-0.15	0.05
ENSG00000060237	0.26	0.38	-0.08	0.34	0.22	0.10	0.15	-0.01	0.15	0.00	-0.18	0.01	0.17	-0.15	-0.23	0.02	0.03	0.35	-0.02	-0.05	0.28	0.09	-0.23	0.23	-0.18	0.20	-0.12	-0.06	0.08	-0.12	-0.10	-0.11	-0.34	0.27	0.34	0.38	0.13	0.24	0.32	0.31	0.46	-0.02	0.33	0.38	-0.15	0.25	0.07	-0.04	-0.27
ENSG00000011405	-0.29	0.05	0.07	0.13	0.10	0.25	0.33	0.21	0.32	0.29	0.00	-0.02	0.40	0.01	0.01	-0.17	-0.12	0.21	0.07	0.07	-0.20	-0.24	-0.16	-0.16	-0.10	-0.02	0.27	0.12	0.14	-0.18	0.01	0.05	0.01	-0.02	0.33	-0.01	-0.17	-0.09	0.16	-0.09	-0.06	0.18	0.05	0.23	-0.14	0.05	-0.16	0.27	0.22
ENSG00000198938	-0.17	0.12	0.13	0.22	0.13	0.27	0.39	0.37	0.46	0.33	-0.18	-0.02	0.36	0.00	-0.13	-0.29	0.09	0.20	0.36	0.14	0.03	-0.22	-0.12	-0.02	-0.07	0.00	0.06	0.31	0.26	-0.44	0.03	0.00	-0.05	0.00	0.43	0.18	-0.28	-0.11	0.16	-0.05	0.09	0.31	0.11	0.19	-0.30	0.12	-0.20	0.38	0.00
ENSG00000134317	-0.12	-0.12	0.06	-0.08	-0.15	0.16	0.15	0.15	0.03	-0.01	0.04	-0.27	0.09	0.24	0.11	-0.08	-0.40	0.01	0.06	0.37	-0.20	-0.23	0.05	-0.22	0.13	-0.14	0.38	0.15	0.14	-0.05	0.17	0.17	0.08	-0.18	0.06	-0.14	-0.01	-0.27	-0.24	-0.12	0.03	0.06	-0.11	-0.10	-0.17	-0.30	-0.09	0.10	0.22
ENSG00000080345	-0.24	-0.10	0.06	-0.14	-0.10	0.25	0.32	0.34	0.24	0.25	0.21	-0.15	0.44	0.12	0.15	-0.15	-0.37	0.11	-0.02	0.14	-0.13	-0.14	0.03	-0.35	0.06	-0.16	0.38	0.16	0.13	-0.13	0.07	0.12	-0.01	-0.10	0.39	-0.15	-0.15	-0.14	0.01	-0.18	-0.12	0.13	-0.05	0.00	-0.22	-0.13	-0.19	0.18	0.26
ENSG00000178202	0.32	0.20	-0.38	-0.09	0.02	-0.21	-0.23	-0.12	-0.29	-0.31	0.06	-0.01	-0.35	-0.14	-0.02	0.39	-0.25	0.00	-0.62	-0.16	0.00	0.38	0.05	0.11	-0.12	-0.01	0.03	-0.46	-0.25	0.34	-0.25	-0.25	-0.24	0.25	-0.08	0.15	0.34	0.31	0.13	0.23	0.34	-0.50	0.19	0.11	0.10	0.11	0.29	-0.53	-0.11
ENSG00000132466	0.15	0.23	-0.04	0.14	0.10	0.17	0.21	0.04	0.15	0.05	-0.13	-0.10	0.25	0.00	-0.05	-0.01	-0.17	0.33	-0.08	0.04	0.16	0.04	-0.18	0.00	-0.10	0.06	0.07	0.00	0.07	-0.07	0.00	0.01	-0.30	0.13	0.38	0.20	0.14	0.09	0.18	0.19	0.29	-0.02	0.23	0.27	-0.17	0.11	-0.01	-0.04	-0.04
ENSG00000088448	0.12	-0.04	0.02	0.09	0.16	-0.10	-0.14	-0.05	-0.26	-0.09	0.14	-0.10	-0.19	-0.29	-0.21	0.36	-0.22	0.11	-0.35	-0.18	-0.09	0.17	-0.06	-0.03	-0.23	0.16	0.12	-0.16	-0.05	0.24	-0.36	-0.35	-0.22	0.06	-0.02	-0.01	0.19	0.19	0.08	0.05	0.20	-0.29	0.03	0.04	-0.12	-0.07	0.10	-0.20	-0.21
ENSG00000137693	-0.08	0.15	0.03	0.10	0.05	0.24	0.31	0.20	0.42	0.28	-0.12	-0.15	0.42	-0.01	0.01	-0.18	0.03	0.29	0.11	0.05	0.08	-0.11	-0.08	-0.10	-0.07	0.04	0.08	0.28	0.13	-0.38	0.03	0.04	-0.11	0.13	0.45	0.22	0.00	-0.02	0.22	0.09	0.17	0.20	0.10	0.28	-0.33	0.21	-0.22	0.25	0.11
ENSG00000198265	-0.17	0.09	0.12	-0.03	-0.02	0.31	0.42	0.29	0.40	0.33	0.05	-0.13	0.61	0.18	0.16	-0.29	-0.19	0.19	0.15	0.18	0.07	-0.23	-0.03	-0.26	0.06	-0.17	0.16	0.22	0.22	-0.28	0.22	0.26	-0.09	-0.01	0.58	0.04	-0.06	-0.16	0.06	-0.01	0.00	0.21	0.06	0.12	-0.31	0.06	-0.16	0.26	0.17
ENSG00000155850	-0.14	0.19	0.09	0.29	0.38	-0.03	0.04	0.10	0.19	0.29	-0.32	0.14	0.24	-0.35	-0.30	-0.18	0.29	0.40	0.07	-0.24	0.07	-0.15	-0.39	0.01	-0.33	0.15	0.02	0.15	-0.04	-0.13	-0.30	-0.26	-0.16	0.13	0.25	0.17	-0.06	0.06	0.29	0.03	0.06	0.14	0.23	0.25	-0.09	0.25	-0.05	0.27	-0.03
ENSG00000141646	0.29	0.02	-0.26	-0.08	0.01	-0.05	-0.05	-0.09	-0.22	-0.24	0.18	-0.16	-0.11	-0.06	0.07	0.36	-0.39	0.11	-0.51	-0.11	-0.03	0.30	0.02	-0.02	-0.06	-0.01	0.11	-0.32	-0.16	0.18	-0.14	-0.11	-0.26	0.16	0.15	-0.01	0.31	0.19	0.08	0.13	0.24	-0.29	0.07	0.11	0.02	-0.03	0.18	-0.35	0.02
ENSG00000069020	0.28	0.22	-0.14	0.13	0.07	0.04	0.07	0.01	-0.07	-0.15	0.07	-0.09	-0.07	-0.10	-0.09	0.33	-0.25	0.13	-0.41	0.03	-0.02	0.31	0.07	0.09	-0.14	0.09	0.15	-0.21	-0.08	0.00	-0.19	-0.20	-0.36	0.23	0.14	0.20	0.15	0.29	0.24	0.22	0.37	-0.26	0.17	0.30	-0.02	0.12	0.19	-0.29	-0.03
ENSG00000102181	0.44	0.05	-0.36	-0.01	-0.05	-0.19	-0.17	-0.17	-0.36	-0.43	0.13	-0.10	-0.28	0.01	0.01	0.36	-0.30	-0.03	-0.46	0.01	0.09	0.40	0.06	0.15	0.04	0.11	0.01	-0.32	-0.25	0.10	-0.08	-0.09	-0.27	0.15	-0.09	0.07	0.32	0.28	0.05	0.20	0.39	-0.41	-0.01	0.10	0.02	-0.02	0.22	-0.48	-0.15
ENSG00000115594	0.26	0.01	-0.26	-0.02	0.02	-0.08	-0.06	-0.09	-0.16	-0.38	0.15	-0.10	-0.02	0.10	0.08	0.17	-0.29	0.00	-0.25	0.02	0.06	0.15	0.00	0.17	0.11	0.02	-0.01	-0.27	-0.03	-0.08	0.09	0.06	-0.05	0.21	0.13	0.08	0.25	0.15	-0.05	0.17	0.37	-0.26	-0.10	0.04	-0.09	-0.02	0.13	-0.24	-0.16
ENSG00000121281	0.51	0.34	-0.13	0.38	0.38	-0.16	-0.27	-0.30	-0.23	-0.22	-0.27	-0.02	-0.16	-0.38	-0.29	0.21	0.16	0.52	-0.16	-0.39	0.40	0.22	-0.41	0.42	-0.31	0.42	-0.35	-0.27	-0.07	0.19	-0.26	-0.27	-0.31	0.32	0.22	0.46	0.38	0.37	0.40	0.40	0.56	-0.10	0.28	0.35	-0.10	0.23	0.33	-0.13	-0.48
ENSG00000163902	-0.12	0.15	0.18	0.01	-0.01	0.34	0.35	0.21	0.33	0.25	-0.10	-0.11	0.36	0.06	0.00	-0.15	-0.11	0.11	0.05	0.21	0.02	-0.18	-0.07	-0.11	-0.03	-0.15	0.18	0.22	0.19	-0.31	0.09	0.12	-0.22	0.06	0.38	0.11	-0.07	-0.04	0.17	0.04	0.10	0.14	0.13	0.19	-0.30	0.15	-0.07	0.14	0.08
ENSG00000073614	0.08	0.04	-0.08	0.03	0.04	0.15	0.25	0.13	0.10	0.09	0.03	-0.11	0.26	0.02	0.09	0.00	-0.30	0.23	-0.18	0.01	0.03	0.09	-0.09	-0.10	-0.07	0.02	0.18	-0.04	0.03	-0.05	0.01	0.05	-0.18	0.03	0.37	0.04	0.06	0.05	0.19	0.01	0.10	-0.04	0.08	0.17	-0.20	0.02	0.01	-0.04	0.10
ENSG00000005884	0.56	0.34	-0.23	0.28	0.20	-0.17	-0.17	-0.30	-0.31	-0.27	-0.12	0.03	-0.25	-0.24	-0.21	0.45	0.02	0.25	-0.36	-0.20	0.31	0.45	-0.21	0.35	-0.16	0.37	-0.27	-0.31	-0.16	0.08	-0.22	-0.26	-0.30	0.40	0.06	0.36	0.29	0.51	0.32	0.44	0.55	-0.34	0.30	0.40	-0.14	0.26	0.30	-0.41	-0.38
ENSG00000055917	0.15	0.23	-0.08	0.16	0.10	0.12	0.11	-0.04	0.06	-0.07	-0.06	-0.08	0.09	-0.09	-0.10	0.05	-0.20	0.17	-0.19	-0.01	0.10	0.05	-0.10	0.02	-0.15	0.11	0.15	-0.12	0.07	0.01	-0.11	-0.08	-0.28	0.14	0.29	0.24	0.17	0.19	0.25	0.23	0.33	-0.16	0.17	0.29	-0.02	0.12	0.07	-0.11	-0.06
ENSG00000112200	-0.31	-0.08	0.23	-0.12	-0.07	0.36	0.43	0.39	0.37	0.45	0.17	-0.17	0.57	0.15	0.18	-0.28	-0.33	0.11	0.16	0.18	-0.13	-0.29	0.02	-0.38	0.06	-0.23	0.31	0.32	0.27	-0.20	0.14	0.19	0.01	-0.15	0.50	-0.11	-0.23	-0.22	-0.01	-0.20	-0.19	0.23	-0.04	-0.02	-0.32	-0.10	-0.23	0.34	0.24
ENSG00000112195	0.36	0.14	-0.33	0.10	0.09	-0.36	-0.33	-0.36	-0.49	-0.47	-0.11	0.09	-0.63	-0.21	-0.19	0.41	-0.06	-0.11	-0.49	-0.17	0.03	0.42	-0.12	0.19	-0.22	0.22	0.07	-0.35	-0.40	0.20	-0.35	-0.34	-0.14	0.25	-0.29	0.00	0.25	0.36	0.15	0.20	0.31	-0.60	0.15	0.00	0.13	0.18	0.35	-0.55	-0.05
ENSG00000198886	0.15	0.27	-0.16	0.19	0.13	0.08	0.25	0.07	0.19	0.11	-0.21	0.03	0.09	-0.14	-0.22	-0.01	0.04	0.35	0.01	-0.08	0.23	0.19	-0.22	0.09	-0.11	0.17	-0.04	0.02	0.02	-0.13	-0.15	-0.17	-0.21	0.17	0.29	0.25	0.01	0.20	0.29	0.15	0.29	0.04	0.30	0.21	-0.22	0.22	-0.04	-0.04	-0.10
ENSG00000134644	0.33	0.18	-0.23	0.08	0.02	0.07	0.15	0.03	-0.03	-0.06	0.10	-0.17	0.09	-0.09	0.01	0.21	-0.28	0.22	-0.32	-0.03	0.11	0.33	0.00	0.07	-0.13	0.08	0.12	-0.14	0.04	0.01	-0.09	-0.08	-0.24	0.22	0.33	0.24	0.16	0.28	0.30	0.20	0.32	-0.19	0.19	0.29	-0.15	0.16	0.16	-0.20	-0.04
ENSG00000168003	0.41	0.17	-0.39	0.06	0.03	-0.22	-0.21	-0.18	-0.31	-0.37	0.08	-0.02	-0.38	-0.17	-0.12	0.42	-0.18	-0.03	-0.55	-0.12	0.03	0.43	0.03	0.22	-0.15	0.10	-0.01	-0.39	-0.26	0.13	-0.27	-0.29	-0.31	0.25	-0.12	0.14	0.33	0.39	0.17	0.25	0.44	-0.50	0.11	0.16	-0.03	0.11	0.24	-0.50	-0.20
ENSG00000112473	0.49	0.33	-0.16	0.16	0.13	-0.09	-0.14	-0.25	-0.24	-0.26	-0.11	-0.05	-0.29	-0.25	-0.22	0.37	-0.07	0.18	-0.47	-0.19	0.27	0.40	-0.07	0.21	-0.22	0.24	-0.16	-0.38	-0.09	0.20	-0.25	-0.24	-0.39	0.33	0.03	0.31	0.34	0.45	0.35	0.41	0.51	-0.39	0.28	0.29	-0.10	0.22	0.39	-0.47	-0.34
ENSG00000188554	0.35	0.13	-0.21	0.09	0.10	0.00	0.01	-0.18	-0.12	-0.22	-0.07	-0.15	-0.12	-0.21	-0.12	0.30	-0.19	0.25	-0.45	-0.22	0.11	0.29	-0.12	0.06	-0.22	0.13	0.02	-0.27	-0.06	0.13	-0.24	-0.20	-0.32	0.24	0.20	0.15	0.33	0.28	0.27	0.24	0.34	-0.23	0.21	0.25	-0.04	0.13	0.21	-0.30	-0.12
ENSG00000082898	-0.20	0.11	0.10	-0.07	-0.05	0.32	0.32	0.16	0.35	0.33	0.02	-0.13	0.39	0.05	0.03	-0.22	-0.18	0.19	0.11	0.12	0.06	-0.27	-0.04	-0.28	-0.04	-0.13	0.26	0.16	0.24	-0.09	0.08	0.13	-0.06	-0.14	0.42	0.07	0.02	-0.15	0.11	0.02	0.00	0.21	0.06	0.13	-0.19	-0.05	-0.21	0.29	0.20
ENSG00000100241	0.38	0.35	-0.08	0.30	0.12	0.11	0.01	-0.30	0.07	-0.19	-0.25	0.03	-0.02	-0.14	-0.29	0.11	0.19	0.22	0.08	-0.03	0.39	0.12	-0.26	0.36	-0.14	0.25	-0.25	-0.11	0.06	-0.13	-0.05	-0.09	-0.35	0.15	0.16	0.37	0.16	0.29	0.30	0.33	0.42	-0.15	0.27	0.33	-0.17	0.21	0.04	-0.13	-0.32
ENSG00000108785	0.49	0.17	-0.30	0.35	0.41	-0.48	-0.53	-0.39	-0.46	-0.55	-0.13	0.15	-0.52	-0.53	-0.43	0.38	0.19	0.15	-0.55	-0.52	0.19	0.44	-0.16	0.44	-0.35	0.39	-0.32	-0.51	-0.38	0.33	-0.54	-0.56	-0.45	0.32	-0.23	0.28	0.49	0.46	0.26	0.32	0.52	-0.50	0.17	0.20	0.14	0.19	0.36	-0.49	-0.51
ENSG00000127663	0.50	0.37	-0.14	0.38	0.21	0.01	-0.04	-0.25	-0.07	-0.17	-0.25	-0.03	-0.17	-0.19	-0.21	0.28	0.03	0.25	-0.14	-0.05	0.26	0.22	-0.23	0.34	-0.24	0.24	-0.12	-0.14	0.04	-0.05	-0.16	-0.19	-0.38	0.25	0.14	0.46	0.25	0.33	0.31	0.38	0.54	-0.27	0.27	0.45	-0.09	0.19	0.20	-0.17	-0.27
ENSG00000005007	0.44	0.43	-0.29	0.37	0.31	-0.10	-0.11	-0.29	-0.14	-0.29	-0.32	0.08	-0.26	-0.36	-0.39	0.30	0.18	0.39	-0.32	-0.28	0.27	0.36	-0.37	0.39	-0.36	0.43	-0.21	-0.34	-0.20	0.06	-0.34	-0.36	-0.39	0.38	0.10	0.44	0.32	0.48	0.51	0.46	0.59	-0.27	0.38	0.47	-0.07	0.41	0.27	-0.33	-0.33
ENSG00000160209	0.25	0.34	0.03	0.48	0.35	0.02	-0.04	-0.23	0.03	0.02	-0.33	0.05	-0.01	-0.35	-0.42	0.05	0.20	0.44	0.06	-0.20	0.26	0.01	-0.43	0.31	-0.35	0.35	-0.16	-0.05	0.07	0.04	-0.25	-0.28	-0.35	0.16	0.12	0.39	0.14	0.26	0.34	0.29	0.38	-0.09	0.29	0.38	-0.05	0.16	0.09	0.06	-0.34
ENSG00000165671	0.25	0.17	-0.10	0.17	0.14	0.11	0.22	0.00	0.05	0.06	0.02	0.00	0.22	-0.14	-0.07	0.12	-0.20	0.31	-0.20	-0.14	0.19	0.21	-0.16	0.08	-0.17	0.14	-0.03	-0.15	0.07	0.06	-0.12	-0.10	-0.26	0.15	0.40	0.18	0.12	0.23	0.35	0.14	0.26	-0.14	0.19	0.22	-0.17	0.15	0.15	-0.13	-0.13
ENSG00000182944	0.18	0.33	0.13	0.31	0.26	0.16	0.15	-0.07	0.12	0.07	-0.30	0.01	0.12	-0.19	-0.27	-0.01	0.04	0.30	0.00	-0.03	0.25	-0.02	-0.32	0.14	-0.27	0.15	0.01	0.04	0.12	-0.10	-0.14	-0.12	-0.38	0.17	0.32	0.30	0.09	0.19	0.34	0.23	0.33	-0.05	0.32	0.30	-0.21	0.22	0.12	0.01	-0.20
ENSG00000049860	-0.32	0.01	0.30	-0.14	-0.18	0.44	0.34	0.30	0.39	0.25	0.14	-0.21	0.50	0.23	0.10	-0.21	-0.24	0.06	0.25	0.36	-0.14	-0.43	-0.03	-0.29	0.09	-0.26	0.30	0.31	0.30	-0.23	0.24	0.25	-0.06	-0.11	0.30	-0.12	-0.18	-0.29	-0.17	-0.14	-0.07	0.27	-0.01	-0.09	-0.26	-0.17	-0.29	0.33	0.14
ENSG00000128923	0.06	-0.06	-0.10	-0.07	-0.06	-0.02	-0.04	0.16	-0.16	-0.13	0.23	-0.22	-0.05	0.02	0.01	0.15	-0.44	-0.02	-0.30	0.10	-0.20	0.11	0.15	-0.16	0.01	-0.07	0.29	-0.09	-0.06	0.12	-0.10	-0.09	-0.08	0.04	0.04	-0.10	0.01	0.04	-0.11	-0.04	0.10	-0.16	0.01	0.00	0.02	-0.21	0.04	-0.16	0.08
ENSG00000074181	0.16	0.29	-0.16	0.37	0.19	-0.04	0.12	-0.12	0.11	0.02	-0.26	0.10	0.10	-0.02	-0.06	0.03	0.23	0.27	0.10	-0.01	0.23	0.07	-0.32	0.26	-0.06	0.34	-0.17	0.06	-0.06	-0.28	0.02	0.01	0.02	0.31	0.13	0.29	0.00	0.20	0.28	0.25	0.30	0.01	0.28	0.37	-0.29	0.29	-0.03	0.02	-0.12
ENSG00000164828	0.06	0.46	-0.02	0.27	0.20	0.11	0.17	0.01	0.27	0.13	-0.29	0.02	0.30	-0.15	-0.18	-0.10	0.16	0.37	-0.05	-0.07	0.25	-0.05	-0.32	0.09	-0.22	0.14	-0.11	-0.04	0.04	-0.07	-0.06	-0.04	-0.28	0.33	0.34	0.41	0.17	0.19	0.38	0.36	0.32	0.03	0.40	0.44	-0.22	0.37	0.03	0.05	-0.16
ENSG00000162980	0.23	-0.08	-0.27	-0.12	-0.02	-0.11	-0.09	-0.06	-0.31	-0.37	0.21	-0.11	-0.24	-0.03	-0.01	0.26	-0.35	-0.08	-0.44	-0.05	-0.07	0.32	0.09	-0.01	-0.06	0.02	0.11	-0.32	-0.18	0.21	-0.12	-0.11	-0.13	0.06	-0.01	-0.05	0.21	0.18	0.00	0.10	0.16	-0.33	-0.01	-0.01	0.13	-0.04	0.21	-0.39	-0.07
ENSG00000025800	0.37	0.16	-0.18	0.13	0.14	-0.04	0.00	-0.09	-0.17	-0.17	0.06	-0.03	-0.05	-0.20	-0.14	0.33	-0.20	0.18	-0.44	-0.14	0.07	0.38	-0.09	0.10	-0.26	0.12	0.06	-0.26	-0.10	0.08	-0.26	-0.26	-0.43	0.19	0.19	0.15	0.20	0.34	0.26	0.19	0.34	-0.42	0.17	0.25	-0.06	0.14	0.21	-0.34	-0.16
ENSG00000264169	-0.16	0.11	0.22	-0.18	-0.17	0.33	0.35	0.01	0.41	0.49	-0.25	-0.17	0.08	-0.09	-0.08	0.07	0.05	0.17	0.00	0.00	0.08	-0.07	0.01	-0.31	-0.13	-0.06	0.09	0.22	0.28	-0.06	-0.09	-0.04	-0.07	0.01	0.06	0.06	0.08	-0.03	0.18	0.10	-0.04	0.07	0.14	0.03	-0.14	0.13	-0.24	0.09	0.11
ENSG00000196975	0.05	0.10	0.02	0.00	-0.15	0.24	0.15	0.01	0.11	-0.10	0.00	-0.26	0.00	0.13	0.04	0.11	-0.30	-0.12	-0.11	0.30	-0.16	-0.12	0.13	-0.07	-0.01	-0.17	0.26	0.04	0.17	0.00	0.05	0.05	-0.11	0.06	0.03	0.03	0.07	-0.02	-0.05	0.07	0.15	-0.11	0.08	0.08	-0.08	-0.06	0.00	-0.12	0.11
ENSG00000172270	0.11	0.38	-0.01	0.32	0.29	-0.06	-0.06	-0.17	-0.02	-0.01	-0.45	0.11	-0.09	-0.44	-0.52	0.16	0.39	0.38	-0.12	-0.21	0.26	0.09	-0.51	0.20	-0.45	0.32	-0.08	-0.09	-0.15	0.01	-0.39	-0.37	-0.39	0.24	0.02	0.29	0.17	0.31	0.46	0.33	0.32	-0.13	0.44	0.39	-0.12	0.41	0.08	-0.11	-0.35
ENSG00000138760	0.18	0.20	0.02	0.12	0.17	0.02	0.00	-0.08	-0.08	0.09	0.07	-0.02	0.14	-0.23	-0.15	0.12	-0.19	0.18	-0.23	-0.14	0.17	0.11	0.00	-0.07	-0.19	0.00	0.00	-0.15	0.11	0.32	-0.23	-0.19	-0.37	0.02	0.34	0.09	0.25	0.15	0.17	0.10	0.19	-0.19	0.24	0.07	-0.06	0.03	0.10	-0.14	-0.13
ENSG00000113742	0.24	-0.01	-0.27	-0.02	0.10	-0.19	-0.17	-0.05	-0.34	-0.27	0.22	-0.09	-0.24	-0.19	-0.11	0.32	-0.35	0.05	-0.52	-0.18	-0.06	0.35	0.06	-0.02	-0.18	0.06	0.20	-0.31	-0.23	0.29	-0.34	-0.30	-0.24	0.09	0.01	-0.12	0.21	0.22	0.07	0.01	0.21	-0.37	0.08	-0.06	0.11	-0.08	0.18	-0.39	-0.04
ENSG00000048828	0.03	0.19	-0.01	0.17	-0.04	0.27	0.33	0.15	0.25	0.13	-0.04	-0.18	0.24	0.12	0.04	-0.05	-0.19	0.13	0.11	0.28	0.02	-0.05	-0.02	-0.01	0.06	0.06	0.20	0.22	0.20	-0.33	0.10	0.09	-0.04	0.10	0.35	0.23	-0.12	0.05	0.16	0.11	0.23	0.10	0.13	0.29	-0.28	0.09	-0.13	0.13	0.12
ENSG00000115461	-0.04	0.30	0.03	0.35	0.16	0.16	0.26	0.08	0.34	0.24	-0.30	-0.01	0.34	0.03	-0.04	-0.21	0.19	0.31	0.34	0.08	0.19	-0.21	-0.32	0.11	-0.10	0.14	-0.05	0.18	0.15	-0.31	0.13	0.13	0.01	0.19	0.39	0.26	-0.07	-0.01	0.24	0.16	0.16	0.29	0.25	0.35	-0.18	0.21	-0.10	0.35	0.04
ENSG00000137145	-0.27	-0.01	0.19	-0.06	0.08	0.28	0.36	0.41	0.35	0.32	0.16	-0.04	0.65	0.14	0.13	-0.27	-0.20	0.16	0.09	0.15	-0.08	-0.22	-0.02	-0.23	-0.02	-0.16	0.14	0.15	0.15	-0.24	0.16	0.20	-0.08	-0.01	0.47	-0.10	-0.14	-0.18	0.00	-0.11	-0.11	0.20	0.00	-0.02	-0.35	-0.01	-0.16	0.26	0.15
ENSG00000277957	-0.01	0.35	0.10	0.28	0.28	0.12	0.11	0.01	0.22	0.14	-0.38	0.01	0.21	-0.27	-0.30	-0.07	0.32	0.39	0.02	-0.15	0.23	-0.08	-0.43	0.15	-0.36	0.12	-0.06	0.02	0.04	-0.15	-0.17	-0.14	-0.33	0.23	0.32	0.31	0.11	0.15	0.41	0.26	0.22	0.11	0.38	0.41	-0.27	0.34	0.02	0.16	-0.22
ENSG00000149212	0.33	-0.04	-0.30	-0.04	0.06	-0.31	-0.24	-0.15	-0.48	-0.41	0.18	-0.05	-0.19	-0.02	0.06	0.28	-0.34	-0.06	-0.52	-0.11	-0.01	0.42	0.07	0.02	-0.03	0.00	0.10	-0.33	-0.32	0.28	-0.14	-0.10	-0.15	0.18	0.02	-0.10	0.27	0.26	-0.01	0.07	0.18	-0.44	0.02	-0.01	0.15	0.04	0.31	-0.52	-0.02
ENSG00000213853	0.45	0.13	-0.45	0.08	0.06	-0.23	-0.15	-0.22	-0.32	-0.42	0.09	-0.06	-0.37	-0.15	-0.12	0.38	-0.22	0.05	-0.56	-0.18	0.08	0.48	0.06	0.23	-0.12	0.19	-0.09	-0.44	-0.29	0.21	-0.24	-0.25	-0.29	0.27	-0.07	0.17	0.40	0.38	0.21	0.31	0.48	-0.42	0.09	0.18	0.17	0.15	0.31	-0.54	-0.22
ENSG00000104067	0.05	0.19	0.05	0.25	0.23	0.16	0.34	0.19	0.26	0.27	-0.07	0.06	0.38	0.00	0.04	-0.02	-0.06	0.29	0.12	0.01	0.12	-0.04	-0.15	0.05	-0.07	0.12	-0.06	0.09	0.22	-0.20	0.02	0.03	0.00	0.20	0.49	0.20	-0.08	0.05	0.23	0.08	0.21	0.14	0.17	0.20	-0.25	0.18	0.03	0.15	-0.05
ENSG00000107581	0.03	0.16	0.01	0.10	0.07	0.17	0.24	0.12	0.15	0.07	-0.03	-0.10	0.20	-0.06	-0.10	-0.01	-0.22	0.21	-0.11	0.02	0.07	0.03	-0.06	-0.09	-0.10	0.03	0.21	0.03	0.11	-0.04	-0.13	-0.11	-0.19	0.10	0.35	0.10	0.06	0.09	0.18	0.10	0.22	-0.05	0.15	0.11	-0.21	0.07	-0.01	-0.05	0.01
ENSG00000130723	0.31	0.36	-0.18	0.18	0.10	0.14	0.23	-0.02	0.15	-0.01	-0.05	-0.04	0.20	-0.06	-0.10	0.08	-0.03	0.32	-0.05	0.00	0.29	0.21	-0.15	0.17	-0.05	0.17	-0.09	-0.03	0.10	-0.15	-0.02	-0.05	-0.20	0.28	0.37	0.40	0.09	0.29	0.32	0.30	0.43	-0.05	0.29	0.32	-0.29	0.29	0.06	-0.12	-0.20
ENSG00000198408	-0.13	0.16	0.11	0.14	0.14	0.23	0.26	0.17	0.31	0.20	-0.07	-0.09	0.42	0.03	-0.09	-0.25	-0.05	0.26	0.21	0.14	0.11	-0.26	-0.08	-0.10	-0.09	-0.03	0.11	0.14	0.21	-0.16	0.07	0.09	-0.14	-0.04	0.45	0.07	0.03	-0.17	0.07	0.03	0.13	0.24	0.15	0.08	-0.19	0.00	-0.16	0.28	0.05
ENSG00000140750	0.30	0.25	-0.22	0.29	0.22	-0.21	-0.32	-0.24	-0.32	-0.37	-0.12	-0.06	-0.36	-0.28	-0.35	0.20	-0.03	0.22	-0.26	-0.19	0.12	0.14	-0.23	0.20	-0.26	0.22	-0.03	-0.33	-0.22	0.28	-0.33	-0.34	-0.34	0.15	0.00	0.14	0.27	0.23	0.16	0.26	0.41	-0.25	0.28	0.19	0.18	-0.01	0.25	-0.22	-0.26
ENSG00000100219	0.24	0.03	-0.36	-0.06	-0.07	-0.07	-0.04	-0.12	-0.19	-0.42	0.07	-0.22	-0.28	-0.06	-0.02	0.26	-0.30	-0.02	-0.56	-0.08	-0.09	0.34	0.03	0.16	-0.10	0.04	0.17	-0.30	-0.23	0.13	-0.15	-0.13	-0.18	0.27	-0.07	0.13	0.28	0.33	0.22	0.21	0.31	-0.39	0.08	0.18	-0.09	0.19	0.27	-0.50	-0.09
ENSG00000173559	-0.04	-0.09	0.10	0.08	0.22	-0.10	-0.19	-0.01	-0.20	-0.16	0.16	0.01	-0.07	-0.29	-0.15	0.15	-0.17	-0.04	-0.35	-0.25	-0.17	0.10	0.02	-0.04	-0.22	-0.01	0.24	-0.12	-0.08	0.23	-0.40	-0.34	-0.31	0.05	0.06	-0.21	0.07	0.13	0.03	-0.19	0.00	-0.16	0.04	-0.15	0.08	-0.08	0.03	-0.17	-0.06
ENSG00000149564	0.49	0.21	-0.29	0.12	0.08	-0.21	-0.23	-0.23	-0.39	-0.35	-0.02	-0.05	-0.45	-0.14	-0.18	0.40	-0.10	0.04	-0.32	-0.07	0.23	0.38	-0.03	0.18	-0.11	0.21	-0.06	-0.29	-0.17	0.13	-0.22	-0.25	-0.28	0.14	-0.06	0.15	0.29	0.30	0.09	0.28	0.47	-0.38	0.16	0.12	0.03	0.03	0.23	-0.42	-0.29
ENSG00000184432	0.05	0.08	-0.04	0.07	0.08	0.13	0.16	0.07	0.07	0.00	0.01	-0.16	0.14	-0.13	-0.02	0.10	-0.22	0.20	-0.28	-0.10	-0.06	0.07	-0.09	-0.11	-0.17	0.09	0.17	-0.03	0.03	-0.01	-0.18	-0.13	-0.13	0.20	0.34	0.09	0.10	0.16	0.26	0.12	0.19	-0.11	0.13	0.20	-0.29	0.15	0.10	-0.09	0.04
ENSG00000137936	0.27	0.07	-0.18	0.08	-0.05	0.01	-0.06	-0.01	-0.17	-0.25	0.14	-0.25	-0.23	0.00	-0.02	0.28	-0.35	-0.02	-0.30	0.11	-0.09	0.24	0.12	0.11	-0.05	0.06	0.20	-0.12	-0.05	0.02	-0.09	-0.11	-0.19	0.15	-0.04	0.06	0.11	0.19	0.04	0.11	0.32	-0.24	0.05	0.12	-0.05	-0.10	0.10	-0.25	-0.03
ENSG00000111530	-0.02	-0.04	0.09	0.02	0.03	0.17	0.16	0.11	0.02	0.03	0.14	-0.16	0.17	-0.02	0.03	0.05	-0.37	0.05	-0.19	0.06	-0.13	-0.03	-0.01	-0.22	-0.09	-0.03	0.32	0.05	0.08	-0.02	-0.09	-0.03	-0.19	-0.01	0.28	-0.07	0.01	0.01	0.06	-0.05	0.06	-0.11	0.00	0.06	-0.16	-0.07	0.01	-0.02	0.12
ENSG00000006459	0.14	0.01	-0.22	0.01	-0.01	-0.02	0.07	0.05	-0.13	-0.10	0.12	-0.10	-0.09	-0.03	0.05	0.21	-0.39	0.02	-0.36	0.01	-0.12	0.24	0.03	-0.01	-0.08	0.05	0.29	-0.19	-0.06	0.07	-0.11	-0.08	-0.06	0.11	0.07	0.06	0.08	0.19	0.15	0.07	0.15	-0.24	0.02	0.16	0.08	0.00	0.10	-0.20	0.10
ENSG00000172889	-0.03	0.21	0.09	0.34	0.20	0.10	0.17	-0.02	0.29	0.24	-0.42	0.02	0.11	-0.14	-0.15	-0.06	0.32	0.26	0.22	-0.06	0.12	-0.12	-0.30	0.15	-0.23	0.22	-0.10	0.17	0.08	-0.30	-0.05	-0.05	0.01	0.23	0.18	0.23	-0.07	0.07	0.34	0.13	0.11	0.18	0.23	0.34	-0.24	0.30	-0.02	0.26	0.03
ENSG00000154734	-0.03	0.19	0.11	0.00	-0.03	0.26	0.32	0.10	0.43	0.24	-0.11	-0.21	0.57	0.20	0.09	-0.29	0.06	0.29	0.33	0.17	0.33	-0.25	-0.10	-0.12	0.14	-0.10	-0.10	0.24	0.27	-0.35	0.33	0.33	-0.03	0.09	0.49	0.23	0.08	-0.11	-0.01	0.20	0.14	0.28	0.11	0.18	-0.37	0.07	-0.24	0.32	-0.05
ENSG00000205189	-0.03	0.08	-0.05	0.01	0.18	0.09	0.12	0.17	0.09	0.07	0.15	0.01	0.19	-0.26	-0.19	0.08	-0.13	0.19	-0.30	-0.20	-0.03	0.13	-0.11	-0.07	-0.33	-0.01	0.20	-0.12	-0.09	0.04	-0.32	-0.26	-0.32	0.12	0.31	-0.03	0.03	0.19	0.32	-0.02	0.09	-0.13	0.12	0.06	-0.10	0.15	0.06	-0.10	-0.03
ENSG00000181222	0.28	0.39	-0.10	0.40	0.32	-0.02	0.05	-0.21	0.05	-0.07	-0.32	0.16	-0.03	-0.30	-0.30	0.08	0.21	0.27	-0.20	-0.23	0.26	0.20	-0.39	0.38	-0.34	0.24	-0.16	-0.18	-0.08	-0.05	-0.23	-0.22	-0.40	0.34	0.14	0.43	0.19	0.40	0.51	0.35	0.37	-0.20	0.37	0.47	-0.22	0.42	0.20	-0.16	-0.30
ENSG00000204217	-0.02	0.09	-0.01	0.03	0.04	0.27	0.39	0.25	0.36	0.18	0.11	-0.09	0.56	0.27	0.24	-0.10	-0.22	0.15	0.13	0.23	0.02	-0.11	0.01	-0.03	0.09	-0.11	0.03	0.13	0.20	-0.32	0.28	0.28	-0.03	0.13	0.50	0.10	-0.02	-0.09	-0.01	0.07	0.14	0.13	0.04	0.17	-0.19	0.07	-0.19	0.15	0.07
ENSG00000197622	0.40	0.29	-0.17	0.15	0.14	-0.08	-0.16	-0.21	-0.23	-0.27	-0.20	-0.06	-0.27	-0.26	-0.28	0.27	-0.07	0.23	-0.34	-0.16	0.27	0.29	-0.20	0.20	-0.26	0.22	-0.01	-0.29	-0.07	0.19	-0.27	-0.26	-0.38	0.21	0.07	0.26	0.35	0.35	0.30	0.32	0.50	-0.27	0.26	0.22	-0.04	0.14	0.25	-0.34	-0.30
ENSG00000101596	-0.30	0.07	0.17	0.00	-0.04	0.32	0.39	0.23	0.46	0.41	-0.08	-0.11	0.58	0.11	0.10	-0.35	-0.07	0.21	0.24	0.15	0.02	-0.36	-0.11	-0.26	0.03	-0.19	0.22	0.29	0.27	-0.25	0.16	0.22	-0.01	-0.08	0.47	0.01	-0.09	-0.21	0.08	-0.08	-0.10	0.34	0.07	0.12	-0.31	0.00	-0.28	0.41	0.23
ENSG00000196367	0.48	0.45	-0.21	0.46	0.34	-0.03	-0.01	-0.23	-0.09	-0.12	-0.22	0.07	-0.08	-0.32	-0.31	0.28	0.05	0.39	-0.21	-0.22	0.30	0.29	-0.33	0.38	-0.34	0.32	-0.17	-0.25	-0.02	0.11	-0.30	-0.31	-0.46	0.30	0.25	0.44	0.25	0.42	0.46	0.39	0.54	-0.23	0.42	0.49	-0.01	0.28	0.24	-0.22	-0.35
ENSG00000273167	0.38	0.04	-0.32	0.11	0.03	-0.24	-0.18	-0.18	-0.41	-0.34	0.16	-0.18	-0.47	-0.21	-0.10	0.50	-0.27	-0.01	-0.55	-0.17	-0.07	0.57	0.18	0.14	-0.13	0.22	0.14	-0.30	-0.25	0.15	-0.35	-0.36	-0.11	0.30	-0.08	0.04	0.16	0.42	0.20	0.15	0.30	-0.41	0.09	0.12	0.12	0.09	0.28	-0.46	0.02
ENSG00000136536	-0.06	0.09	0.05	0.06	0.13	0.03	0.03	0.01	-0.07	0.05	0.01	-0.07	0.14	-0.14	-0.09	-0.02	-0.20	0.17	-0.21	-0.10	0.00	-0.06	-0.15	-0.17	-0.19	-0.04	0.22	-0.11	0.05	0.26	-0.17	-0.08	-0.16	0.02	0.25	-0.08	0.08	0.04	0.15	0.01	0.00	-0.06	0.20	0.05	-0.06	-0.05	0.15	-0.01	0.02
ENSG00000269699	-0.18	0.13	0.13	0.05	-0.04	0.35	0.42	0.28	0.55	0.42	-0.12	-0.20	0.54	0.09	0.06	-0.23	0.03	0.30	0.28	0.18	0.05	-0.27	-0.05	-0.17	0.06	-0.07	0.10	0.36	0.27	-0.45	0.15	0.14	-0.01	0.02	0.46	0.21	-0.10	-0.14	0.09	0.05	0.04	0.35	0.06	0.29	-0.41	0.07	-0.36	0.43	0.18
ENSG00000198743	-0.18	0.09	0.14	-0.11	-0.08	0.32	0.40	0.23	0.46	0.40	-0.10	-0.24	0.60	0.17	0.17	-0.30	-0.10	0.31	0.20	0.15	0.18	-0.27	-0.07	-0.32	0.09	-0.18	0.15	0.29	0.32	-0.21	0.24	0.30	-0.04	-0.03	0.51	0.13	0.04	-0.18	0.03	0.06	-0.01	0.32	0.08	0.16	-0.31	0.01	-0.27	0.34	0.10
ENSG00000174444	-0.24	0.20	0.13	0.11	0.08	0.33	0.37	0.26	0.49	0.28	-0.21	-0.12	0.47	-0.02	-0.10	-0.27	0.13	0.24	0.19	0.12	0.02	-0.31	-0.23	-0.05	-0.21	-0.08	0.08	0.22	0.17	-0.36	0.06	0.07	-0.13	0.10	0.42	0.19	-0.05	-0.10	0.24	0.12	0.07	0.20	0.20	0.28	-0.44	0.26	-0.15	0.33	0.02
ENSG00000169180	0.35	0.07	-0.05	0.23	0.28	-0.28	-0.33	-0.11	-0.48	-0.33	-0.05	0.08	-0.35	-0.27	-0.29	0.23	-0.16	0.03	-0.39	-0.20	0.03	0.29	-0.14	0.23	-0.26	0.12	-0.05	-0.33	-0.23	0.35	-0.34	-0.34	-0.33	0.17	-0.09	0.03	0.14	0.29	0.12	0.12	0.25	-0.42	0.13	0.05	0.13	0.01	0.49	-0.39	-0.30
ENSG00000109332	-0.21	-0.03	0.13	-0.09	-0.04	0.28	0.30	0.24	0.23	0.14	0.11	-0.19	0.36	0.15	0.09	-0.14	-0.33	0.05	0.01	0.22	-0.08	-0.22	-0.01	-0.29	0.04	-0.12	0.34	0.17	0.14	-0.16	0.10	0.15	-0.09	-0.07	0.36	-0.04	-0.05	-0.14	-0.01	-0.04	0.01	0.05	-0.02	0.05	-0.19	-0.07	-0.17	0.13	0.13
ENSG00000149428	0.46	0.33	-0.24	0.30	0.28	-0.24	-0.30	-0.28	-0.36	-0.36	-0.16	0.01	-0.36	-0.47	-0.43	0.40	0.02	0.32	-0.53	-0.37	0.22	0.44	-0.18	0.28	-0.34	0.39	-0.13	-0.45	-0.27	0.32	-0.48	-0.50	-0.42	0.35	0.05	0.33	0.38	0.51	0.44	0.38	0.56	-0.37	0.29	0.37	0.10	0.29	0.37	-0.47	-0.33
ENSG00000244038	0.28	0.31	-0.06	0.15	0.16	-0.01	-0.08	-0.15	-0.09	-0.14	-0.16	0.00	0.02	-0.24	-0.25	0.18	0.07	0.25	-0.27	-0.14	0.30	0.18	-0.24	0.14	-0.23	0.17	-0.15	-0.20	-0.03	0.09	-0.17	-0.17	-0.39	0.24	0.17	0.29	0.29	0.28	0.27	0.36	0.38	-0.23	0.34	0.35	-0.20	0.25	0.14	-0.23	-0.35
ENSG00000121892	-0.02	-0.06	-0.04	-0.06	-0.06	0.21	0.25	0.22	0.08	0.03	0.27	-0.16	0.22	0.07	0.07	0.02	-0.45	0.05	-0.11	0.13	-0.11	0.00	0.02	-0.20	-0.03	-0.10	0.36	0.03	0.08	-0.07	0.00	0.02	-0.16	-0.04	0.32	-0.14	-0.07	-0.06	-0.01	-0.10	0.03	-0.08	0.02	-0.01	-0.11	-0.14	-0.04	0.01	0.16
ENSG00000053747	0.10	0.07	-0.12	-0.08	-0.16	0.15	0.06	0.20	0.14	-0.04	0.40	-0.30	0.29	0.04	0.15	0.13	-0.27	-0.08	-0.23	0.07	-0.17	0.07	0.35	0.02	0.02	-0.34	0.05	-0.02	0.05	-0.11	0.00	-0.04	-0.18	0.22	0.36	-0.04	0.08	0.05	-0.03	-0.03	0.12	-0.09	0.04	0.06	-0.36	0.06	-0.01	-0.10	0.10
ENSG00000104852	0.44	0.43	-0.07	0.28	0.20	0.04	-0.05	-0.25	-0.05	-0.07	-0.26	0.00	-0.19	-0.36	-0.40	0.26	0.08	0.34	-0.16	-0.15	0.39	0.22	-0.25	0.30	-0.34	0.26	-0.11	-0.19	0.06	0.12	-0.28	-0.30	-0.41	0.18	0.13	0.47	0.25	0.37	0.44	0.38	0.50	-0.24	0.38	0.37	-0.14	0.23	0.22	-0.19	-0.34
ENSG00000180398	0.29	0.03	-0.32	-0.01	-0.01	-0.14	-0.14	-0.12	-0.32	-0.34	0.09	-0.17	-0.31	-0.12	-0.08	0.28	-0.34	0.04	-0.48	-0.07	-0.08	0.31	-0.02	0.05	-0.09	0.06	0.20	-0.24	-0.25	0.17	-0.23	-0.22	-0.20	0.14	-0.04	0.05	0.22	0.27	0.12	0.13	0.29	-0.33	0.05	0.13	0.03	0.00	0.23	-0.37	-0.02
ENSG00000108946	0.01	0.12	0.04	0.09	0.10	0.19	0.29	0.05	0.20	0.14	-0.13	-0.08	0.31	-0.03	-0.02	-0.04	-0.09	0.26	-0.01	0.04	0.11	-0.08	-0.16	-0.05	-0.07	0.03	0.10	0.08	0.18	-0.14	0.01	0.05	-0.08	0.08	0.38	0.17	0.11	0.02	0.21	0.12	0.17	0.08	0.11	0.21	-0.27	0.16	-0.02	0.08	0.00
ENSG00000136261	0.03	-0.05	-0.10	-0.08	-0.02	-0.03	-0.09	0.09	-0.22	-0.26	0.24	-0.13	-0.13	0.00	-0.05	0.13	-0.39	-0.15	-0.33	0.09	-0.21	0.09	0.08	-0.06	-0.08	-0.15	0.32	-0.19	-0.13	0.10	-0.14	-0.12	-0.22	-0.01	0.00	-0.21	0.02	0.05	-0.08	-0.07	0.08	-0.31	-0.01	-0.12	-0.01	-0.17	0.13	-0.24	0.01
ENSG00000187955	0.36	0.53	-0.17	0.39	0.45	-0.12	-0.06	-0.28	0.04	-0.05	-0.52	0.06	0.00	-0.33	-0.27	0.11	0.41	0.67	-0.10	-0.41	0.42	0.18	-0.52	0.28	-0.39	0.41	-0.46	-0.29	-0.10	0.15	-0.19	-0.19	-0.24	0.44	0.35	0.56	0.39	0.34	0.49	0.53	0.49	0.02	0.53	0.52	-0.07	0.49	0.25	-0.07	-0.35
ENSG00000135387	0.31	0.23	-0.20	0.12	0.16	0.02	0.02	-0.17	-0.10	-0.22	-0.04	0.01	-0.02	-0.10	-0.10	0.19	-0.19	0.17	-0.32	-0.09	0.16	0.21	-0.15	0.17	-0.15	0.10	0.03	-0.27	-0.01	0.09	-0.11	-0.09	-0.30	0.21	0.20	0.24	0.29	0.28	0.24	0.29	0.39	-0.27	0.18	0.25	-0.02	0.15	0.20	-0.27	-0.18
ENSG00000141027	0.09	0.08	-0.03	0.13	0.06	0.21	0.31	0.17	0.19	0.13	0.05	-0.13	0.35	0.05	0.06	0.00	-0.26	0.25	0.01	0.12	0.04	0.00	-0.10	-0.02	-0.01	0.00	0.16	0.12	0.15	-0.21	0.04	0.04	-0.17	0.05	0.44	0.13	-0.01	0.01	0.12	0.03	0.18	0.03	0.09	0.21	-0.30	0.01	-0.08	0.10	0.05
ENSG00000129083	0.07	0.12	-0.04	0.05	0.11	0.12	0.05	0.00	0.03	-0.10	-0.01	-0.14	0.06	-0.15	-0.08	0.16	-0.17	0.19	-0.32	-0.10	-0.02	0.05	-0.11	-0.06	-0.25	0.07	0.16	-0.16	-0.01	0.06	-0.17	-0.14	-0.26	0.14	0.24	0.09	0.20	0.13	0.22	0.15	0.21	-0.16	0.15	0.23	-0.14	0.09	0.07	-0.12	-0.01
ENSG00000197323	0.03	-0.02	0.08	0.18	0.26	0.05	0.01	0.07	-0.03	0.01	0.10	0.08	0.20	-0.26	-0.18	0.11	-0.20	0.15	-0.28	-0.16	-0.12	0.04	-0.11	-0.04	-0.26	0.03	0.12	-0.10	-0.02	0.13	-0.31	-0.26	-0.41	0.03	0.19	-0.12	0.03	0.10	0.12	-0.11	0.03	-0.16	0.10	0.07	0.00	-0.07	0.04	-0.08	-0.04
ENSG00000116285	-0.24	-0.12	0.02	-0.06	-0.22	0.20	0.18	0.13	0.13	0.04	0.07	-0.33	0.12	0.23	0.16	-0.06	-0.31	-0.10	0.10	0.40	-0.30	-0.29	0.08	-0.27	0.18	-0.22	0.58	0.37	0.11	-0.26	0.12	0.14	0.18	-0.11	0.05	-0.21	-0.16	-0.25	-0.21	-0.22	-0.09	0.09	-0.08	-0.02	-0.27	-0.19	-0.24	0.15	0.42
ENSG00000251143	0.27	0.37	-0.10	0.24	0.18	-0.01	0.09	0.02	0.10	0.09	-0.32	-0.01	0.12	-0.23	-0.24	0.02	0.14	0.43	-0.11	-0.11	0.36	0.23	-0.23	0.15	-0.19	0.23	-0.11	-0.06	-0.02	-0.12	-0.17	-0.17	-0.20	0.25	0.36	0.41	0.10	0.32	0.48	0.27	0.37	-0.01	0.32	0.36	-0.32	0.31	0.09	-0.05	-0.15
ENSG00000128052	0.05	0.31	-0.09	0.28	0.20	0.03	0.20	-0.04	0.24	0.21	-0.33	0.00	0.22	-0.07	-0.03	-0.04	0.21	0.36	0.14	-0.05	0.15	-0.04	-0.30	0.07	-0.12	0.17	-0.07	0.11	0.05	-0.24	0.00	0.02	0.07	0.28	0.37	0.29	0.02	0.12	0.29	0.19	0.18	0.23	0.32	0.38	-0.20	0.32	-0.07	0.21	0.09
ENSG00000233056	0.27	0.30	-0.24	0.24	0.20	-0.01	0.04	-0.07	-0.04	-0.17	-0.10	0.09	-0.12	-0.03	-0.13	0.22	-0.13	0.12	-0.16	0.05	0.04	0.21	-0.06	0.34	-0.06	0.10	0.00	-0.20	0.00	-0.02	-0.10	-0.14	-0.17	0.26	0.09	0.28	0.13	0.27	0.21	0.22	0.48	-0.18	0.15	0.21	0.01	0.19	0.19	-0.25	-0.11
ENSG00000173064	0.28	0.29	-0.02	0.33	0.21	0.17	0.21	-0.05	0.14	0.06	-0.04	-0.05	0.31	-0.01	-0.06	0.05	-0.10	0.30	0.09	0.06	0.23	0.00	-0.19	0.14	-0.07	0.11	-0.07	0.07	0.16	-0.14	0.01	0.02	-0.32	0.17	0.44	0.26	0.09	0.14	0.16	0.21	0.35	0.03	0.25	0.32	-0.15	0.09	-0.01	0.04	-0.16
ENSG00000124198	0.29	0.02	-0.18	0.11	0.10	-0.03	-0.04	-0.10	-0.22	-0.23	0.11	-0.15	-0.06	-0.09	-0.04	0.28	-0.32	0.22	-0.32	-0.08	0.00	0.22	-0.16	0.05	-0.11	0.09	0.14	-0.19	-0.09	0.13	-0.15	-0.14	-0.26	0.10	0.16	0.03	0.19	0.16	0.07	0.09	0.25	-0.26	0.10	0.16	-0.04	-0.07	0.14	-0.21	-0.07
ENSG00000105492	-0.37	-0.11	0.12	0.00	-0.24	0.32	0.41	0.29	0.38	0.28	0.01	-0.11	0.41	0.46	0.35	-0.29	-0.24	-0.20	0.37	0.60	-0.30	-0.39	0.04	-0.17	0.29	-0.18	0.46	0.46	0.25	-0.53	0.45	0.44	0.28	-0.15	0.06	-0.10	-0.41	-0.31	-0.18	-0.25	-0.22	0.12	-0.18	0.08	-0.35	-0.13	-0.35	0.36	0.48
ENSG00000079805	0.18	0.22	-0.08	0.15	-0.02	0.23	0.14	-0.02	0.19	-0.08	-0.09	-0.19	0.14	0.03	-0.03	0.08	-0.09	0.16	-0.02	0.16	0.07	-0.01	-0.11	0.15	-0.05	0.02	0.03	0.04	0.10	-0.27	0.07	0.03	-0.26	0.17	0.27	0.26	0.12	0.10	0.16	0.20	0.34	0.00	0.16	0.33	-0.31	0.09	-0.08	0.03	-0.04
ENSG00000112936	0.33	0.51	-0.08	0.29	0.27	-0.03	-0.03	-0.30	0.15	0.00	-0.46	0.03	0.09	-0.23	-0.27	0.03	0.42	0.47	0.08	-0.25	0.54	-0.01	-0.43	0.26	-0.25	0.18	-0.41	-0.16	0.09	0.01	-0.05	-0.04	-0.24	0.36	0.28	0.51	0.38	0.25	0.33	0.51	0.43	0.13	0.43	0.43	0.03	0.33	0.09	0.08	-0.40
ENSG00000161202	0.59	0.45	-0.26	0.39	0.28	-0.18	-0.24	-0.26	-0.26	-0.36	-0.25	0.05	-0.36	-0.31	-0.35	0.34	0.08	0.25	-0.34	-0.21	0.30	0.38	-0.21	0.42	-0.31	0.34	-0.27	-0.37	-0.18	0.17	-0.32	-0.37	-0.47	0.33	0.06	0.49	0.37	0.46	0.38	0.50	0.67	-0.37	0.34	0.43	0.02	0.28	0.37	-0.40	-0.43
ENSG00000138758	0.09	0.17	-0.08	0.16	0.14	0.14	0.27	0.08	0.18	0.10	-0.07	-0.10	0.27	-0.09	-0.08	-0.01	-0.07	0.29	-0.06	-0.02	0.11	0.04	-0.18	0.06	-0.18	0.07	0.06	-0.06	0.05	-0.15	-0.05	-0.02	-0.11	0.12	0.41	0.19	0.02	0.16	0.34	0.14	0.14	0.05	0.20	0.30	-0.26	0.16	0.02	0.06	-0.02
ENSG00000148841	0.64	0.32	-0.42	0.21	0.15	-0.20	-0.16	-0.22	-0.25	-0.38	0.01	-0.15	-0.39	-0.20	-0.10	0.54	-0.13	0.18	-0.54	-0.19	0.13	0.56	0.15	0.28	-0.18	0.28	-0.18	-0.37	-0.21	0.12	-0.31	-0.35	-0.31	0.45	0.08	0.35	0.44	0.48	0.27	0.43	0.69	-0.39	0.22	0.30	0.01	0.26	0.32	-0.56	-0.24
ENSG00000119139	0.43	0.29	-0.31	0.15	0.13	-0.14	-0.15	-0.23	-0.25	-0.30	0.07	-0.05	-0.27	-0.24	-0.15	0.45	-0.12	0.14	-0.54	-0.23	0.16	0.42	0.03	0.14	-0.23	0.25	-0.09	-0.42	-0.16	0.24	-0.31	-0.31	-0.33	0.33	0.08	0.23	0.40	0.43	0.31	0.39	0.52	-0.36	0.24	0.27	0.02	0.16	0.30	-0.44	-0.23
ENSG00000092439	-0.11	-0.03	0.01	-0.13	-0.02	0.23	0.26	0.26	0.20	0.16	0.23	-0.20	0.32	0.03	0.10	-0.01	-0.39	0.14	-0.19	0.03	-0.14	-0.03	0.05	-0.32	-0.06	-0.12	0.30	0.06	0.04	-0.02	-0.05	0.02	-0.17	0.02	0.37	-0.11	0.01	-0.05	0.03	-0.08	0.00	0.02	0.04	0.03	-0.17	-0.06	-0.12	0.01	0.20
ENSG00000158270	-0.02	0.25	0.01	0.16	0.14	0.17	0.20	0.18	0.24	0.14	-0.24	-0.04	0.32	-0.06	-0.11	-0.10	0.10	0.30	0.05	0.11	0.13	-0.09	-0.22	-0.05	-0.18	0.09	0.06	0.10	0.07	-0.24	0.02	0.03	-0.16	0.12	0.33	0.22	0.05	-0.03	0.20	0.18	0.17	0.15	0.25	0.34	-0.25	0.20	-0.10	0.17	0.05
ENSG00000136527	0.10	0.00	-0.12	0.10	0.11	-0.09	-0.08	-0.04	-0.17	-0.11	0.13	-0.08	-0.04	-0.20	-0.13	0.18	-0.26	0.07	-0.36	-0.16	0.00	0.20	-0.01	-0.10	-0.10	0.11	0.21	-0.13	-0.15	0.12	-0.33	-0.27	-0.25	0.07	0.17	-0.09	0.14	0.21	0.13	0.01	0.15	-0.24	0.08	0.07	-0.06	-0.07	-0.03	-0.22	0.00
ENSG00000118200	0.18	-0.12	-0.26	-0.11	-0.08	-0.07	-0.04	0.02	-0.27	-0.27	0.22	-0.22	-0.20	0.05	0.12	0.26	-0.50	0.02	-0.40	0.01	-0.19	0.24	0.09	-0.10	0.05	0.00	0.26	-0.21	-0.10	0.18	-0.07	-0.06	-0.02	0.07	0.00	-0.09	0.15	0.08	-0.07	0.00	0.18	-0.21	-0.08	-0.01	0.08	-0.16	0.15	-0.29	0.08
ENSG00000133121	0.34	0.17	-0.17	0.33	0.30	-0.03	-0.04	-0.14	-0.16	-0.23	-0.06	-0.11	-0.14	-0.29	-0.25	0.32	-0.15	0.32	-0.32	-0.22	0.00	0.28	-0.18	0.19	-0.29	0.23	0.04	-0.21	-0.08	0.08	-0.35	-0.36	-0.31	0.28	0.23	0.13	0.16	0.30	0.24	0.17	0.36	-0.21	0.27	0.25	-0.04	0.11	0.18	-0.22	-0.10
ENSG00000128731	0.28	0.32	-0.16	0.36	0.29	-0.07	0.08	-0.09	0.03	0.05	-0.22	0.05	0.10	-0.21	-0.13	0.05	0.05	0.39	-0.13	-0.21	0.28	0.19	-0.34	0.27	-0.15	0.31	-0.16	-0.09	-0.04	-0.05	-0.14	-0.12	-0.14	0.38	0.29	0.42	0.10	0.38	0.45	0.29	0.37	-0.07	0.31	0.42	-0.23	0.32	0.16	-0.07	-0.22
ENSG00000173889	0.01	-0.08	0.03	-0.15	-0.08	0.14	0.16	0.20	0.01	0.04	0.29	-0.19	0.27	0.20	0.19	-0.06	-0.53	-0.02	-0.11	0.22	-0.08	-0.02	0.13	-0.27	0.07	-0.25	0.34	0.03	0.06	0.00	0.13	0.18	-0.17	-0.12	0.31	-0.16	-0.01	-0.12	-0.16	-0.13	-0.03	-0.10	-0.04	-0.10	-0.05	-0.24	-0.05	-0.01	0.20
ENSG00000171791	0.39	0.06	-0.40	0.12	0.08	-0.23	-0.19	-0.16	-0.39	-0.38	0.15	-0.14	-0.35	-0.16	-0.06	0.47	-0.30	0.08	-0.54	-0.16	-0.07	0.45	0.06	0.16	-0.11	0.23	0.02	-0.39	-0.27	0.22	-0.27	-0.30	-0.13	0.27	-0.01	0.10	0.29	0.35	0.17	0.23	0.39	-0.38	0.07	0.19	0.11	0.05	0.27	-0.44	-0.08
ENSG00000152291	0.27	0.25	-0.13	0.09	0.00	0.15	0.19	0.01	0.06	-0.04	-0.05	-0.17	0.07	-0.04	-0.08	0.15	-0.22	0.20	-0.16	0.07	0.20	0.14	-0.04	0.04	-0.08	0.08	0.04	-0.08	0.15	-0.03	-0.04	-0.05	-0.23	0.18	0.30	0.27	0.20	0.19	0.21	0.29	0.41	-0.10	0.21	0.26	-0.17	0.12	0.10	-0.15	-0.16
ENSG00000163956	0.10	0.33	-0.03	0.19	0.27	-0.10	-0.10	-0.17	0.02	-0.02	-0.49	0.10	-0.03	-0.38	-0.47	0.03	0.42	0.42	-0.13	-0.26	0.36	0.04	-0.48	0.12	-0.35	0.26	-0.22	-0.13	-0.12	0.01	-0.29	-0.29	-0.36	0.18	0.03	0.35	0.35	0.19	0.32	0.43	0.34	-0.13	0.34	0.36	-0.16	0.34	0.03	-0.05	-0.40
ENSG00000179889	0.27	0.31	-0.19	0.31	0.22	0.02	-0.01	-0.15	-0.02	-0.19	-0.09	-0.07	-0.06	-0.24	-0.21	0.16	-0.09	0.25	-0.31	-0.15	0.04	0.13	-0.22	0.24	-0.28	0.20	-0.01	-0.22	-0.12	0.05	-0.23	-0.23	-0.34	0.31	0.20	0.35	0.24	0.34	0.38	0.32	0.44	-0.24	0.25	0.44	-0.11	0.25	0.23	-0.19	-0.14
ENSG00000152104	0.02	0.29	-0.02	0.13	0.15	0.16	0.23	0.13	0.31	0.19	-0.05	-0.01	0.50	-0.02	0.00	-0.10	0.04	0.31	0.04	0.01	0.19	-0.05	-0.14	0.00	-0.07	0.00	-0.06	0.05	0.11	-0.25	0.05	0.06	-0.20	0.22	0.54	0.22	0.04	0.07	0.21	0.16	0.22	0.11	0.26	0.28	-0.28	0.22	-0.11	0.15	-0.03
ENSG00000131473	0.23	0.24	-0.03	0.20	0.08	0.16	0.19	-0.03	0.08	0.08	-0.01	-0.08	0.20	-0.07	-0.06	0.17	-0.08	0.17	-0.11	0.04	0.19	0.23	-0.06	0.10	-0.10	0.15	-0.01	0.01	0.10	-0.17	-0.04	-0.06	-0.22	0.19	0.36	0.24	0.00	0.28	0.31	0.20	0.24	-0.15	0.27	0.38	-0.38	0.19	-0.01	-0.09	-0.06
ENSG00000185559	0.24	0.41	-0.06	0.39	0.24	0.03	0.11	-0.14	0.22	0.08	-0.39	-0.05	0.14	-0.14	-0.15	0.06	0.33	0.42	0.12	-0.10	0.33	0.00	-0.34	0.19	-0.20	0.28	-0.30	0.04	0.08	-0.19	-0.03	-0.05	-0.13	0.36	0.31	0.47	0.18	0.18	0.30	0.41	0.37	0.07	0.42	0.54	-0.27	0.35	-0.01	0.11	-0.22
ENSG00000196565	-0.23	0.10	0.25	0.05	-0.03	0.53	0.65	0.37	0.60	0.47	-0.05	-0.12	0.42	0.13	0.00	-0.29	-0.11	0.10	0.28	0.22	-0.09	-0.34	-0.01	-0.21	-0.08	-0.24	0.15	0.30	0.44	-0.32	0.15	0.16	-0.16	-0.06	0.37	0.11	-0.22	-0.21	0.08	0.00	-0.03	0.31	0.06	0.16	-0.12	0.07	-0.11	0.35	0.04
ENSG00000126016	-0.03	0.16	-0.06	0.24	0.17	0.17	0.16	0.16	0.29	0.07	-0.09	0.00	0.33	-0.05	-0.05	-0.16	0.05	0.18	0.06	0.02	-0.02	-0.05	-0.05	0.18	-0.12	0.02	0.03	0.06	0.05	-0.38	-0.01	-0.03	-0.18	0.14	0.42	0.14	-0.09	0.05	0.26	0.00	0.18	0.10	0.09	0.27	-0.24	0.19	-0.08	0.16	0.11
ENSG00000065361	0.42	0.12	-0.34	0.06	0.01	-0.07	-0.17	-0.17	-0.20	-0.42	0.05	-0.18	-0.28	-0.17	-0.10	0.32	-0.15	0.09	-0.43	-0.18	0.11	0.42	0.05	0.18	-0.15	0.19	-0.01	-0.31	-0.18	0.00	-0.20	-0.23	-0.32	0.24	0.13	0.16	0.33	0.32	0.22	0.23	0.46	-0.30	0.06	0.20	-0.01	0.13	0.17	-0.37	-0.09
ENSG00000079246	-0.09	0.12	0.08	0.09	0.12	0.24	0.25	0.07	0.23	0.14	-0.08	-0.04	0.30	-0.11	-0.07	0.01	-0.08	0.17	-0.10	-0.01	-0.03	-0.09	-0.19	-0.04	-0.17	-0.03	0.18	0.08	0.13	-0.14	-0.10	-0.06	-0.18	0.12	0.34	0.11	0.02	0.08	0.25	0.08	0.08	-0.01	0.15	0.26	-0.27	0.18	-0.06	0.07	0.03
ENSG00000172380	0.17	0.07	-0.22	0.08	0.11	-0.09	-0.09	-0.02	-0.25	-0.23	0.15	-0.06	-0.17	-0.21	-0.16	0.24	-0.24	0.09	-0.46	-0.17	-0.10	0.32	-0.02	-0.01	-0.18	0.19	0.15	-0.25	-0.21	0.12	-0.31	-0.30	-0.22	0.18	0.11	0.07	0.10	0.31	0.23	0.15	0.26	-0.33	0.08	0.23	0.02	0.14	0.22	-0.31	-0.05
ENSG00000090060	-0.20	0.06	0.11	0.04	0.03	0.33	0.30	0.17	0.31	0.14	0.01	-0.12	0.31	0.03	0.00	-0.14	-0.21	0.15	0.06	0.10	-0.10	-0.25	-0.11	-0.21	-0.09	-0.04	0.31	0.13	0.18	-0.13	0.01	0.05	-0.13	-0.04	0.36	0.01	-0.05	-0.11	0.09	-0.03	0.05	0.14	0.04	0.11	-0.09	-0.03	-0.17	0.19	0.16
ENSG00000205339	-0.09	0.19	0.06	0.03	0.04	0.22	0.25	0.19	0.19	0.16	0.03	-0.08	0.37	-0.04	-0.02	-0.14	-0.14	0.23	-0.09	0.05	0.01	-0.07	-0.22	-0.14	-0.19	-0.06	0.28	0.07	0.07	-0.06	0.00	0.06	-0.22	0.11	0.35	0.14	-0.04	0.07	0.28	0.06	0.06	0.03	0.18	0.24	-0.25	0.18	0.06	0.09	0.04
ENSG00000154914	0.39	0.17	-0.32	0.14	0.13	-0.17	-0.22	-0.14	-0.30	-0.38	0.04	-0.08	-0.29	-0.22	-0.23	0.35	-0.15	0.11	-0.42	-0.10	0.12	0.37	-0.03	0.24	-0.20	0.20	-0.02	-0.38	-0.22	0.11	-0.25	-0.28	-0.38	0.19	-0.02	0.18	0.31	0.31	0.20	0.25	0.46	-0.38	0.14	0.19	0.05	0.05	0.19	-0.36	-0.22
ENSG00000095637	0.32	0.18	-0.21	0.35	0.30	-0.14	-0.09	-0.15	-0.28	-0.19	0.01	0.09	-0.13	-0.19	-0.18	0.35	-0.13	0.13	-0.26	-0.06	0.03	0.28	-0.19	0.29	-0.20	0.26	0.04	-0.19	-0.10	0.08	-0.26	-0.27	-0.22	0.18	0.05	0.15	0.09	0.34	0.22	0.16	0.34	-0.32	0.21	0.28	-0.09	0.06	0.17	-0.25	-0.19
ENSG00000228748	0.43	0.29	-0.28	0.28	0.25	-0.17	-0.24	-0.23	-0.29	-0.36	-0.05	-0.03	-0.30	-0.29	-0.29	0.28	-0.09	0.22	-0.38	-0.22	0.20	0.33	-0.13	0.35	-0.32	0.23	-0.02	-0.44	-0.17	0.22	-0.31	-0.31	-0.44	0.21	0.06	0.24	0.34	0.35	0.30	0.30	0.50	-0.37	0.22	0.24	0.19	0.11	0.31	-0.33	-0.28
ENSG00000170348	0.13	0.08	-0.09	-0.12	-0.10	0.06	0.03	0.02	-0.09	-0.11	0.13	-0.22	-0.04	-0.03	-0.05	0.17	-0.35	0.02	-0.36	0.06	-0.01	0.14	0.12	-0.20	0.00	-0.07	0.22	-0.10	-0.03	0.09	-0.13	-0.10	-0.23	0.06	0.15	0.01	0.17	0.14	0.04	0.11	0.23	-0.21	0.07	0.06	-0.08	-0.03	0.05	-0.27	0.00
ENSG00000120137	-0.07	-0.08	-0.11	-0.11	0.02	0.05	0.16	0.26	0.01	0.09	0.25	-0.10	0.25	0.04	0.11	0.04	-0.42	0.07	-0.27	0.05	-0.13	0.06	0.02	-0.19	-0.05	-0.10	0.27	-0.08	-0.07	0.02	-0.03	0.02	-0.11	0.02	0.25	-0.14	0.00	-0.01	0.04	-0.08	-0.02	-0.12	0.00	0.03	-0.09	-0.08	0.01	-0.06	0.14
ENSG00000164880	0.40	0.35	-0.06	0.38	0.19	0.08	0.04	-0.21	0.03	-0.13	-0.26	0.02	-0.09	-0.18	-0.26	0.19	0.10	0.23	-0.01	-0.01	0.26	0.17	-0.25	0.32	-0.21	0.31	-0.10	-0.03	0.04	-0.19	-0.14	-0.18	-0.30	0.21	0.18	0.44	0.10	0.32	0.35	0.32	0.48	-0.20	0.26	0.43	-0.23	0.25	0.11	-0.12	-0.22
ENSG00000112893	0.02	-0.03	-0.08	-0.16	-0.21	0.16	0.17	0.21	0.06	0.05	0.33	-0.25	0.29	0.11	0.17	0.02	-0.42	-0.04	-0.16	0.14	0.02	0.06	0.19	-0.22	0.10	-0.11	0.21	0.03	0.12	-0.03	0.09	0.10	0.00	0.02	0.36	-0.01	0.05	0.03	0.03	0.02	0.07	-0.05	-0.03	0.06	-0.30	-0.09	-0.07	-0.02	0.10
ENSG00000119772	0.58	0.41	-0.24	0.41	0.41	-0.20	-0.21	-0.38	-0.29	-0.33	-0.19	0.09	-0.31	-0.45	-0.46	0.33	0.09	0.41	-0.37	-0.41	0.38	0.44	-0.25	0.39	-0.37	0.46	-0.32	-0.42	-0.17	0.32	-0.45	-0.46	-0.43	0.34	0.15	0.44	0.41	0.54	0.48	0.49	0.64	-0.32	0.36	0.32	0.07	0.29	0.43	-0.41	-0.47
ENSG00000083223	0.07	0.01	-0.05	0.05	0.03	-0.02	-0.03	0.05	-0.17	-0.05	0.20	-0.20	-0.02	-0.17	-0.10	0.16	-0.31	0.14	-0.27	-0.04	-0.06	0.19	0.00	-0.13	-0.20	0.16	0.26	-0.09	-0.10	0.18	-0.23	-0.20	-0.11	0.04	0.18	-0.01	0.04	0.17	0.19	0.00	0.11	-0.13	0.11	0.05	-0.07	-0.07	0.05	-0.08	0.06
ENSG00000107099	0.05	0.23	0.03	0.29	0.31	0.04	0.10	0.04	-0.03	0.14	-0.04	0.17	0.26	-0.18	-0.09	0.10	0.00	0.24	-0.08	-0.10	0.08	0.06	-0.23	0.03	-0.20	0.20	-0.04	-0.05	0.00	0.09	-0.15	-0.14	-0.17	0.15	0.36	0.11	0.01	0.11	0.23	0.11	0.09	-0.03	0.32	0.29	-0.13	0.21	0.07	0.00	0.00
ENSG00000204604	0.22	0.04	-0.14	0.01	0.11	-0.16	-0.22	-0.03	-0.30	-0.35	0.11	-0.15	-0.26	-0.21	-0.16	0.30	-0.26	0.03	-0.54	-0.15	-0.10	0.29	0.02	-0.06	-0.22	0.10	0.12	-0.27	-0.32	0.24	-0.33	-0.30	-0.35	0.23	0.01	-0.01	0.23	0.25	0.09	0.13	0.26	-0.36	0.13	0.08	0.17	0.08	0.23	-0.43	-0.10
ENSG00000163635	0.29	0.02	-0.29	-0.02	-0.02	-0.12	-0.13	0.04	-0.28	-0.34	0.20	-0.20	-0.15	-0.01	0.02	0.22	-0.41	-0.04	-0.44	0.03	-0.07	0.33	0.14	0.01	-0.06	-0.01	0.19	-0.24	-0.22	0.13	-0.14	-0.13	-0.25	0.12	0.09	-0.03	0.16	0.19	0.01	0.06	0.25	-0.35	0.05	0.04	0.07	-0.05	0.17	-0.39	0.01
ENSG00000144648	0.24	0.05	-0.15	0.01	-0.07	0.00	-0.02	0.07	-0.15	-0.22	0.17	-0.30	-0.14	0.06	-0.02	0.18	-0.36	-0.02	-0.20	0.20	-0.04	0.15	0.21	-0.03	-0.02	0.01	0.18	-0.09	0.00	0.01	-0.02	-0.05	-0.18	0.03	0.06	0.06	0.17	0.05	-0.08	0.12	0.33	-0.20	-0.01	0.03	-0.03	-0.12	0.06	-0.20	-0.05
ENSG00000072415	0.23	-0.01	-0.23	0.03	0.10	-0.18	-0.26	-0.12	-0.33	-0.30	0.12	-0.13	-0.31	-0.26	-0.15	0.31	-0.26	0.08	-0.53	-0.25	-0.10	0.29	0.03	0.05	-0.21	0.01	0.17	-0.33	-0.22	0.26	-0.38	-0.35	-0.30	0.10	0.01	-0.08	0.23	0.22	0.12	0.02	0.21	-0.32	0.06	0.04	0.13	-0.09	0.23	-0.32	-0.04
ENSG00000204580	0.43	0.16	-0.38	0.08	-0.02	-0.12	-0.07	-0.22	-0.26	-0.32	0.01	-0.10	-0.42	-0.12	-0.11	0.46	-0.21	0.06	-0.42	-0.05	0.06	0.45	-0.04	0.18	-0.09	0.20	0.10	-0.26	-0.18	0.05	-0.22	-0.25	-0.20	0.25	-0.14	0.15	0.21	0.37	0.19	0.22	0.43	-0.46	0.12	0.16	-0.06	0.10	0.21	-0.46	-0.09
ENSG00000241878	0.43	0.44	-0.11	0.47	0.41	-0.12	-0.17	-0.35	-0.13	-0.20	-0.40	0.17	-0.38	-0.54	-0.53	0.27	0.29	0.32	-0.34	-0.43	0.28	0.32	-0.37	0.45	-0.54	0.38	-0.22	-0.36	-0.18	0.12	-0.51	-0.51	-0.59	0.33	0.01	0.45	0.28	0.51	0.60	0.43	0.51	-0.41	0.37	0.47	0.10	0.45	0.40	-0.33	-0.41
ENSG00000111859	-0.14	0.19	0.04	0.21	0.14	0.26	0.35	0.18	0.44	0.26	-0.18	-0.06	0.40	0.07	0.02	-0.18	0.06	0.24	0.22	0.15	0.00	-0.21	-0.16	0.06	-0.10	-0.02	0.11	0.21	0.13	-0.45	0.12	0.13	-0.08	0.15	0.39	0.14	-0.11	-0.09	0.18	0.04	0.08	0.21	0.18	0.29	-0.25	0.21	-0.19	0.30	0.19
ENSG00000198431	0.29	0.13	-0.29	0.13	0.24	-0.18	-0.26	-0.22	-0.22	-0.45	-0.07	0.01	-0.29	-0.33	-0.24	0.29	-0.04	0.17	-0.51	-0.34	0.05	0.31	-0.13	0.21	-0.40	0.17	0.05	-0.42	-0.27	0.23	-0.41	-0.39	-0.38	0.21	0.04	0.07	0.37	0.29	0.28	0.16	0.38	-0.41	0.17	0.10	0.06	0.14	0.27	-0.41	-0.15
ENSG00000128585	-0.18	-0.06	0.10	-0.02	-0.03	0.28	0.36	0.24	0.26	0.24	0.17	-0.10	0.47	0.18	0.18	-0.17	-0.36	0.12	0.09	0.20	-0.12	-0.19	-0.04	-0.27	0.14	-0.16	0.31	0.19	0.18	-0.21	0.14	0.19	-0.04	-0.11	0.45	-0.12	-0.21	-0.15	-0.02	-0.21	-0.09	0.16	-0.01	0.03	-0.23	-0.15	-0.20	0.21	0.25
ENSG00000163660	-0.24	-0.05	0.07	-0.13	-0.11	0.16	0.17	0.17	0.14	0.16	0.07	-0.22	0.26	0.10	0.09	-0.19	-0.30	0.08	-0.04	0.14	-0.04	-0.22	0.00	-0.36	-0.04	-0.11	0.40	0.13	0.07	0.03	0.05	0.13	-0.05	-0.16	0.21	-0.15	0.07	-0.21	-0.05	-0.06	-0.07	0.05	0.00	-0.04	-0.15	-0.18	-0.19	0.15	0.22
ENSG00000138185	0.13	-0.09	-0.17	-0.12	-0.08	-0.08	-0.14	0.02	-0.31	-0.28	0.15	-0.22	-0.24	0.05	0.09	0.17	-0.45	-0.03	-0.40	0.07	-0.24	0.16	0.07	-0.14	0.01	-0.09	0.32	-0.16	-0.16	0.21	-0.08	-0.04	-0.14	0.01	-0.07	-0.15	0.08	0.04	-0.12	-0.07	0.09	-0.20	0.00	-0.04	0.14	-0.19	0.17	-0.28	0.11
ENSG00000162105	0.41	0.31	-0.24	0.38	0.19	-0.10	-0.12	-0.18	-0.25	-0.20	-0.20	0.03	-0.31	-0.20	-0.24	0.27	0.02	0.21	-0.13	-0.03	0.18	0.25	-0.25	0.36	-0.22	0.36	-0.08	-0.23	-0.05	0.04	-0.18	-0.23	-0.20	0.15	-0.01	0.34	0.13	0.29	0.29	0.32	0.44	-0.22	0.25	0.36	-0.01	0.09	0.23	-0.14	-0.23
ENSG00000135829	-0.03	0.14	-0.02	0.09	0.12	0.15	0.16	0.13	0.08	0.07	0.01	-0.08	0.19	-0.13	-0.08	0.04	-0.18	0.21	-0.21	-0.04	-0.02	0.03	-0.18	-0.07	-0.22	0.04	0.25	-0.05	0.03	-0.02	-0.15	-0.10	-0.23	0.12	0.33	0.08	0.00	0.12	0.28	0.07	0.11	-0.08	0.21	0.25	-0.19	0.11	0.04	0.00	0.02
ENSG00000069812	0.30	-0.08	-0.44	-0.19	-0.22	-0.14	-0.10	-0.07	-0.30	-0.37	0.34	-0.22	-0.31	-0.01	0.06	0.41	-0.37	-0.11	-0.48	0.01	-0.03	0.49	0.23	0.06	0.13	0.07	0.20	-0.26	-0.25	0.01	-0.10	-0.13	-0.08	0.12	-0.11	0.03	0.18	0.29	0.05	0.10	0.25	-0.37	-0.11	0.06	0.04	-0.01	0.05	-0.43	0.02
ENSG00000278217	-0.17	0.05	-0.02	0.09	0.02	0.22	0.34	0.17	0.31	0.16	0.04	-0.12	0.22	0.13	0.08	-0.15	-0.23	0.03	0.13	0.17	-0.10	-0.22	0.04	-0.08	0.05	-0.01	0.29	0.22	0.20	-0.22	0.05	0.08	0.15	0.04	0.25	0.11	-0.04	-0.06	0.07	0.02	0.15	0.16	-0.06	0.08	-0.17	0.03	-0.19	0.17	0.14
ENSG00000196470	0.32	0.13	-0.25	0.15	0.22	-0.15	-0.26	-0.22	-0.25	-0.37	-0.05	-0.12	-0.33	-0.36	-0.29	0.31	-0.06	0.23	-0.48	-0.37	0.09	0.30	-0.10	0.13	-0.35	0.20	-0.02	-0.39	-0.28	0.25	-0.44	-0.41	-0.44	0.19	0.08	0.06	0.39	0.27	0.24	0.22	0.37	-0.28	0.20	0.16	0.24	0.07	0.19	-0.35	-0.18
ENSG00000106460	0.21	-0.07	-0.22	-0.06	0.02	-0.17	-0.14	-0.02	-0.35	-0.25	0.20	-0.08	-0.22	-0.10	0.01	0.28	-0.36	-0.02	-0.54	-0.12	-0.14	0.36	0.14	-0.06	-0.09	0.03	0.16	-0.29	-0.17	0.30	-0.22	-0.20	-0.13	0.09	-0.01	-0.08	0.16	0.20	0.05	0.02	0.15	-0.36	0.01	0.01	0.08	-0.04	0.27	-0.41	-0.01
ENSG00000107862	0.55	0.35	-0.21	0.40	0.31	-0.13	-0.16	-0.23	-0.28	-0.32	-0.13	0.09	-0.21	-0.27	-0.25	0.31	-0.03	0.21	-0.34	-0.18	0.25	0.41	-0.26	0.42	-0.33	0.31	-0.14	-0.33	-0.16	0.09	-0.26	-0.28	-0.47	0.32	0.15	0.34	0.22	0.47	0.40	0.33	0.52	-0.41	0.32	0.37	-0.06	0.25	0.38	-0.37	-0.32
ENSG00000198752	0.36	0.24	-0.25	0.30	0.22	0.01	0.10	-0.09	-0.03	-0.18	-0.02	0.01	0.07	-0.14	-0.16	0.13	-0.11	0.27	-0.16	-0.10	0.22	0.23	-0.20	0.33	-0.16	0.22	-0.11	-0.21	-0.01	-0.01	-0.12	-0.14	-0.30	0.23	0.26	0.29	0.18	0.29	0.30	0.25	0.43	-0.20	0.23	0.27	-0.12	0.17	0.15	-0.19	-0.28
ENSG00000101972	0.04	0.10	-0.09	0.00	0.02	0.13	0.18	0.13	0.10	0.07	0.09	-0.12	0.19	-0.03	0.04	0.03	-0.29	0.16	-0.27	-0.01	-0.01	0.13	0.01	-0.16	-0.11	0.01	0.25	-0.07	0.01	-0.03	-0.07	-0.02	-0.19	0.10	0.34	0.08	0.08	0.12	0.21	0.07	0.14	-0.08	0.08	0.20	-0.10	0.06	-0.01	-0.06	0.15
ENSG00000100106	0.23	0.37	0.01	0.39	0.33	0.06	0.02	-0.16	0.10	-0.04	-0.42	0.08	0.02	-0.33	-0.39	0.10	0.29	0.37	-0.06	-0.18	0.26	0.06	-0.44	0.32	-0.38	0.31	-0.25	-0.10	0.00	-0.11	-0.22	-0.24	-0.35	0.32	0.20	0.41	0.19	0.28	0.43	0.38	0.41	-0.07	0.37	0.47	-0.22	0.37	0.11	-0.02	-0.31
ENSG00000189143	0.46	0.21	-0.29	0.13	0.11	-0.21	-0.25	-0.18	-0.34	-0.41	0.02	-0.01	-0.36	-0.20	-0.19	0.42	-0.02	0.03	-0.45	-0.15	0.21	0.45	0.07	0.30	-0.17	0.28	-0.21	-0.42	-0.18	0.18	-0.23	-0.29	-0.31	0.22	-0.07	0.27	0.39	0.39	0.24	0.37	0.53	-0.42	0.13	0.21	-0.10	0.15	0.30	-0.48	-0.40
ENSG00000162736	0.36	0.25	-0.19	0.06	0.05	-0.06	-0.11	-0.16	-0.22	-0.25	-0.05	-0.10	-0.16	-0.18	-0.20	0.28	-0.12	0.15	-0.39	-0.07	0.20	0.29	-0.11	0.09	-0.17	0.14	-0.01	-0.24	-0.11	0.14	-0.19	-0.19	-0.36	0.22	0.07	0.22	0.33	0.32	0.21	0.33	0.42	-0.33	0.22	0.24	-0.14	0.16	0.22	-0.37	-0.24
ENSG00000177469	-0.03	0.26	0.02	0.21	0.14	0.22	0.31	0.22	0.43	0.28	-0.20	-0.10	0.43	-0.02	-0.04	-0.14	0.14	0.31	0.19	0.08	0.11	-0.11	-0.09	0.02	-0.08	0.07	-0.05	0.23	0.17	-0.44	0.04	0.02	-0.01	0.24	0.52	0.30	-0.08	0.04	0.26	0.16	0.23	0.26	0.21	0.35	-0.39	0.29	-0.15	0.27	0.06
ENSG00000100330	0.41	0.32	-0.12	0.24	0.19	0.08	0.07	-0.17	-0.03	-0.09	-0.11	-0.03	0.04	-0.20	-0.16	0.21	-0.12	0.29	-0.27	-0.12	0.24	0.25	-0.18	0.18	-0.26	0.19	-0.08	-0.22	0.03	0.07	-0.16	-0.13	-0.44	0.24	0.28	0.28	0.25	0.32	0.37	0.29	0.40	-0.24	0.30	0.30	-0.09	0.20	0.22	-0.24	-0.18
ENSG00000173848	0.18	0.02	-0.20	0.11	0.05	0.09	0.12	0.04	0.08	-0.11	0.16	-0.10	-0.05	-0.19	-0.03	0.23	-0.26	0.05	-0.36	-0.15	-0.09	0.22	0.16	0.12	-0.16	0.09	0.19	-0.15	0.03	-0.12	-0.26	-0.24	-0.21	0.18	0.23	0.12	0.14	0.23	0.32	0.03	0.32	-0.15	-0.05	0.18	-0.07	0.10	0.09	-0.17	0.04
ENSG00000136156	-0.15	0.16	0.12	0.12	0.06	0.29	0.34	0.13	0.37	0.19	-0.02	-0.04	0.50	0.15	0.01	-0.22	0.02	0.19	0.34	0.19	0.11	-0.33	-0.19	0.00	0.07	-0.06	-0.04	0.20	0.28	-0.30	0.23	0.21	-0.01	0.06	0.38	0.11	-0.06	-0.15	-0.02	0.08	0.11	0.23	0.12	0.11	-0.34	0.06	-0.21	0.29	-0.11
ENSG00000185591	0.42	0.19	-0.32	0.09	0.06	-0.04	0.00	-0.07	-0.17	-0.24	0.11	-0.09	-0.14	-0.11	-0.03	0.32	-0.32	0.11	-0.45	-0.07	0.09	0.41	0.02	0.16	-0.16	0.11	0.11	-0.29	-0.10	0.07	-0.18	-0.18	-0.33	0.23	0.17	0.21	0.26	0.34	0.25	0.23	0.43	-0.40	0.13	0.22	-0.05	0.13	0.22	-0.38	-0.09
ENSG00000157827	-0.16	0.16	0.03	-0.04	-0.05	0.27	0.24	0.15	0.39	0.25	-0.06	-0.19	0.50	0.16	0.10	-0.26	-0.06	0.28	0.24	0.18	0.11	-0.29	-0.15	-0.18	0.11	-0.07	0.06	0.27	0.15	-0.27	0.24	0.25	0.01	0.06	0.45	0.16	0.03	-0.14	0.02	0.11	0.10	0.34	0.12	0.21	-0.31	0.04	-0.31	0.34	0.15
ENSG00000115839	0.17	-0.06	-0.19	-0.13	-0.09	0.01	-0.03	0.03	-0.17	-0.29	0.17	-0.23	-0.14	0.02	0.03	0.20	-0.40	-0.03	-0.37	0.06	-0.11	0.19	0.12	-0.12	-0.02	-0.04	0.23	-0.22	-0.09	0.08	-0.06	-0.06	-0.21	0.01	0.05	-0.06	0.18	0.07	-0.06	0.04	0.17	-0.22	-0.03	0.03	0.09	-0.15	0.05	-0.26	0.06
ENSG00000204463	0.58	0.34	-0.34	0.26	0.19	-0.18	-0.20	-0.26	-0.32	-0.38	-0.10	0.03	-0.39	-0.25	-0.23	0.44	-0.04	0.18	-0.44	-0.21	0.25	0.49	-0.15	0.35	-0.27	0.32	-0.15	-0.40	-0.21	0.13	-0.30	-0.34	-0.41	0.31	0.04	0.34	0.35	0.47	0.35	0.41	0.61	-0.46	0.26	0.33	-0.05	0.22	0.36	-0.47	-0.33
ENSG00000114439	0.01	0.11	-0.08	0.04	0.11	0.15	0.17	0.14	0.15	0.08	0.06	-0.11	0.26	-0.14	-0.06	0.06	-0.17	0.28	-0.23	-0.12	0.04	0.08	-0.04	-0.12	-0.21	0.02	0.19	-0.08	0.00	-0.04	-0.18	-0.14	-0.26	0.07	0.46	0.03	0.10	0.07	0.26	0.04	0.16	-0.06	0.14	0.20	-0.16	0.10	-0.02	-0.02	0.09
ENSG00000171570	0.52	0.28	-0.39	0.19	0.14	-0.22	-0.25	-0.39	-0.30	-0.46	-0.13	0.00	-0.48	-0.26	-0.24	0.47	0.02	0.11	-0.48	-0.25	0.26	0.51	-0.09	0.43	-0.19	0.32	-0.13	-0.41	-0.27	0.11	-0.30	-0.32	-0.34	0.37	-0.12	0.32	0.43	0.52	0.37	0.41	0.59	-0.44	0.19	0.30	0.07	0.28	0.29	-0.55	-0.32
ENSG00000239899	-0.09	0.07	-0.16	-0.14	-0.16	0.06	0.18	0.11	0.19	0.12	-0.07	-0.18	0.02	-0.02	0.05	0.08	-0.02	0.08	-0.22	0.01	-0.16	0.11	-0.14	-0.12	-0.11	-0.04	0.14	0.11	-0.15	-0.19	-0.06	-0.04	0.04	0.26	0.02	0.17	0.02	0.17	0.22	0.16	0.04	-0.07	0.11	0.27	-0.34	0.29	-0.08	-0.01	0.11
ENSG00000164463	0.16	-0.03	-0.23	-0.12	-0.07	-0.04	-0.07	0.02	-0.19	-0.26	0.18	-0.19	-0.15	0.02	0.06	0.19	-0.44	-0.03	-0.42	0.04	-0.14	0.21	0.12	-0.09	-0.02	-0.06	0.26	-0.23	-0.18	0.17	-0.09	-0.06	-0.19	0.04	0.05	-0.08	0.18	0.09	-0.02	0.01	0.16	-0.24	0.00	0.00	0.13	-0.12	0.08	-0.30	0.13
ENSG00000120451	0.48	0.25	-0.35	0.28	0.23	-0.13	-0.04	-0.27	-0.22	-0.31	-0.10	0.04	-0.24	-0.30	-0.20	0.39	-0.07	0.23	-0.53	-0.30	0.12	0.48	-0.22	0.42	-0.31	0.30	-0.12	-0.40	-0.18	0.15	-0.30	-0.29	-0.33	0.42	0.03	0.35	0.32	0.55	0.50	0.37	0.48	-0.41	0.26	0.43	-0.07	0.38	0.39	-0.48	-0.32
ENSG00000155506	0.59	0.38	-0.30	0.35	0.25	-0.12	-0.05	-0.26	-0.15	-0.21	-0.16	0.05	-0.23	-0.31	-0.26	0.39	0.04	0.33	-0.35	-0.30	0.40	0.44	-0.18	0.39	-0.26	0.37	-0.28	-0.32	-0.07	0.14	-0.31	-0.34	-0.42	0.35	0.11	0.47	0.40	0.47	0.41	0.50	0.63	-0.36	0.33	0.43	-0.09	0.28	0.29	-0.39	-0.47
ENSG00000123104	-0.08	0.20	0.08	0.01	0.09	0.26	0.35	0.18	0.44	0.31	-0.16	-0.08	0.60	0.11	0.10	-0.26	0.04	0.36	0.23	0.08	0.18	-0.24	-0.15	-0.12	0.01	-0.12	-0.03	0.18	0.24	-0.26	0.20	0.22	-0.03	0.09	0.57	0.17	0.05	-0.11	0.10	0.09	0.09	0.31	0.14	0.14	-0.30	0.15	-0.15	0.30	0.08
ENSG00000128881	0.17	-0.08	-0.25	-0.08	-0.09	-0.13	-0.10	-0.08	-0.27	-0.26	0.13	-0.09	-0.27	0.02	0.04	0.20	-0.34	-0.17	-0.37	0.02	-0.16	0.18	0.10	0.00	-0.01	-0.09	0.11	-0.25	-0.17	0.24	-0.07	-0.07	-0.12	0.02	-0.19	-0.06	0.19	0.07	-0.11	0.08	0.07	-0.34	-0.02	0.02	0.27	-0.11	0.14	-0.30	0.02
ENSG00000066777	-0.11	0.07	0.08	-0.01	-0.02	0.32	0.42	0.24	0.34	0.26	0.07	-0.17	0.47	0.18	0.18	-0.17	-0.29	0.16	0.07	0.18	0.00	-0.17	0.01	-0.23	0.06	-0.09	0.21	0.17	0.26	-0.22	0.18	0.22	-0.02	0.04	0.50	0.08	-0.03	-0.10	0.09	0.03	0.09	0.19	0.02	0.14	-0.25	0.02	-0.12	0.19	0.16
ENSG00000152402	0.12	0.34	-0.05	0.50	0.57	-0.22	-0.05	-0.16	-0.04	0.09	-0.31	0.31	0.13	-0.39	-0.30	0.08	0.36	0.49	-0.04	-0.41	0.23	0.08	-0.52	0.24	-0.35	0.36	-0.31	-0.22	-0.15	0.13	-0.32	-0.29	-0.16	0.30	0.31	0.24	0.09	0.25	0.41	0.18	0.18	-0.02	0.43	0.33	-0.05	0.35	0.18	0.03	-0.21
ENSG00000116962	0.35	0.55	-0.14	0.41	0.39	-0.07	-0.04	-0.19	0.12	-0.02	-0.46	0.02	0.08	-0.28	-0.28	0.08	0.42	0.51	0.01	-0.22	0.42	0.14	-0.43	0.36	-0.38	0.24	-0.33	-0.18	-0.03	-0.07	-0.13	-0.13	-0.29	0.42	0.32	0.54	0.23	0.31	0.44	0.45	0.40	0.00	0.56	0.53	-0.08	0.44	0.13	0.03	-0.28
ENSG00000079482	0.16	0.03	-0.11	0.17	0.20	-0.19	-0.22	-0.02	-0.38	-0.33	0.08	-0.05	-0.36	-0.29	-0.27	0.28	-0.24	0.02	-0.45	-0.19	-0.17	0.27	-0.07	0.05	-0.32	0.17	0.22	-0.28	-0.25	0.26	-0.44	-0.41	-0.23	0.18	-0.05	-0.11	0.04	0.27	0.15	0.01	0.20	-0.33	0.16	-0.01	0.10	-0.01	0.31	-0.35	-0.10
ENSG00000107679	-0.08	-0.11	-0.04	-0.14	-0.17	0.07	0.02	0.10	-0.13	-0.12	0.35	-0.10	0.06	0.24	0.19	-0.08	-0.52	-0.22	-0.09	0.28	-0.27	-0.11	0.05	-0.20	0.11	-0.24	0.44	0.01	0.00	0.10	0.14	0.18	0.00	-0.15	-0.04	-0.26	-0.13	-0.10	-0.23	-0.20	-0.09	-0.14	-0.12	-0.19	0.01	-0.32	0.03	-0.05	0.19
ENSG00000134109	0.38	0.08	-0.33	0.07	0.01	-0.16	-0.13	-0.11	-0.32	-0.34	0.16	-0.12	-0.19	-0.11	-0.02	0.37	-0.30	0.00	-0.52	-0.09	0.04	0.40	0.06	0.09	-0.11	0.10	0.11	-0.30	-0.20	0.17	-0.21	-0.21	-0.28	0.20	0.04	0.06	0.30	0.31	0.12	0.20	0.33	-0.46	0.11	0.19	-0.06	0.04	0.21	-0.45	-0.11
ENSG00000080503	-0.14	0.25	0.10	0.21	0.17	0.18	0.26	0.18	0.42	0.34	-0.25	-0.06	0.43	-0.08	-0.10	-0.21	0.16	0.37	0.19	0.01	0.10	-0.20	-0.21	-0.01	-0.16	0.05	0.01	0.21	0.14	-0.32	0.00	-0.01	-0.06	0.18	0.46	0.27	-0.03	-0.02	0.27	0.13	0.14	0.21	0.20	0.32	-0.34	0.26	-0.15	0.34	0.08
ENSG00000261821	0.24	0.02	-0.19	-0.02	-0.13	0.01	-0.02	0.02	-0.14	-0.23	0.13	-0.26	-0.25	0.06	-0.01	0.23	-0.39	-0.10	-0.26	0.20	-0.12	0.17	0.17	-0.03	-0.02	-0.04	0.22	-0.09	-0.05	-0.03	-0.07	-0.08	-0.17	0.05	-0.04	-0.04	0.10	0.08	-0.06	0.04	0.28	-0.28	-0.01	-0.04	-0.07	-0.15	0.08	-0.25	0.05
ENSG00000167202	0.48	0.19	-0.32	0.22	0.18	-0.03	0.05	-0.11	-0.18	-0.25	0.06	-0.07	-0.17	-0.14	-0.07	0.33	-0.26	0.20	-0.36	-0.12	0.08	0.41	-0.09	0.23	-0.19	0.22	0.02	-0.26	-0.07	0.00	-0.20	-0.20	-0.30	0.24	0.20	0.23	0.21	0.36	0.27	0.25	0.45	-0.30	0.18	0.25	-0.12	0.12	0.24	-0.31	-0.15
ENSG00000102580	0.09	-0.07	-0.19	-0.08	-0.02	-0.07	-0.06	0.09	-0.19	-0.22	0.29	-0.18	-0.13	-0.08	0.01	0.24	-0.40	-0.07	-0.48	-0.01	-0.26	0.26	0.20	-0.15	-0.09	-0.05	0.34	-0.17	-0.19	0.08	-0.22	-0.20	-0.18	0.09	0.07	-0.11	0.06	0.15	0.01	-0.05	0.11	-0.31	0.00	0.04	0.04	-0.03	0.09	-0.30	0.15
ENSG00000100813	0.32	0.40	-0.07	0.42	0.29	0.14	0.09	-0.13	0.11	-0.06	-0.31	0.04	0.01	-0.25	-0.27	0.12	0.09	0.32	-0.06	-0.10	0.23	0.09	-0.28	0.32	-0.34	0.24	-0.11	-0.12	0.12	-0.08	-0.20	-0.21	-0.38	0.21	0.33	0.42	0.18	0.26	0.44	0.30	0.48	-0.10	0.31	0.42	-0.13	0.26	0.14	-0.05	-0.22
ENSG00000158014	0.43	0.03	-0.34	0.02	-0.04	-0.20	-0.19	-0.23	-0.41	-0.39	0.13	-0.03	-0.50	-0.08	-0.01	0.44	-0.32	-0.11	-0.53	-0.10	0.00	0.45	0.07	0.30	-0.08	0.13	0.03	-0.41	-0.18	0.23	-0.17	-0.18	-0.18	0.17	-0.27	0.06	0.28	0.36	0.19	0.15	0.38	-0.50	-0.06	0.01	0.03	0.01	0.39	-0.55	-0.20
ENSG00000144893	0.22	-0.02	-0.19	0.03	0.09	-0.16	-0.22	-0.01	-0.37	-0.30	0.13	-0.15	-0.23	-0.11	-0.09	0.28	-0.32	0.05	-0.34	0.02	-0.18	0.25	-0.02	0.01	-0.15	0.02	0.23	-0.19	-0.23	0.17	-0.22	-0.22	-0.16	0.07	0.01	-0.10	0.07	0.14	-0.02	-0.04	0.15	-0.25	0.06	-0.04	0.13	-0.12	0.16	-0.23	0.09
ENSG00000047644	0.23	0.15	-0.12	0.22	0.10	0.03	0.05	0.03	0.00	-0.16	0.16	-0.15	0.19	-0.02	0.01	0.20	-0.26	0.15	-0.22	0.06	-0.02	0.18	0.03	0.14	0.03	0.09	0.06	-0.09	-0.02	-0.15	-0.05	-0.08	-0.24	0.31	0.30	0.15	0.07	0.22	0.11	0.11	0.34	-0.17	0.11	0.23	-0.14	0.07	0.01	-0.14	-0.03
ENSG00000110713	0.14	0.23	-0.05	0.20	0.17	0.18	0.19	0.04	0.17	0.04	-0.08	-0.09	0.23	-0.15	-0.12	0.09	-0.11	0.28	-0.19	-0.06	0.06	0.10	-0.17	0.08	-0.23	0.06	0.09	-0.08	0.08	-0.11	-0.14	-0.12	-0.34	0.19	0.43	0.22	0.10	0.21	0.36	0.15	0.28	-0.08	0.24	0.36	-0.26	0.20	0.03	-0.04	-0.04
ENSG00000075539	-0.26	-0.02	0.10	-0.03	0.01	0.17	0.30	0.30	0.32	0.33	0.03	0.03	0.68	0.20	0.21	-0.34	-0.10	0.09	0.22	0.20	0.00	-0.25	-0.09	-0.17	0.17	-0.19	0.13	0.27	0.16	-0.34	0.25	0.29	0.09	-0.04	0.46	-0.05	-0.18	-0.16	-0.02	-0.18	-0.16	0.22	-0.05	0.04	-0.37	0.01	-0.27	0.33	0.22
ENSG00000150593	0.03	0.16	-0.02	0.14	0.13	0.12	0.14	0.05	0.12	-0.07	-0.04	-0.15	0.03	-0.16	-0.17	0.09	-0.17	0.16	-0.23	-0.04	-0.07	0.02	-0.02	-0.09	-0.25	0.06	0.25	-0.03	0.03	-0.03	-0.27	-0.25	-0.24	0.18	0.25	0.10	0.14	0.10	0.17	0.14	0.28	-0.18	0.16	0.12	-0.14	0.14	0.05	-0.10	0.05
ENSG00000163931	0.54	0.41	-0.34	0.33	0.37	-0.17	-0.13	-0.39	-0.13	-0.33	-0.32	0.19	-0.30	-0.42	-0.35	0.38	0.28	0.35	-0.43	-0.44	0.38	0.42	-0.31	0.53	-0.44	0.38	-0.38	-0.46	-0.16	0.15	-0.39	-0.40	-0.44	0.41	0.02	0.48	0.52	0.50	0.53	0.55	0.64	-0.39	0.35	0.39	-0.06	0.45	0.38	-0.43	-0.51
ENSG00000071189	-0.07	-0.05	0.00	-0.05	0.05	0.16	0.18	0.22	0.13	0.05	0.14	-0.09	0.32	0.00	0.06	-0.07	-0.31	0.08	-0.19	0.03	-0.10	-0.03	0.03	-0.22	-0.07	-0.08	0.26	0.02	0.07	-0.06	-0.04	0.02	-0.19	0.01	0.31	-0.07	0.03	-0.05	0.03	-0.05	0.01	-0.06	0.00	0.06	-0.15	-0.04	-0.06	0.00	0.15
ENSG00000242550	0.10	-0.09	-0.25	-0.09	0.02	-0.21	-0.29	0.00	-0.42	-0.37	0.15	-0.16	-0.39	-0.19	-0.12	0.28	-0.27	-0.02	-0.50	-0.11	-0.26	0.30	-0.01	-0.01	-0.17	0.06	0.28	-0.24	-0.35	0.24	-0.31	-0.29	-0.08	0.10	-0.15	-0.11	0.07	0.20	0.04	-0.01	0.07	-0.25	0.08	0.04	0.12	-0.03	0.18	-0.32	0.05
ENSG00000117139	0.33	0.15	-0.29	0.11	0.04	0.02	-0.01	-0.07	-0.09	-0.23	0.05	-0.16	-0.11	-0.17	-0.13	0.28	-0.21	0.13	-0.39	-0.09	0.05	0.29	0.04	0.12	-0.23	0.08	0.09	-0.30	-0.07	0.07	-0.21	-0.22	-0.39	0.12	0.17	0.12	0.29	0.24	0.23	0.19	0.34	-0.25	0.15	0.28	0.02	0.05	0.11	-0.27	-0.06
ENSG00000165507	0.58	0.23	-0.36	0.17	0.12	-0.20	-0.16	-0.24	-0.23	-0.36	0.00	-0.02	-0.41	-0.19	-0.07	0.53	-0.04	0.03	-0.50	-0.24	0.19	0.62	0.20	0.34	-0.16	0.21	-0.14	-0.36	-0.21	0.02	-0.30	-0.34	-0.36	0.36	0.04	0.24	0.35	0.47	0.28	0.29	0.55	-0.48	0.14	0.24	-0.01	0.28	0.27	-0.58	-0.19
ENSG00000198734	-0.01	0.38	0.14	0.24	0.26	0.14	0.17	-0.04	0.32	0.23	-0.33	0.13	0.36	-0.10	-0.12	-0.12	0.28	0.38	0.13	-0.06	0.18	-0.15	-0.32	0.03	-0.19	0.10	-0.16	0.07	0.11	-0.20	0.01	0.01	-0.20	0.24	0.33	0.30	0.11	0.06	0.21	0.25	0.22	0.21	0.28	0.29	-0.16	0.29	-0.08	0.23	-0.03
ENSG00000175387	-0.10	-0.08	0.06	-0.05	0.02	0.11	0.13	0.14	-0.03	0.03	0.17	-0.04	0.23	0.09	0.11	-0.04	-0.41	-0.04	-0.16	0.13	-0.14	-0.08	-0.02	-0.13	-0.01	-0.20	0.35	-0.03	0.07	0.00	0.03	0.08	-0.14	-0.08	0.22	-0.17	-0.06	-0.06	-0.03	-0.14	-0.06	-0.18	-0.04	-0.04	-0.09	-0.16	0.04	-0.02	0.12
ENSG00000124467	0.34	0.10	-0.19	0.13	0.08	-0.27	-0.29	-0.10	-0.44	-0.38	0.02	-0.09	-0.39	-0.11	-0.15	0.23	-0.19	-0.05	-0.31	-0.02	0.06	0.25	-0.03	0.11	-0.12	0.11	0.08	-0.22	-0.20	0.20	-0.21	-0.20	-0.19	0.14	-0.13	0.04	0.15	0.24	0.01	0.16	0.31	-0.35	0.13	0.05	0.06	-0.05	0.31	-0.36	-0.25
ENSG00000143570	0.13	0.35	-0.06	0.11	0.12	0.05	0.05	-0.14	0.10	0.02	-0.31	0.07	-0.01	-0.19	-0.15	0.15	0.22	0.21	-0.22	-0.17	0.23	0.13	-0.32	0.23	-0.19	0.14	-0.15	-0.11	-0.02	-0.03	-0.12	-0.10	-0.21	0.38	0.02	0.37	0.17	0.33	0.42	0.35	0.28	-0.19	0.32	0.37	-0.28	0.46	0.16	-0.20	-0.28
ENSG00000101191	0.35	0.31	-0.19	0.27	0.18	0.07	0.06	-0.09	-0.05	-0.10	-0.12	-0.04	-0.04	-0.18	-0.20	0.20	-0.11	0.27	-0.23	-0.07	0.16	0.24	-0.19	0.22	-0.25	0.19	-0.02	-0.23	0.03	0.02	-0.17	-0.18	-0.37	0.18	0.26	0.29	0.17	0.30	0.35	0.29	0.42	-0.16	0.29	0.38	-0.08	0.13	0.17	-0.16	-0.18
ENSG00000105810	-0.12	0.22	0.12	0.14	0.19	0.18	0.33	0.19	0.36	0.44	-0.15	0.02	0.50	-0.07	-0.05	-0.14	0.04	0.40	0.16	-0.02	0.13	-0.14	-0.23	-0.09	-0.09	0.00	0.02	0.16	0.19	-0.17	0.00	0.02	-0.03	0.14	0.51	0.19	-0.07	0.02	0.24	0.06	0.06	0.25	0.21	0.23	-0.25	0.19	-0.11	0.30	0.06
ENSG00000138767	0.20	-0.05	-0.24	0.04	0.05	-0.14	-0.10	-0.06	-0.27	-0.28	0.22	-0.05	-0.18	-0.04	0.04	0.24	-0.42	-0.04	-0.45	-0.07	-0.17	0.28	0.09	-0.01	-0.01	0.08	0.19	-0.28	-0.17	0.16	-0.17	-0.15	-0.14	0.11	-0.01	-0.05	0.15	0.19	0.00	0.02	0.20	-0.34	-0.07	0.04	0.13	-0.10	0.12	-0.33	0.05
ENSG00000100888	0.50	0.24	-0.25	0.20	0.20	-0.06	-0.02	-0.16	-0.19	-0.21	-0.01	-0.01	-0.03	-0.18	-0.09	0.33	-0.17	0.26	-0.42	-0.17	0.21	0.46	-0.13	0.23	-0.21	0.19	-0.05	-0.30	-0.10	0.08	-0.18	-0.17	-0.41	0.28	0.28	0.27	0.27	0.42	0.36	0.27	0.42	-0.32	0.24	0.35	-0.06	0.21	0.27	-0.35	-0.17
ENSG00000124782	0.32	0.30	-0.12	0.21	0.09	0.13	0.15	-0.03	0.09	-0.03	-0.04	-0.07	0.10	-0.13	-0.15	0.14	-0.10	0.19	-0.13	0.04	0.17	0.20	-0.04	0.16	-0.13	0.11	0.00	-0.03	0.12	-0.14	-0.12	-0.14	-0.30	0.20	0.31	0.35	0.12	0.27	0.31	0.24	0.42	-0.14	0.21	0.30	-0.25	0.21	0.08	-0.11	-0.12
ENSG00000173214	-0.09	-0.21	-0.03	-0.13	-0.22	0.09	0.11	0.16	-0.09	-0.08	0.23	-0.23	0.03	0.23	0.17	-0.02	-0.48	-0.11	-0.10	0.32	-0.26	-0.09	0.07	-0.29	0.14	-0.12	0.42	0.06	0.01	-0.04	0.15	0.16	0.03	-0.18	-0.05	-0.24	-0.07	-0.22	-0.25	-0.15	-0.08	-0.10	-0.16	-0.10	-0.12	-0.36	-0.06	0.03	0.26
ENSG00000139218	-0.23	0.00	0.08	-0.10	-0.06	0.29	0.38	0.31	0.34	0.30	0.11	-0.13	0.52	0.20	0.18	-0.25	-0.29	0.10	0.10	0.23	-0.03	-0.25	0.01	-0.30	0.09	-0.17	0.27	0.20	0.21	-0.20	0.20	0.24	0.02	-0.08	0.44	0.00	-0.06	-0.20	0.00	-0.04	-0.04	0.16	-0.03	0.07	-0.27	-0.06	-0.19	0.25	0.23
ENSG00000170248	-0.02	0.04	0.08	0.05	0.02	0.26	0.24	0.15	0.17	0.04	0.11	-0.18	0.23	0.02	0.01	0.05	-0.35	0.05	-0.12	0.14	-0.11	-0.06	0.04	-0.14	-0.09	-0.07	0.30	0.06	0.16	-0.12	-0.04	-0.01	-0.22	0.04	0.36	0.01	0.01	0.01	0.07	0.00	0.15	-0.10	0.05	0.13	-0.17	-0.02	-0.07	0.00	0.11
ENSG00000125944	-0.08	0.02	0.04	0.07	0.07	0.11	0.10	0.06	0.02	0.01	0.09	-0.08	0.12	-0.10	-0.11	0.02	-0.26	0.10	-0.13	0.01	-0.06	-0.08	-0.10	-0.17	-0.08	0.02	0.33	0.03	0.05	0.00	-0.18	-0.14	-0.16	-0.01	0.22	-0.05	0.00	0.03	0.08	-0.02	0.09	-0.10	0.06	0.05	-0.13	-0.08	-0.04	0.01	0.06
ENSG00000167460	-0.25	0.14	0.13	0.14	0.10	0.24	0.30	0.20	0.40	0.24	-0.17	-0.06	0.51	0.04	-0.10	-0.34	0.10	0.23	0.27	0.18	0.05	-0.32	-0.23	-0.04	-0.04	-0.05	0.07	0.26	0.15	-0.36	0.12	0.13	-0.05	0.02	0.37	0.16	-0.10	-0.10	0.12	0.05	0.04	0.26	0.13	0.22	-0.41	0.12	-0.25	0.37	0.02
ENSG00000168385	-0.11	0.21	0.01	0.23	0.14	0.22	0.28	0.05	0.26	0.16	-0.09	-0.01	0.35	-0.02	-0.05	-0.10	0.01	0.29	0.08	0.02	0.02	-0.18	-0.29	0.02	-0.08	0.09	0.05	0.05	0.11	-0.21	0.03	0.04	-0.06	0.12	0.39	0.14	-0.03	0.03	0.26	0.12	0.14	0.16	0.19	0.32	-0.30	0.16	-0.08	0.20	0.02
ENSG00000065000	0.44	0.35	-0.18	0.42	0.31	-0.04	-0.04	-0.26	-0.08	-0.19	-0.28	0.09	-0.12	-0.29	-0.31	0.26	0.14	0.37	-0.20	-0.22	0.31	0.27	-0.34	0.40	-0.27	0.41	-0.27	-0.22	-0.08	0.02	-0.25	-0.28	-0.39	0.30	0.11	0.41	0.28	0.37	0.40	0.40	0.53	-0.26	0.33	0.42	-0.16	0.28	0.19	-0.24	-0.37
ENSG00000078747	-0.05	0.01	0.10	0.01	0.05	0.18	0.18	0.09	0.07	0.09	0.15	-0.12	0.21	-0.07	-0.05	0.09	-0.33	0.10	-0.17	0.03	-0.10	-0.02	-0.01	-0.24	-0.13	-0.05	0.32	0.02	0.09	0.04	-0.14	-0.10	-0.22	-0.01	0.29	-0.10	0.02	0.02	0.06	-0.06	0.05	-0.11	0.05	0.03	-0.05	-0.06	-0.06	-0.03	0.11
ENSG00000171634	-0.06	0.13	-0.02	0.12	0.14	0.18	0.29	0.18	0.25	0.17	0.01	-0.01	0.47	0.08	0.03	-0.17	-0.14	0.27	0.08	0.10	0.11	-0.15	-0.20	-0.02	-0.09	0.00	0.04	-0.01	0.09	-0.09	0.13	0.16	-0.17	0.00	0.37	0.08	0.04	-0.08	0.12	0.07	0.09	0.08	0.14	0.17	-0.20	0.00	-0.09	0.16	-0.03
ENSG00000144655	0.47	0.10	-0.44	0.07	-0.02	-0.23	-0.15	-0.23	-0.30	-0.41	0.16	-0.12	-0.35	-0.15	-0.05	0.46	-0.27	0.01	-0.60	-0.16	0.09	0.53	0.12	0.22	-0.07	0.22	0.06	-0.37	-0.27	0.12	-0.26	-0.26	-0.24	0.33	-0.12	0.15	0.36	0.45	0.24	0.25	0.48	-0.55	0.04	0.17	0.01	0.14	0.26	-0.59	-0.15
ENSG00000124789	0.27	0.07	-0.26	-0.02	-0.02	-0.04	-0.01	-0.02	-0.20	-0.24	0.21	-0.10	-0.14	-0.02	0.00	0.26	-0.41	-0.02	-0.43	0.01	-0.04	0.29	0.06	0.01	-0.08	-0.02	0.18	-0.25	-0.17	0.15	-0.14	-0.12	-0.32	0.10	0.06	-0.01	0.18	0.21	0.08	0.09	0.26	-0.34	0.08	0.06	0.06	-0.05	0.16	-0.37	-0.03
ENSG00000171992	0.50	0.28	-0.34	0.22	0.17	-0.18	-0.18	-0.23	-0.29	-0.41	-0.08	-0.03	-0.38	-0.20	-0.24	0.39	-0.07	0.16	-0.37	-0.14	0.21	0.43	-0.06	0.35	-0.18	0.28	-0.05	-0.37	-0.17	0.07	-0.26	-0.31	-0.31	0.29	-0.02	0.27	0.31	0.40	0.24	0.34	0.58	-0.42	0.18	0.20	0.02	0.18	0.28	-0.46	-0.28
ENSG00000204256	0.49	0.32	-0.29	0.29	0.24	-0.13	-0.13	-0.23	-0.21	-0.32	-0.08	0.00	-0.27	-0.28	-0.25	0.35	-0.08	0.19	-0.42	-0.21	0.23	0.43	-0.06	0.32	-0.26	0.27	-0.06	-0.33	-0.16	0.08	-0.34	-0.35	-0.43	0.30	0.15	0.32	0.35	0.44	0.35	0.35	0.59	-0.39	0.25	0.31	0.04	0.24	0.24	-0.42	-0.26
ENSG00000152332	0.06	-0.11	-0.23	-0.19	-0.17	-0.02	0.04	0.07	-0.13	-0.18	0.22	-0.17	-0.02	0.13	0.19	0.11	-0.47	-0.08	-0.38	0.08	-0.09	0.17	0.15	-0.15	0.13	-0.09	0.33	-0.14	-0.10	0.06	0.03	0.06	-0.05	0.02	0.07	-0.09	0.16	0.05	-0.03	-0.01	0.12	-0.21	-0.13	0.00	0.00	-0.12	0.04	-0.24	0.15
ENSG00000122786	-0.02	0.34	0.02	0.27	0.25	0.18	0.24	0.03	0.39	0.23	-0.30	-0.03	0.41	-0.09	-0.14	-0.17	0.25	0.43	0.23	-0.06	0.26	-0.21	-0.30	0.08	-0.16	0.08	-0.16	0.07	0.18	-0.21	0.03	0.04	-0.09	0.20	0.48	0.31	0.10	0.01	0.26	0.24	0.21	0.29	0.31	0.36	-0.22	0.25	-0.12	0.30	-0.09
ENSG00000164190	-0.06	0.06	-0.05	-0.04	0.07	0.07	0.13	0.10	0.04	-0.04	0.06	-0.07	0.16	0.08	0.02	-0.08	-0.30	0.08	-0.15	0.09	0.01	-0.06	-0.03	-0.15	-0.01	-0.06	0.25	-0.05	0.00	0.07	0.01	0.07	-0.08	0.04	0.20	-0.02	0.12	-0.03	0.00	0.05	0.14	-0.06	0.05	-0.03	-0.04	-0.04	0.02	-0.08	0.07
ENSG00000187772	-0.12	0.23	0.12	0.17	0.19	0.24	0.31	0.17	0.36	0.34	-0.19	-0.07	0.36	-0.10	-0.06	-0.12	0.05	0.38	0.11	-0.03	0.03	-0.15	-0.24	-0.12	-0.19	0.11	0.09	0.17	0.14	-0.23	-0.05	-0.01	-0.02	0.17	0.48	0.22	-0.06	0.03	0.32	0.09	0.12	0.27	0.19	0.28	-0.25	0.26	-0.10	0.28	0.13
ENSG00000259753	0.35	0.13	-0.34	-0.02	-0.03	-0.26	-0.31	-0.19	-0.39	-0.40	-0.04	-0.06	-0.53	-0.17	-0.10	0.25	-0.21	-0.12	-0.58	-0.17	-0.01	0.40	0.08	0.21	-0.19	-0.02	0.11	-0.39	-0.28	0.30	-0.28	-0.26	-0.23	0.19	-0.19	0.09	0.29	0.33	0.21	0.17	0.30	-0.50	0.09	0.06	0.16	0.15	0.42	-0.54	-0.08
ENSG00000170242	0.05	0.08	-0.06	0.03	0.10	0.09	0.16	0.11	0.04	0.07	-0.01	-0.09	0.17	-0.12	-0.05	0.05	-0.22	0.24	-0.23	-0.08	0.03	0.08	-0.09	-0.15	-0.18	0.02	0.19	-0.11	0.03	0.04	-0.16	-0.10	-0.14	0.07	0.38	0.00	0.08	0.08	0.24	0.04	0.11	-0.07	0.13	0.12	-0.13	0.06	0.11	-0.05	0.11
ENSG00000134215	0.20	0.07	-0.10	0.01	0.10	-0.01	0.00	0.02	-0.17	-0.10	0.20	-0.10	-0.09	-0.18	-0.07	0.27	-0.31	0.10	-0.44	-0.16	-0.07	0.27	0.08	-0.14	-0.17	0.09	0.10	-0.22	-0.04	0.20	-0.28	-0.25	-0.28	0.15	0.18	0.05	0.17	0.22	0.13	0.14	0.23	-0.27	0.09	0.08	0.06	0.03	0.20	-0.27	-0.07
ENSG00000062725	0.20	-0.06	-0.17	-0.03	0.11	-0.12	-0.14	-0.07	-0.28	-0.31	0.18	-0.11	-0.21	-0.19	-0.09	0.31	-0.28	0.05	-0.53	-0.19	-0.13	0.30	0.04	-0.04	-0.21	0.02	0.15	-0.34	-0.21	0.24	-0.28	-0.24	-0.33	0.09	0.02	-0.09	0.24	0.19	0.08	0.02	0.16	-0.32	0.03	0.02	0.15	-0.04	0.20	-0.36	-0.06
ENSG00000118482	-0.04	0.03	0.03	-0.02	0.01	0.22	0.25	0.18	0.13	0.09	0.12	-0.09	0.29	0.05	0.06	-0.03	-0.36	0.10	-0.13	0.09	-0.09	-0.01	0.01	-0.21	-0.05	-0.10	0.29	0.00	0.11	-0.07	-0.01	0.03	-0.16	-0.02	0.40	-0.04	-0.03	-0.03	0.07	-0.05	0.05	-0.09	0.02	0.06	-0.13	-0.02	-0.03	0.00	0.21
ENSG00000019991	0.16	0.48	0.03	0.30	0.34	0.04	0.10	-0.11	0.10	0.14	-0.42	0.10	0.19	-0.24	-0.26	-0.06	0.28	0.55	0.10	-0.22	0.44	-0.05	-0.57	0.08	-0.37	0.23	-0.20	-0.06	-0.01	0.13	-0.13	-0.10	-0.26	0.23	0.45	0.36	0.20	0.15	0.43	0.35	0.30	0.07	0.48	0.31	-0.13	0.38	0.24	0.10	-0.23
ENSG00000080603	0.47	0.36	-0.25	0.31	0.21	-0.05	-0.07	-0.28	-0.16	-0.32	-0.21	0.09	-0.22	-0.20	-0.26	0.25	0.02	0.22	-0.22	-0.13	0.30	0.30	-0.29	0.43	-0.18	0.28	-0.15	-0.30	-0.07	0.04	-0.18	-0.21	-0.40	0.25	0.07	0.38	0.26	0.41	0.36	0.36	0.54	-0.29	0.26	0.33	-0.08	0.22	0.25	-0.33	-0.36
ENSG00000164307	0.15	0.06	-0.15	0.19	0.10	0.08	0.11	-0.17	-0.06	-0.19	0.10	-0.04	-0.12	-0.09	0.00	0.27	-0.26	0.08	-0.29	-0.13	-0.14	0.18	-0.11	0.00	-0.05	0.24	0.13	-0.10	-0.03	0.03	-0.19	-0.17	-0.10	0.21	0.16	0.11	0.09	0.26	0.19	0.15	0.26	-0.15	0.09	0.26	-0.06	0.09	0.06	-0.21	0.02
ENSG00000102804	0.06	0.22	-0.03	0.01	0.01	0.24	0.20	0.17	0.24	0.15	0.19	-0.20	0.33	-0.03	0.05	0.09	-0.29	0.16	-0.16	0.09	-0.03	0.00	0.16	-0.02	-0.08	-0.14	0.20	0.03	0.13	-0.12	-0.05	-0.05	-0.24	0.17	0.45	0.14	0.10	0.08	0.17	0.07	0.26	-0.05	0.13	0.16	-0.30	0.10	-0.02	0.01	0.15
ENSG00000171988	-0.14	-0.01	0.01	-0.06	-0.02	0.26	0.39	0.37	0.31	0.23	0.23	-0.11	0.52	0.19	0.20	-0.19	-0.36	0.06	0.06	0.21	-0.06	-0.14	0.07	-0.15	0.08	-0.18	0.21	0.14	0.19	-0.26	0.19	0.22	-0.04	0.01	0.47	-0.01	-0.12	-0.13	0.00	-0.08	0.01	0.10	0.00	0.03	-0.27	-0.04	-0.13	0.18	0.14
ENSG00000149311	-0.36	-0.05	0.24	-0.06	0.00	0.26	0.32	0.23	0.37	0.37	-0.05	-0.10	0.59	0.18	0.16	-0.40	-0.09	0.15	0.31	0.21	-0.04	-0.50	-0.19	-0.28	0.02	-0.26	0.22	0.31	0.25	-0.18	0.26	0.32	0.09	-0.16	0.36	-0.07	-0.09	-0.35	-0.09	-0.12	-0.23	0.29	-0.01	0.01	-0.29	-0.10	-0.21	0.47	0.19
ENSG00000135720	0.20	0.27	-0.06	0.15	0.14	0.15	0.15	-0.05	0.11	0.06	-0.09	-0.07	0.13	-0.23	-0.17	0.11	-0.08	0.31	-0.25	-0.16	0.19	0.13	-0.18	0.03	-0.32	0.14	0.00	-0.14	0.04	0.05	-0.19	-0.15	-0.37	0.19	0.33	0.25	0.25	0.23	0.39	0.28	0.31	-0.11	0.27	0.32	-0.17	0.21	0.10	-0.08	-0.12
ENSG00000160285	0.49	0.33	-0.21	0.19	0.15	-0.12	-0.13	-0.19	-0.21	-0.30	-0.12	-0.05	-0.32	-0.27	-0.26	0.25	0.01	0.15	-0.38	-0.18	0.16	0.29	-0.10	0.22	-0.31	0.07	-0.12	-0.37	-0.12	0.27	-0.26	-0.26	-0.51	0.20	-0.07	0.32	0.39	0.32	0.25	0.33	0.43	-0.30	0.23	0.22	0.10	0.21	0.40	-0.39	-0.36
ENSG00000145012	-0.16	0.21	0.15	0.15	0.16	0.25	0.31	0.19	0.45	0.30	-0.19	-0.10	0.62	0.10	0.00	-0.35	0.12	0.34	0.36	0.13	0.16	-0.33	-0.20	-0.06	-0.01	-0.08	-0.02	0.26	0.21	-0.35	0.20	0.20	-0.06	0.06	0.59	0.23	-0.06	-0.13	0.09	0.11	0.06	0.32	0.18	0.30	-0.31	0.15	-0.22	0.42	0.03
ENSG00000105976	-0.15	0.17	0.08	-0.05	0.06	0.24	0.27	0.22	0.48	0.29	-0.13	-0.05	0.54	0.05	0.07	-0.24	0.11	0.27	0.10	0.05	0.09	-0.17	-0.07	-0.18	-0.03	-0.09	-0.02	0.17	0.11	-0.33	0.13	0.15	-0.11	0.10	0.49	0.21	0.05	-0.08	0.14	0.09	0.08	0.24	0.10	0.22	-0.29	0.22	-0.25	0.27	0.14
ENSG00000107104	-0.02	0.35	0.03	0.26	0.26	0.17	0.20	0.10	0.37	0.30	-0.30	-0.07	0.32	-0.24	-0.21	-0.10	0.27	0.50	0.10	-0.16	0.20	-0.09	-0.27	0.02	-0.26	0.19	-0.14	0.13	0.09	-0.20	-0.15	-0.14	-0.18	0.26	0.45	0.35	0.07	0.10	0.37	0.24	0.26	0.25	0.34	0.40	-0.24	0.36	-0.11	0.24	-0.09
ENSG00000164754	-0.04	0.19	0.02	0.01	0.03	0.26	0.28	0.19	0.28	0.17	-0.02	-0.12	0.34	-0.03	-0.02	-0.07	-0.15	0.29	-0.06	0.01	0.12	-0.05	-0.06	-0.19	-0.09	0.00	0.17	0.03	0.18	-0.08	-0.02	0.00	-0.20	0.06	0.45	0.14	0.08	0.00	0.19	0.11	0.19	0.10	0.16	0.18	-0.21	0.08	-0.09	0.09	0.06
ENSG00000100242	0.37	0.21	-0.23	0.04	-0.07	0.05	0.06	-0.16	-0.02	-0.18	-0.11	-0.11	-0.06	0.04	0.01	0.23	-0.09	0.16	-0.19	0.03	0.32	0.26	-0.06	0.21	0.07	0.21	-0.15	-0.14	0.01	-0.09	0.08	0.05	-0.16	0.23	0.09	0.33	0.28	0.26	0.21	0.36	0.45	-0.20	0.14	0.30	-0.28	0.17	0.08	-0.29	-0.24
ENSG00000111405	0.25	0.12	-0.11	0.14	0.14	-0.22	-0.37	-0.21	-0.39	-0.30	-0.15	-0.07	-0.40	-0.40	-0.37	0.41	0.02	0.11	-0.41	-0.20	0.06	0.26	-0.11	0.08	-0.35	0.27	-0.04	-0.29	-0.22	0.38	-0.44	-0.44	-0.24	0.16	-0.12	0.04	0.32	0.27	0.19	0.20	0.28	-0.29	0.24	0.12	0.07	0.05	0.22	-0.32	-0.17
ENSG00000165219	0.09	0.15	0.00	0.14	0.19	0.08	0.10	0.02	-0.01	0.02	-0.02	-0.05	0.22	-0.15	-0.13	0.06	-0.20	0.28	-0.25	-0.08	0.04	0.09	-0.19	-0.10	-0.25	0.05	0.18	-0.10	-0.05	0.10	-0.18	-0.12	-0.37	0.11	0.33	0.02	0.11	0.14	0.21	0.08	0.14	-0.15	0.23	0.19	-0.05	0.09	0.09	-0.10	0.02
ENSG00000101384	0.13	0.42	-0.05	0.45	0.38	0.03	0.11	-0.12	0.23	0.12	-0.35	0.06	0.27	-0.20	-0.20	-0.04	0.35	0.50	0.15	-0.17	0.28	-0.06	-0.39	0.23	-0.27	0.25	-0.28	-0.03	0.03	-0.14	-0.09	-0.08	-0.16	0.33	0.43	0.35	0.14	0.15	0.38	0.29	0.31	0.22	0.41	0.41	-0.14	0.33	0.02	0.21	-0.12
ENSG00000155849	0.34	0.15	-0.09	0.37	0.46	-0.13	-0.20	-0.19	-0.29	-0.30	-0.13	0.08	-0.31	-0.47	-0.39	0.33	0.04	0.31	-0.34	-0.46	0.06	0.35	-0.35	0.37	-0.55	0.32	-0.09	-0.32	-0.15	0.27	-0.50	-0.47	-0.38	0.29	0.14	0.11	0.16	0.38	0.40	0.14	0.32	-0.23	0.34	0.19	0.10	0.24	0.38	-0.29	-0.34
ENSG00000078124	0.19	-0.02	-0.15	-0.06	0.02	-0.07	-0.11	0.05	-0.27	-0.26	0.16	-0.25	-0.22	-0.07	-0.05	0.23	-0.41	0.09	-0.40	-0.01	-0.15	0.22	0.08	-0.10	-0.09	-0.02	0.26	-0.18	-0.11	0.22	-0.20	-0.18	-0.18	0.09	0.03	-0.06	0.12	0.11	-0.04	0.02	0.21	-0.19	0.08	-0.04	0.09	-0.14	0.20	-0.28	-0.01
ENSG00000065613	-0.12	0.20	0.05	0.13	0.17	0.20	0.27	0.14	0.32	0.27	-0.20	0.04	0.36	-0.08	-0.12	-0.11	0.04	0.30	0.07	0.01	0.11	-0.14	-0.18	-0.09	-0.17	0.05	0.06	0.02	0.15	-0.16	-0.04	-0.02	-0.12	0.02	0.40	0.12	0.06	-0.05	0.21	0.11	0.12	0.15	0.15	0.21	-0.16	0.10	-0.17	0.22	0.09
ENSG00000143870	-0.04	0.30	0.08	0.15	0.17	0.16	0.11	0.03	0.22	0.12	-0.13	-0.02	0.25	-0.19	-0.18	-0.02	0.07	0.27	-0.04	-0.06	0.14	-0.12	-0.26	0.01	-0.26	0.09	0.07	0.03	0.08	-0.06	-0.13	-0.10	-0.25	0.19	0.27	0.24	0.13	0.10	0.27	0.19	0.24	0.02	0.25	0.25	-0.19	0.22	-0.09	0.09	-0.12
ENSG00000181555	0.01	0.15	0.01	0.13	0.11	0.22	0.26	0.10	0.17	0.10	-0.01	-0.07	0.31	0.00	-0.06	-0.04	-0.20	0.20	-0.02	0.08	0.08	-0.06	-0.14	-0.10	-0.15	0.00	0.18	-0.01	0.12	-0.09	-0.01	0.02	-0.27	0.01	0.41	0.04	0.03	0.00	0.13	0.09	0.13	-0.04	0.19	0.21	-0.08	0.01	-0.07	0.07	0.04
ENSG00000196547	0.59	0.29	-0.32	0.29	0.15	-0.14	-0.11	-0.32	-0.31	-0.32	-0.13	0.02	-0.37	-0.19	-0.17	0.41	-0.10	0.18	-0.36	-0.17	0.29	0.48	-0.16	0.33	-0.17	0.40	-0.16	-0.33	-0.10	0.19	-0.21	-0.23	-0.26	0.30	0.00	0.38	0.30	0.49	0.38	0.40	0.56	-0.43	0.22	0.34	0.00	0.23	0.38	-0.49	-0.33
ENSG00000109756	0.06	0.02	-0.07	0.17	0.20	0.15	0.25	0.12	0.10	0.05	0.18	0.04	0.31	-0.01	0.03	0.01	-0.29	0.18	-0.11	-0.06	0.01	0.09	-0.13	0.07	-0.14	0.05	0.09	-0.08	0.01	-0.04	-0.04	0.00	-0.22	0.06	0.42	-0.02	-0.02	0.09	0.22	-0.04	0.11	-0.08	0.09	0.13	-0.20	0.04	0.05	-0.05	-0.01
ENSG00000272367	0.21	-0.02	-0.20	-0.01	0.05	-0.13	-0.18	-0.03	-0.31	-0.35	0.15	-0.16	-0.22	-0.11	-0.06	0.22	-0.35	-0.04	-0.47	-0.05	-0.12	0.25	0.07	-0.05	-0.16	-0.01	0.25	-0.25	-0.21	0.19	-0.23	-0.19	-0.28	0.08	0.03	-0.10	0.17	0.16	0.03	0.01	0.20	-0.35	0.06	-0.01	0.10	-0.06	0.21	-0.36	0.00
ENSG00000071655	0.36	0.31	-0.14	0.31	0.14	0.02	0.02	-0.28	-0.04	-0.16	-0.22	0.07	-0.16	-0.20	-0.24	0.29	0.06	0.18	-0.17	-0.09	0.21	0.27	-0.23	0.35	-0.14	0.27	-0.07	-0.15	0.01	-0.14	-0.19	-0.23	-0.27	0.28	0.06	0.34	0.12	0.40	0.37	0.28	0.45	-0.33	0.21	0.35	-0.19	0.28	0.14	-0.25	-0.20
ENSG00000196411	0.27	0.31	-0.03	0.45	0.35	-0.12	-0.07	-0.20	-0.08	0.06	-0.34	0.11	-0.08	-0.46	-0.39	0.24	0.27	0.45	-0.16	-0.33	0.22	0.21	-0.50	0.24	-0.34	0.41	-0.15	-0.08	-0.14	-0.06	-0.40	-0.39	-0.28	0.34	0.09	0.29	0.02	0.42	0.47	0.23	0.27	-0.12	0.37	0.45	-0.17	0.28	0.13	-0.04	-0.23
ENSG00000136813	-0.11	0.04	0.21	0.05	0.08	0.36	0.36	0.22	0.32	0.25	-0.08	-0.17	0.41	-0.01	-0.03	-0.13	-0.17	0.23	0.09	0.13	-0.03	-0.22	-0.10	-0.21	-0.15	-0.10	0.20	0.23	0.25	-0.19	-0.01	0.03	-0.18	-0.07	0.50	0.00	-0.05	-0.15	0.11	-0.06	0.03	0.14	0.14	0.09	-0.39	0.02	-0.09	0.20	0.12
ENSG00000151348	0.47	0.18	-0.27	0.15	0.17	-0.17	-0.17	-0.16	-0.33	-0.29	0.09	-0.02	-0.07	-0.20	-0.09	0.37	-0.17	0.21	-0.51	-0.18	0.14	0.47	-0.05	0.20	-0.16	0.21	-0.10	-0.33	-0.18	0.22	-0.22	-0.22	-0.38	0.25	0.12	0.21	0.32	0.38	0.23	0.25	0.40	-0.42	0.21	0.29	-0.08	0.17	0.27	-0.46	-0.25
ENSG00000125637	0.53	0.26	-0.26	0.30	0.25	-0.09	-0.08	-0.32	-0.19	-0.32	-0.16	0.09	-0.20	-0.29	-0.24	0.34	0.10	0.29	-0.31	-0.34	0.36	0.42	-0.33	0.41	-0.27	0.43	-0.31	-0.32	-0.12	0.11	-0.23	-0.25	-0.34	0.36	0.07	0.36	0.31	0.48	0.44	0.39	0.49	-0.36	0.27	0.36	-0.22	0.32	0.35	-0.40	-0.43
ENSG00000134313	0.02	0.16	-0.02	0.15	0.20	0.09	0.19	0.12	0.14	0.15	-0.10	-0.11	0.39	-0.05	0.01	-0.09	-0.08	0.38	-0.05	-0.04	0.14	-0.03	-0.19	-0.06	-0.15	0.11	0.00	0.00	0.08	-0.04	0.02	0.06	-0.08	0.16	0.48	0.15	0.13	0.03	0.24	0.14	0.16	0.12	0.22	0.25	-0.31	0.15	0.04	0.11	0.01
ENSG00000159459	-0.25	-0.04	-0.03	-0.11	-0.09	0.16	0.18	0.26	0.09	-0.02	0.14	-0.18	0.23	0.21	0.19	-0.20	-0.39	-0.03	-0.14	0.25	-0.38	-0.14	-0.01	-0.23	0.03	-0.29	0.49	0.02	-0.02	-0.07	0.15	0.20	-0.03	-0.02	0.17	-0.18	-0.18	-0.16	-0.08	-0.20	-0.18	0.04	0.06	0.03	-0.09	-0.10	0.00	0.08	0.39
ENSG00000054690	0.35	0.17	-0.27	0.21	0.11	-0.13	-0.24	-0.15	-0.39	-0.35	-0.10	-0.13	-0.44	-0.22	-0.29	0.25	-0.05	0.16	-0.13	-0.06	0.09	0.20	-0.26	0.24	-0.25	0.29	-0.03	-0.23	-0.15	0.24	-0.22	-0.26	-0.11	0.05	-0.05	0.21	0.14	0.22	0.20	0.26	0.32	-0.14	0.24	0.23	0.05	0.01	0.28	-0.16	-0.25
ENSG00000223573	0.58	0.24	-0.40	0.06	0.08	-0.28	-0.31	-0.27	-0.44	-0.49	0.08	0.07	-0.43	-0.14	-0.04	0.53	-0.13	0.02	-0.61	-0.22	0.19	0.61	0.01	0.30	-0.11	0.25	-0.20	-0.52	-0.32	0.29	-0.21	-0.24	-0.36	0.33	-0.13	0.25	0.43	0.48	0.20	0.37	0.53	-0.52	0.15	0.19	0.13	0.17	0.34	-0.66	-0.34
ENSG00000052841	0.05	0.01	0.02	-0.02	-0.02	0.19	0.21	0.17	0.03	0.04	0.20	-0.11	0.23	0.08	0.11	0.01	-0.44	0.02	-0.18	0.14	-0.08	0.02	0.02	-0.11	-0.02	-0.11	0.22	-0.02	0.14	-0.02	0.05	0.09	-0.18	0.02	0.31	-0.04	-0.04	0.03	0.07	-0.04	0.08	-0.11	0.06	0.04	-0.23	-0.09	0.10	-0.06	0.05
ENSG00000114933	0.22	-0.06	-0.26	-0.07	-0.03	-0.07	-0.02	0.04	-0.23	-0.27	0.27	-0.12	-0.06	0.07	0.09	0.19	-0.46	-0.08	-0.38	0.07	-0.08	0.26	0.14	-0.02	0.01	-0.08	0.24	-0.23	-0.15	0.10	-0.04	-0.02	-0.22	0.03	0.08	-0.09	0.14	0.11	-0.06	0.01	0.16	-0.34	-0.03	0.00	0.12	-0.11	0.11	-0.33	0.03
ENSG00000140332	0.52	0.26	-0.36	0.21	0.19	-0.11	-0.11	-0.19	-0.19	-0.33	0.06	-0.08	-0.26	-0.18	-0.15	0.40	-0.15	0.20	-0.38	-0.16	0.14	0.45	0.03	0.30	-0.21	0.22	-0.06	-0.34	-0.15	0.02	-0.26	-0.30	-0.36	0.28	0.18	0.25	0.32	0.38	0.26	0.28	0.58	-0.36	0.17	0.21	-0.03	0.14	0.22	-0.38	-0.17
ENSG00000144369	0.20	-0.09	-0.28	-0.07	-0.01	-0.17	-0.23	-0.05	-0.32	-0.34	0.22	-0.09	-0.29	-0.08	0.01	0.34	-0.30	-0.16	-0.51	-0.04	-0.21	0.32	0.19	0.11	-0.11	-0.10	0.20	-0.29	-0.25	0.07	-0.20	-0.20	-0.20	0.08	-0.09	-0.13	0.17	0.14	-0.02	-0.01	0.13	-0.38	-0.02	0.04	0.12	-0.08	0.14	-0.33	0.09
ENSG00000148175	-0.01	0.08	-0.04	0.14	0.09	0.21	0.34	0.18	0.17	0.10	0.06	-0.04	0.17	0.02	0.00	-0.01	-0.26	0.04	-0.03	0.16	-0.11	0.02	0.02	0.00	-0.03	0.01	0.25	0.11	0.15	-0.27	-0.03	-0.01	-0.06	0.10	0.30	0.10	-0.13	0.05	0.16	0.00	0.16	0.01	0.08	0.14	-0.16	0.12	-0.04	0.03	0.14
ENSG00000167766	0.17	0.27	-0.01	0.23	0.18	0.04	-0.02	-0.15	-0.03	-0.09	-0.11	0.10	-0.09	-0.10	-0.18	0.09	-0.13	0.01	-0.12	0.00	0.03	0.00	-0.08	0.08	-0.17	0.10	0.00	-0.17	0.01	0.20	-0.15	-0.13	-0.28	0.12	0.01	0.11	0.20	0.16	0.07	0.19	0.28	-0.12	0.17	0.09	0.22	0.01	0.06	-0.18	-0.08
ENSG00000135074	0.27	-0.10	-0.23	-0.09	-0.09	0.01	0.09	0.16	-0.16	-0.17	0.48	-0.20	0.14	0.17	0.30	0.22	-0.48	-0.01	-0.28	0.05	-0.11	0.23	0.18	0.04	0.15	-0.10	-0.01	-0.10	-0.04	-0.03	0.10	0.06	-0.06	0.19	0.20	-0.14	0.04	0.06	-0.13	-0.06	0.18	-0.22	-0.06	-0.13	-0.35	-0.09	0.21	-0.26	-0.05
ENSG00000133812	0.24	0.09	-0.06	0.18	0.19	0.01	0.08	-0.02	-0.09	-0.02	0.17	-0.06	0.17	-0.11	-0.07	0.22	-0.31	0.23	-0.25	-0.10	0.08	0.16	-0.07	0.00	-0.13	0.05	0.02	-0.18	0.00	0.15	-0.16	-0.13	-0.34	0.13	0.32	-0.02	0.15	0.14	0.08	0.08	0.20	-0.21	0.19	0.12	0.00	-0.06	0.10	-0.17	-0.12
ENSG00000224057	0.46	0.28	-0.35	0.12	0.08	-0.04	-0.06	-0.16	-0.12	-0.36	0.00	-0.11	-0.14	-0.04	-0.04	0.30	-0.19	0.12	-0.38	-0.02	0.12	0.34	0.00	0.23	-0.11	0.12	-0.07	-0.32	-0.14	0.04	-0.08	-0.11	-0.35	0.32	0.13	0.31	0.36	0.33	0.18	0.35	0.55	-0.37	0.15	0.27	0.01	0.20	0.22	-0.40	-0.14
ENSG00000141526	0.10	0.09	-0.09	-0.05	-0.18	0.12	0.08	-0.02	0.00	-0.07	0.07	-0.26	-0.05	0.13	0.04	0.13	-0.32	-0.09	-0.10	0.35	-0.13	-0.04	0.11	-0.02	0.07	-0.16	0.31	0.05	0.08	-0.04	0.08	0.06	-0.07	-0.02	-0.08	0.07	0.04	0.03	-0.05	0.02	0.16	-0.26	0.00	0.07	-0.20	-0.06	0.01	-0.15	0.12
ENSG00000182749	0.44	0.10	-0.43	-0.01	0.01	-0.15	-0.13	-0.14	-0.21	-0.46	0.12	-0.14	-0.35	-0.02	0.04	0.37	-0.21	-0.08	-0.51	-0.10	0.00	0.48	0.25	0.24	-0.10	0.08	-0.06	-0.35	-0.22	0.04	-0.15	-0.18	-0.23	0.28	0.00	0.17	0.37	0.32	0.11	0.28	0.47	-0.42	0.04	0.13	0.05	0.18	0.23	-0.53	-0.14
ENSG00000076108	0.46	0.44	-0.18	0.36	0.20	0.03	0.00	-0.21	-0.06	-0.20	-0.23	0.07	-0.11	-0.19	-0.26	0.21	0.08	0.27	-0.15	-0.12	0.39	0.25	-0.25	0.40	-0.23	0.30	-0.22	-0.28	0.05	0.06	-0.15	-0.18	-0.41	0.25	0.18	0.44	0.26	0.38	0.41	0.44	0.56	-0.20	0.35	0.42	-0.08	0.25	0.24	-0.25	-0.44
ENSG00000238741	-0.20	0.14	0.24	-0.08	-0.01	0.29	0.33	0.17	0.36	0.30	-0.18	-0.15	0.28	-0.04	-0.04	-0.02	0.07	0.15	0.01	0.05	0.02	-0.12	-0.10	-0.25	-0.15	-0.17	0.18	0.19	0.19	-0.23	-0.06	0.00	-0.18	0.08	0.37	0.06	0.01	-0.02	0.18	0.07	0.00	0.14	0.16	0.11	-0.31	0.20	-0.16	0.15	0.04
ENSG00000254979	-0.36	-0.21	0.25	-0.10	-0.18	0.37	0.42	0.31	0.37	0.21	0.16	-0.10	0.64	0.47	0.28	-0.42	-0.14	-0.15	0.48	0.50	-0.12	-0.52	-0.02	-0.15	0.34	-0.31	0.11	0.41	0.30	-0.38	0.54	0.54	0.19	-0.23	0.15	-0.19	-0.27	-0.39	-0.29	-0.23	-0.28	0.35	-0.22	-0.10	-0.48	-0.20	-0.28	0.36	0.06
ENSG00000196482	0.20	-0.05	-0.30	0.01	0.12	-0.23	-0.20	-0.02	-0.36	-0.36	0.20	-0.04	-0.23	-0.25	-0.11	0.34	-0.25	0.03	-0.61	-0.25	-0.15	0.48	0.05	0.01	-0.20	0.14	0.17	-0.33	-0.38	0.21	-0.39	-0.37	-0.29	0.20	0.04	-0.13	0.14	0.30	0.13	0.00	0.14	-0.40	0.13	0.04	0.18	0.10	0.17	-0.47	0.03
ENSG00000104375	0.15	-0.08	-0.17	-0.04	0.02	-0.09	-0.10	0.03	-0.27	-0.26	0.26	-0.13	-0.17	-0.04	0.03	0.26	-0.42	-0.10	-0.46	0.00	-0.26	0.23	0.14	-0.08	-0.12	-0.07	0.28	-0.21	-0.17	0.18	-0.20	-0.17	-0.18	0.07	-0.01	-0.19	0.09	0.12	-0.05	-0.07	0.10	-0.34	0.00	-0.07	0.07	-0.12	0.17	-0.34	0.08
ENSG00000131503	-0.03	0.21	0.00	0.11	0.07	0.24	0.32	0.08	0.33	0.16	-0.17	-0.10	0.39	0.04	-0.03	-0.19	-0.05	0.30	0.10	0.07	0.19	-0.17	-0.21	-0.05	-0.02	0.00	0.07	0.13	0.16	-0.16	0.08	0.11	-0.17	0.08	0.39	0.21	0.12	-0.01	0.16	0.17	0.19	0.18	0.19	0.24	-0.25	0.10	-0.16	0.16	-0.03
ENSG00000050820	0.49	0.37	-0.17	0.37	0.25	-0.02	-0.07	-0.32	-0.07	-0.22	-0.26	0.08	-0.19	-0.26	-0.30	0.27	0.18	0.26	-0.16	-0.15	0.30	0.30	-0.28	0.38	-0.26	0.36	-0.25	-0.15	-0.08	-0.06	-0.22	-0.26	-0.41	0.28	0.07	0.44	0.23	0.41	0.37	0.40	0.51	-0.28	0.32	0.45	-0.17	0.30	0.17	-0.25	-0.33
ENSG00000120071	-0.14	-0.09	-0.09	0.02	-0.05	0.01	0.29	0.14	0.16	0.26	0.12	-0.21	0.29	0.14	0.15	-0.03	-0.20	0.17	0.08	0.06	0.06	-0.04	-0.04	-0.12	0.14	0.03	0.09	0.15	0.08	-0.13	0.12	0.14	0.17	0.10	0.24	-0.04	0.00	-0.05	0.05	-0.03	0.05	0.06	-0.03	0.03	-0.18	-0.01	-0.15	0.14	0.00
ENSG00000136051	-0.32	0.01	0.19	-0.07	-0.02	0.33	0.33	0.27	0.40	0.28	0.02	-0.10	0.57	0.23	0.21	-0.36	-0.18	0.06	0.20	0.24	-0.07	-0.41	-0.09	-0.22	0.01	-0.26	0.25	0.20	0.25	-0.22	0.28	0.34	-0.02	-0.12	0.41	-0.03	-0.07	-0.27	-0.01	-0.09	-0.13	0.22	-0.04	0.05	-0.28	-0.08	-0.20	0.37	0.20
ENSG00000156273	-0.20	0.07	0.08	-0.12	-0.20	0.39	0.44	0.33	0.46	0.27	0.07	-0.32	0.55	0.35	0.33	-0.23	-0.28	0.09	0.20	0.42	-0.09	-0.29	0.08	-0.28	0.16	-0.26	0.34	0.32	0.30	-0.36	0.38	0.39	0.07	0.00	0.44	0.07	-0.09	-0.25	-0.08	-0.05	-0.01	0.24	0.01	0.10	-0.38	-0.04	-0.28	0.32	0.33
ENSG00000182095	0.21	0.37	-0.09	0.24	0.08	0.13	0.18	-0.08	0.25	0.04	-0.29	0.01	0.13	-0.05	-0.14	0.01	0.16	0.26	0.08	0.06	0.28	0.05	-0.25	0.21	-0.03	0.21	-0.15	0.10	0.05	-0.30	0.02	-0.01	-0.15	0.29	0.21	0.46	0.05	0.25	0.31	0.34	0.39	-0.01	0.28	0.44	-0.33	0.34	-0.04	-0.01	-0.15
ENSG00000130175	0.41	0.45	-0.14	0.33	0.18	-0.02	-0.05	-0.18	-0.03	-0.15	-0.33	0.02	-0.07	-0.25	-0.27	0.24	0.22	0.26	-0.21	-0.14	0.40	0.24	-0.22	0.36	-0.28	0.27	-0.25	-0.26	0.04	-0.02	-0.17	-0.19	-0.35	0.35	0.18	0.47	0.31	0.39	0.45	0.50	0.52	-0.20	0.38	0.51	-0.22	0.35	0.23	-0.22	-0.42
ENSG00000141965	0.48	0.08	-0.46	0.00	-0.05	-0.16	-0.12	-0.21	-0.33	-0.40	0.17	-0.08	-0.37	-0.06	0.03	0.44	-0.29	-0.05	-0.53	-0.07	0.06	0.54	0.07	0.26	-0.06	0.16	0.03	-0.37	-0.24	0.09	-0.13	-0.15	-0.22	0.23	-0.12	0.17	0.27	0.41	0.22	0.24	0.39	-0.52	0.03	0.17	0.00	0.10	0.28	-0.53	-0.13
ENSG00000182670	-0.26	0.05	0.09	-0.05	-0.02	0.29	0.43	0.38	0.39	0.33	0.09	-0.06	0.55	0.19	0.19	-0.31	-0.25	0.16	0.10	0.13	-0.04	-0.21	-0.10	-0.21	0.07	-0.14	0.21	0.19	0.19	-0.18	0.20	0.24	0.04	0.05	0.44	0.04	-0.18	-0.11	0.08	-0.05	-0.07	0.19	0.06	0.10	-0.38	0.06	-0.12	0.22	0.13
ENSG00000119318	0.08	0.15	0.04	0.07	0.05	0.27	0.27	0.09	0.23	0.09	-0.02	-0.20	0.19	-0.11	-0.13	0.12	-0.14	0.26	-0.12	-0.01	0.07	0.01	-0.07	-0.11	-0.20	0.08	0.07	0.04	0.20	-0.10	-0.12	-0.12	-0.27	0.14	0.34	0.20	0.16	0.08	0.18	0.25	0.29	-0.06	0.16	0.25	-0.23	0.12	-0.04	0.01	-0.13
ENSG00000197343	-0.01	0.07	0.07	0.16	0.15	0.00	-0.10	0.05	-0.10	-0.08	0.13	-0.04	0.19	-0.05	-0.12	-0.04	-0.21	0.03	-0.13	0.07	-0.02	0.00	0.04	-0.10	-0.09	0.00	0.21	-0.07	-0.03	0.01	-0.10	-0.08	-0.33	-0.05	0.29	-0.09	0.01	0.03	-0.02	-0.02	0.11	-0.15	0.08	0.13	0.05	-0.13	-0.07	-0.02	0.03
ENSG00000204120	0.05	-0.03	-0.04	0.06	-0.04	0.14	0.20	0.10	0.01	0.00	0.08	-0.15	0.09	0.04	0.02	0.07	-0.38	0.10	-0.12	0.14	-0.07	0.01	-0.03	-0.13	-0.01	0.02	0.30	0.02	0.08	-0.03	-0.04	-0.02	-0.11	-0.07	0.18	-0.05	0.01	-0.01	0.03	-0.02	0.12	-0.09	0.00	0.07	-0.18	-0.17	-0.02	-0.04	0.10
ENSG00000109111	0.35	0.38	-0.17	0.32	0.24	-0.02	-0.04	-0.23	-0.06	-0.19	-0.25	0.01	-0.10	-0.27	-0.32	0.13	0.07	0.37	-0.18	-0.18	0.33	0.15	-0.29	0.29	-0.26	0.30	-0.15	-0.27	-0.02	0.11	-0.21	-0.22	-0.37	0.22	0.17	0.39	0.35	0.28	0.37	0.39	0.53	-0.14	0.30	0.34	-0.05	0.22	0.20	-0.17	-0.32
ENSG00000157637	0.25	0.36	-0.09	0.28	0.18	-0.01	0.01	-0.09	0.00	-0.07	-0.26	0.08	0.00	-0.17	-0.22	0.11	0.13	0.21	-0.11	-0.06	0.30	0.17	-0.29	0.22	-0.22	0.35	-0.14	-0.10	-0.08	-0.12	-0.13	-0.14	-0.24	0.30	0.11	0.31	0.13	0.31	0.35	0.35	0.40	-0.25	0.30	0.31	-0.32	0.32	0.11	-0.18	-0.24
ENSG00000134247	0.41	-0.02	-0.43	-0.09	-0.07	-0.23	-0.07	-0.10	-0.35	-0.40	0.28	-0.08	-0.26	-0.02	0.08	0.42	-0.32	-0.03	-0.60	-0.15	-0.03	0.60	0.27	0.03	0.07	0.07	0.01	-0.38	-0.25	0.18	-0.18	-0.21	-0.15	0.21	0.01	0.00	0.27	0.32	0.04	0.12	0.32	-0.44	-0.01	0.02	0.06	0.10	0.26	-0.62	-0.06
ENSG00000138821	0.15	-0.13	-0.15	-0.19	-0.12	-0.04	-0.10	0.07	-0.27	-0.33	0.23	-0.21	-0.19	0.01	0.02	0.18	-0.41	-0.13	-0.41	0.06	-0.14	0.20	0.20	-0.11	-0.02	-0.14	0.25	-0.21	-0.12	0.19	-0.11	-0.09	-0.16	-0.05	-0.01	-0.17	0.12	0.05	-0.08	-0.05	0.09	-0.25	-0.05	-0.12	0.05	-0.18	0.18	-0.33	0.01
ENSG00000165757	0.24	0.35	-0.03	0.45	0.31	0.03	0.17	-0.10	0.12	0.18	-0.27	0.02	0.14	-0.21	-0.15	0.14	0.08	0.46	-0.03	-0.20	0.23	0.09	-0.35	0.23	-0.27	0.29	-0.14	-0.04	0.07	-0.02	-0.18	-0.17	-0.21	0.33	0.32	0.34	0.10	0.26	0.40	0.27	0.32	-0.03	0.38	0.45	-0.20	0.26	0.11	0.02	-0.19
ENSG00000186652	-0.37	-0.21	0.26	-0.10	-0.19	0.38	0.42	0.31	0.38	0.21	0.16	-0.10	0.64	0.47	0.29	-0.43	-0.14	-0.16	0.49	0.51	-0.13	-0.54	-0.01	-0.15	0.34	-0.32	0.12	0.42	0.31	-0.38	0.55	0.55	0.19	-0.24	0.15	-0.19	-0.28	-0.40	-0.30	-0.24	-0.29	0.37	-0.23	-0.11	-0.48	-0.21	-0.28	0.37	0.07
ENSG00000138246	-0.03	0.14	-0.05	-0.01	0.02	0.23	0.33	0.13	0.27	0.17	-0.01	-0.08	0.45	0.12	0.15	-0.13	-0.16	0.26	0.01	0.09	0.14	-0.10	-0.16	-0.11	0.00	-0.06	0.10	0.05	0.15	-0.11	0.18	0.22	-0.11	0.05	0.44	0.16	0.11	-0.04	0.17	0.11	0.11	0.12	0.12	0.22	-0.25	0.10	-0.06	0.13	0.05
ENSG00000170876	0.45	0.17	-0.36	0.04	0.08	-0.20	-0.21	-0.17	-0.35	-0.38	0.11	-0.11	-0.29	-0.19	-0.12	0.44	-0.22	0.10	-0.56	-0.15	0.15	0.48	0.09	0.17	-0.11	0.17	-0.02	-0.41	-0.24	0.20	-0.25	-0.26	-0.35	0.24	0.04	0.18	0.41	0.37	0.18	0.29	0.48	-0.39	0.15	0.21	0.08	0.10	0.22	-0.50	-0.20
ENSG00000204628	-0.10	0.20	0.20	0.10	0.09	0.32	0.30	0.20	0.44	0.24	-0.30	-0.14	0.38	-0.03	-0.12	-0.24	0.21	0.31	0.27	0.08	0.15	-0.25	-0.23	-0.05	-0.16	-0.03	-0.04	0.25	0.24	-0.40	0.09	0.08	-0.18	0.07	0.47	0.25	-0.02	-0.10	0.19	0.14	0.14	0.29	0.18	0.27	-0.41	0.22	-0.14	0.35	-0.06
ENSG00000014216	0.24	0.35	-0.09	0.23	0.18	0.09	0.15	-0.09	0.17	-0.02	-0.36	0.03	0.10	-0.09	-0.13	0.09	0.22	0.31	-0.05	-0.07	0.31	0.12	-0.29	0.24	-0.15	0.25	-0.25	-0.05	0.04	-0.23	-0.03	-0.05	-0.18	0.33	0.26	0.41	0.19	0.26	0.36	0.40	0.43	-0.07	0.29	0.41	-0.38	0.39	0.07	-0.11	-0.27
ENSG00000144711	0.34	0.37	-0.07	0.26	0.12	0.17	0.13	-0.13	0.14	-0.02	-0.21	-0.07	0.02	-0.15	-0.17	0.17	0.08	0.34	-0.05	-0.07	0.24	0.09	-0.25	0.29	-0.22	0.20	-0.20	-0.07	0.13	-0.12	-0.07	-0.11	-0.24	0.30	0.24	0.41	0.17	0.25	0.37	0.36	0.47	-0.10	0.30	0.39	-0.37	0.30	0.20	-0.07	-0.26
ENSG00000204525	-0.09	0.16	0.16	0.07	0.00	0.24	0.32	0.12	0.47	0.24	-0.33	-0.07	0.31	0.06	-0.03	-0.28	0.29	0.17	0.39	0.08	0.27	-0.24	-0.18	-0.04	-0.02	0.01	-0.12	0.30	0.27	-0.38	0.19	0.17	-0.01	0.07	0.29	0.35	0.02	-0.11	0.09	0.21	0.10	0.25	0.10	0.25	-0.27	0.23	-0.21	0.35	-0.11
ENSG00000056097	0.31	0.12	-0.20	0.16	0.18	-0.03	0.03	-0.10	-0.12	-0.18	0.06	-0.06	0.01	-0.17	-0.09	0.29	-0.24	0.26	-0.44	-0.19	0.07	0.28	-0.14	0.13	-0.20	0.14	0.04	-0.31	-0.12	0.14	-0.21	-0.18	-0.36	0.23	0.20	0.14	0.28	0.29	0.27	0.20	0.33	-0.29	0.14	0.27	-0.01	0.10	0.21	-0.29	-0.14
ENSG00000006747	0.29	0.14	-0.17	0.12	0.19	-0.08	-0.12	-0.11	-0.19	-0.28	0.04	0.00	-0.12	-0.13	-0.15	0.16	-0.23	0.14	-0.31	-0.11	0.11	0.17	-0.11	0.09	-0.24	0.13	0.08	-0.29	-0.10	0.20	-0.20	-0.16	-0.33	0.10	0.10	0.08	0.24	0.19	0.13	0.17	0.35	-0.31	0.14	0.05	0.11	-0.04	0.24	-0.26	-0.18
ENSG00000140943	0.54	0.29	-0.32	0.15	0.19	-0.08	-0.06	-0.21	-0.19	-0.22	-0.03	-0.02	-0.10	-0.26	-0.13	0.40	-0.15	0.36	-0.47	-0.29	0.29	0.44	-0.15	0.22	-0.19	0.25	-0.16	-0.39	-0.12	0.19	-0.27	-0.26	-0.40	0.32	0.25	0.31	0.40	0.42	0.36	0.35	0.53	-0.30	0.26	0.30	0.01	0.20	0.26	-0.40	-0.26
ENSG00000198786	0.13	0.30	-0.09	0.20	0.15	0.13	0.28	0.03	0.22	0.16	-0.26	0.04	0.02	-0.20	-0.26	0.04	0.08	0.39	0.02	-0.14	0.20	0.14	-0.32	0.05	-0.19	0.23	-0.07	0.05	0.04	-0.11	-0.21	-0.22	-0.19	0.22	0.26	0.25	0.02	0.19	0.31	0.19	0.30	0.07	0.34	0.19	-0.23	0.28	-0.03	-0.01	-0.11
ENSG00000168172	-0.16	0.00	0.12	0.03	0.07	0.27	0.36	0.23	0.31	0.29	0.09	-0.01	0.46	0.07	0.03	-0.15	-0.22	0.14	0.09	0.13	-0.01	-0.21	-0.05	-0.20	-0.04	-0.08	0.19	0.12	0.24	-0.15	0.08	0.12	-0.12	-0.11	0.34	0.01	-0.05	-0.13	0.03	-0.04	0.00	0.08	-0.04	0.10	-0.13	-0.08	-0.18	0.22	0.06
ENSG00000148396	0.47	0.36	-0.22	0.40	0.24	-0.06	-0.07	-0.20	-0.14	-0.27	-0.20	0.04	-0.22	-0.25	-0.32	0.25	0.05	0.24	-0.17	-0.15	0.29	0.27	-0.29	0.41	-0.28	0.32	-0.19	-0.27	-0.05	0.02	-0.24	-0.28	-0.40	0.26	0.12	0.37	0.23	0.37	0.34	0.38	0.55	-0.28	0.30	0.36	-0.10	0.19	0.24	-0.24	-0.41
ENSG00000150347	0.42	0.10	-0.35	0.19	0.19	-0.13	-0.10	-0.06	-0.22	-0.33	0.18	-0.05	-0.15	-0.25	-0.12	0.36	-0.17	0.15	-0.50	-0.30	0.07	0.48	0.04	0.23	-0.26	0.21	-0.03	-0.42	-0.19	0.03	-0.33	-0.34	-0.41	0.23	0.22	0.10	0.25	0.37	0.29	0.19	0.41	-0.39	0.09	0.24	-0.02	0.09	0.23	-0.36	-0.20
ENSG00000168679	0.22	-0.02	-0.20	0.01	0.08	-0.15	-0.17	-0.05	-0.34	-0.27	0.16	-0.17	-0.29	-0.24	-0.15	0.42	-0.30	0.10	-0.56	-0.21	-0.14	0.36	0.07	-0.06	-0.16	0.13	0.10	-0.29	-0.23	0.32	-0.38	-0.37	-0.23	0.19	0.01	-0.06	0.21	0.26	0.09	0.09	0.23	-0.30	0.12	0.07	0.09	0.00	0.21	-0.42	-0.08
ENSG00000145623	0.21	0.15	-0.05	0.09	0.13	-0.16	-0.23	-0.04	-0.32	-0.28	0.01	-0.12	-0.30	-0.27	-0.35	0.28	-0.11	0.12	-0.36	-0.14	0.08	0.34	0.01	0.03	-0.23	0.15	0.15	-0.23	-0.17	0.18	-0.39	-0.39	-0.30	0.17	0.07	0.03	0.13	0.32	0.14	0.15	0.32	-0.20	0.20	0.02	0.13	0.03	0.14	-0.31	-0.20
ENSG00000182492	0.47	0.33	-0.26	0.26	0.22	-0.23	-0.30	-0.11	-0.28	-0.39	0.00	-0.06	-0.32	-0.33	-0.32	0.40	-0.01	0.20	-0.44	-0.23	0.19	0.40	-0.09	0.37	-0.29	0.31	-0.22	-0.43	-0.26	0.18	-0.34	-0.38	-0.45	0.41	-0.02	0.34	0.36	0.44	0.30	0.39	0.61	-0.35	0.27	0.27	-0.01	0.20	0.31	-0.40	-0.46
ENSG00000132549	-0.10	0.10	0.07	0.03	0.04	0.24	0.38	0.22	0.37	0.33	-0.02	-0.16	0.57	0.14	0.14	-0.26	-0.13	0.31	0.19	0.10	0.13	-0.20	-0.10	-0.14	0.04	-0.10	0.07	0.20	0.24	-0.22	0.20	0.24	0.02	0.06	0.57	0.12	-0.02	-0.11	0.12	0.02	0.05	0.25	0.10	0.14	-0.33	0.08	-0.11	0.29	0.10
ENSG00000138759	-0.02	0.28	0.04	0.05	0.09	0.12	0.20	0.12	0.27	0.46	-0.16	-0.03	0.25	-0.11	-0.07	-0.08	0.09	0.42	0.17	-0.07	0.20	-0.02	-0.29	-0.13	-0.04	0.06	0.01	0.24	0.06	-0.21	-0.05	-0.03	-0.07	0.15	0.39	0.27	-0.10	0.08	0.21	0.10	0.10	0.25	0.23	0.26	-0.13	0.21	-0.19	0.30	0.08
ENSG00000120875	0.56	0.14	-0.33	0.18	0.19	-0.30	-0.24	-0.24	-0.35	-0.30	0.19	-0.06	-0.29	-0.37	-0.21	0.61	-0.14	0.22	-0.62	-0.39	0.19	0.57	0.08	0.16	-0.19	0.24	-0.16	-0.38	-0.27	0.26	-0.49	-0.50	-0.46	0.35	0.03	0.11	0.46	0.45	0.17	0.25	0.51	-0.47	0.17	0.15	0.04	0.10	0.21	-0.56	-0.33
ENSG00000105856	0.13	-0.01	-0.09	-0.10	-0.02	0.03	-0.01	0.05	-0.15	-0.21	0.13	-0.27	-0.13	-0.07	-0.06	0.19	-0.39	0.04	-0.41	0.01	-0.14	0.19	0.13	-0.18	-0.10	-0.05	0.28	-0.17	-0.09	0.13	-0.18	-0.15	-0.27	0.06	0.14	-0.06	0.16	0.09	0.00	0.04	0.17	-0.22	0.08	0.01	0.04	-0.04	0.10	-0.28	0.07
ENSG00000095564	-0.08	0.08	0.06	-0.02	0.02	0.20	0.23	0.16	0.22	0.14	-0.03	-0.20	0.32	0.04	0.01	-0.15	-0.24	0.24	-0.06	0.11	0.03	-0.13	-0.06	-0.24	-0.09	-0.10	0.31	0.09	0.08	-0.08	0.03	0.09	-0.22	-0.03	0.36	0.02	0.08	-0.10	0.07	0.02	0.07	0.08	0.12	0.12	-0.16	-0.05	-0.10	0.13	0.18
ENSG00000171681	0.11	-0.03	-0.10	0.01	0.08	0.05	0.06	0.10	-0.07	-0.12	0.24	-0.07	0.08	-0.05	-0.02	0.07	-0.41	0.09	-0.29	-0.05	-0.08	0.14	0.04	-0.09	-0.11	-0.01	0.21	-0.18	-0.05	0.06	-0.13	-0.10	-0.31	0.01	0.26	-0.11	0.05	0.07	0.05	-0.06	0.15	-0.19	0.01	-0.01	0.05	-0.12	0.10	-0.16	0.04
ENSG00000173120	0.41	0.28	-0.17	0.25	0.16	0.04	0.07	-0.10	-0.05	-0.15	-0.06	-0.01	-0.02	-0.13	-0.15	0.26	-0.14	0.21	-0.26	-0.04	0.23	0.29	-0.10	0.25	-0.19	0.19	-0.08	-0.23	0.02	0.00	-0.14	-0.15	-0.42	0.21	0.21	0.30	0.26	0.32	0.30	0.31	0.48	-0.25	0.22	0.30	-0.13	0.13	0.16	-0.25	-0.26
ENSG00000254996	0.01	0.23	0.01	0.14	0.09	0.23	0.31	0.05	0.31	0.15	-0.18	-0.09	0.37	0.00	-0.07	-0.15	-0.04	0.33	0.08	0.04	0.22	-0.14	-0.22	-0.02	-0.05	0.02	0.02	0.10	0.16	-0.13	0.04	0.07	-0.23	0.09	0.40	0.22	0.15	0.02	0.19	0.20	0.22	0.15	0.21	0.25	-0.25	0.11	-0.12	0.13	-0.07
ENSG00000006118	0.62	0.26	-0.37	0.17	0.14	-0.31	-0.35	-0.40	-0.46	-0.47	-0.07	0.02	-0.53	-0.29	-0.23	0.57	0.04	0.16	-0.51	-0.30	0.32	0.54	-0.11	0.38	-0.21	0.37	-0.29	-0.51	-0.26	0.26	-0.30	-0.35	-0.32	0.30	-0.16	0.32	0.49	0.47	0.28	0.47	0.60	-0.51	0.19	0.30	0.00	0.18	0.39	-0.55	-0.45
ENSG00000197386	0.18	0.30	0.04	0.19	0.14	0.19	0.26	0.00	0.32	0.17	-0.24	-0.14	0.40	0.02	0.01	-0.11	0.08	0.38	0.18	0.01	0.35	-0.12	-0.27	0.05	-0.05	0.03	-0.16	0.13	0.23	-0.22	0.14	0.15	-0.19	0.23	0.48	0.39	0.15	0.07	0.19	0.29	0.28	0.17	0.27	0.34	-0.29	0.19	-0.03	0.19	-0.19
ENSG00000137270	0.23	-0.08	-0.22	0.13	0.10	-0.05	-0.13	0.03	-0.17	-0.37	0.18	-0.22	-0.27	-0.16	-0.06	0.32	-0.30	-0.02	-0.42	-0.09	-0.26	0.27	0.15	0.14	-0.15	0.03	0.24	-0.18	-0.20	-0.12	-0.31	-0.31	-0.27	0.16	0.10	-0.09	0.06	0.17	0.10	-0.10	0.27	-0.24	-0.04	0.08	-0.01	-0.05	0.09	-0.26	0.09
ENSG00000137710	0.19	-0.07	-0.19	-0.02	0.07	-0.12	-0.10	-0.01	-0.28	-0.26	0.27	-0.05	-0.17	-0.11	-0.03	0.27	-0.40	-0.05	-0.50	-0.10	-0.19	0.30	0.11	-0.02	-0.12	0.00	0.22	-0.30	-0.18	0.20	-0.24	-0.21	-0.22	0.08	0.00	-0.12	0.13	0.19	0.03	-0.03	0.15	-0.39	-0.04	-0.04	0.13	-0.07	0.20	-0.37	0.01
ENSG00000173706	0.37	0.31	-0.05	0.23	0.27	0.00	0.00	-0.17	-0.03	0.02	-0.15	-0.18	-0.11	-0.34	-0.21	0.31	-0.01	0.53	-0.17	-0.35	0.21	0.23	-0.31	0.15	-0.30	0.28	-0.09	-0.11	0.10	0.23	-0.28	-0.26	-0.19	0.42	0.23	0.41	0.20	0.39	0.35	0.29	0.40	-0.01	0.38	0.30	0.02	0.25	0.22	-0.11	-0.31
ENSG00000152234	-0.12	0.25	0.15	0.13	0.16	0.22	0.26	0.06	0.34	0.31	-0.35	-0.05	0.31	-0.16	-0.17	-0.13	0.20	0.38	0.12	-0.08	0.17	-0.21	-0.36	-0.07	-0.26	0.02	0.00	0.14	0.16	-0.19	-0.07	-0.05	-0.17	0.12	0.41	0.22	0.09	-0.02	0.28	0.19	0.11	0.16	0.26	0.28	-0.33	0.26	-0.08	0.28	-0.04
ENSG00000132475	-0.18	0.18	0.12	-0.05	-0.04	0.28	0.33	0.13	0.45	0.28	-0.17	-0.13	0.40	0.05	-0.01	-0.24	0.06	0.17	0.10	0.11	0.15	-0.27	-0.07	-0.10	-0.03	-0.14	0.01	0.16	0.20	-0.27	0.13	0.16	-0.12	0.07	0.34	0.24	0.17	-0.09	0.17	0.21	0.13	0.20	0.09	0.20	-0.33	0.20	-0.19	0.24	-0.02
ENSG00000134243	0.32	0.21	-0.11	0.15	0.04	0.05	0.08	-0.13	-0.08	-0.13	-0.08	-0.13	0.02	0.07	0.04	0.11	-0.18	0.15	-0.09	0.07	0.25	0.14	-0.11	0.08	0.05	0.14	0.03	-0.05	0.13	-0.06	0.07	0.07	-0.13	0.14	0.27	0.32	0.20	0.20	0.13	0.32	0.40	-0.16	0.11	0.33	-0.13	0.09	0.09	-0.14	-0.18
ENSG00000149177	0.60	0.19	-0.36	0.23	0.26	-0.33	-0.29	-0.36	-0.41	-0.34	0.11	-0.06	-0.32	-0.36	-0.17	0.58	-0.12	0.25	-0.59	-0.46	0.23	0.62	0.06	0.28	-0.19	0.22	-0.17	-0.47	-0.23	0.30	-0.44	-0.44	-0.42	0.36	0.18	0.18	0.50	0.51	0.26	0.29	0.52	-0.37	0.18	0.23	0.23	0.12	0.29	-0.47	-0.25
ENSG00000106723	0.25	0.04	-0.22	-0.10	-0.05	-0.05	-0.04	-0.07	-0.22	-0.30	0.21	-0.10	-0.11	0.00	0.04	0.22	-0.40	0.02	-0.47	-0.03	0.02	0.24	0.05	-0.01	0.00	-0.01	0.14	-0.30	-0.12	0.21	-0.07	-0.04	-0.26	0.12	0.02	0.03	0.29	0.18	0.05	0.15	0.29	-0.32	0.00	0.04	0.06	-0.03	0.23	-0.39	-0.11
ENSG00000113648	0.27	0.34	-0.04	0.33	0.30	0.04	0.08	-0.16	0.08	0.06	-0.23	0.06	0.19	-0.28	-0.24	0.11	0.08	0.39	-0.10	-0.21	0.35	0.11	-0.29	0.17	-0.26	0.20	-0.13	-0.08	0.08	0.05	-0.23	-0.21	-0.36	0.22	0.42	0.32	0.26	0.26	0.38	0.26	0.38	-0.10	0.35	0.34	-0.18	0.28	0.08	-0.07	-0.23
ENSG00000116984	-0.21	0.19	0.22	0.07	0.01	0.29	0.37	0.23	0.45	0.41	-0.12	-0.02	0.59	0.14	0.11	-0.35	-0.01	0.20	0.22	0.21	0.04	-0.31	-0.13	-0.18	-0.02	-0.14	0.10	0.25	0.23	-0.26	0.23	0.26	-0.09	0.01	0.36	0.13	-0.07	-0.16	0.07	0.02	-0.04	0.27	0.10	0.16	-0.29	0.06	-0.22	0.38	0.17
ENSG00000104805	0.46	0.39	-0.06	0.37	0.18	0.00	-0.05	-0.19	-0.07	-0.18	-0.21	-0.12	-0.13	-0.16	-0.17	0.26	0.04	0.16	-0.15	-0.03	0.26	0.25	-0.06	0.26	-0.21	0.29	-0.16	-0.14	0.07	-0.11	-0.12	-0.15	-0.27	0.36	0.28	0.46	0.22	0.39	0.36	0.42	0.56	-0.19	0.27	0.47	-0.15	0.29	0.23	-0.18	-0.23
ENSG00000129493	-0.12	-0.04	0.13	-0.07	-0.26	0.19	0.12	0.43	0.08	-0.01	0.19	-0.19	0.05	0.27	0.10	-0.29	-0.34	-0.26	0.15	0.43	-0.25	-0.19	0.29	-0.28	0.18	-0.17	0.25	0.12	0.15	-0.23	0.22	0.18	0.12	-0.15	0.09	-0.14	-0.37	-0.26	-0.28	-0.15	-0.07	0.15	-0.11	-0.14	-0.06	-0.29	-0.05	0.17	0.24
ENSG00000198586	-0.05	-0.08	-0.06	-0.15	-0.07	0.07	0.02	0.14	-0.09	-0.13	0.28	-0.17	0.03	0.06	0.05	0.04	-0.45	-0.09	-0.26	0.11	-0.19	-0.01	0.11	-0.24	-0.01	-0.15	0.34	-0.08	-0.04	0.13	-0.05	-0.01	-0.16	-0.05	0.09	-0.19	0.04	-0.04	-0.13	-0.08	0.02	-0.16	-0.03	-0.11	0.08	-0.19	0.01	-0.14	0.10
ENSG00000141380	-0.01	0.09	0.09	0.06	0.11	0.19	0.20	0.10	0.11	0.07	-0.01	-0.09	0.24	-0.07	-0.03	0.01	-0.23	0.16	-0.19	0.02	-0.03	-0.01	-0.12	-0.07	-0.15	-0.05	0.23	0.03	0.08	-0.09	-0.09	-0.03	-0.28	0.13	0.34	0.06	0.03	0.09	0.20	0.05	0.13	-0.08	0.13	0.17	-0.18	0.11	0.08	-0.02	0.03
ENSG00000108424	0.01	0.31	0.05	0.21	0.20	0.22	0.26	0.06	0.24	0.12	-0.21	0.02	0.34	-0.10	-0.17	-0.10	0.03	0.33	0.03	0.00	0.17	-0.07	-0.31	0.06	-0.17	0.05	0.05	0.06	0.10	-0.15	-0.06	-0.04	-0.26	0.18	0.46	0.26	0.03	0.13	0.34	0.19	0.24	0.07	0.28	0.31	-0.28	0.29	0.05	0.08	-0.06
ENSG00000106052	0.00	0.06	0.02	0.15	0.18	0.09	0.11	0.01	0.05	0.03	-0.03	-0.01	0.10	-0.16	-0.11	0.09	-0.18	0.16	-0.21	-0.12	-0.05	0.00	-0.15	-0.03	-0.19	0.10	0.10	-0.13	0.06	0.04	-0.20	-0.16	-0.16	0.08	0.24	0.01	0.05	0.09	0.18	0.04	0.12	-0.16	0.13	0.12	-0.11	0.02	0.02	-0.06	-0.04
ENSG00000087266	0.34	0.23	-0.14	0.27	0.09	-0.03	-0.05	-0.29	-0.08	-0.27	-0.17	-0.02	-0.22	-0.03	-0.16	0.20	-0.03	0.00	-0.03	0.11	0.16	0.10	-0.11	0.34	-0.08	0.11	0.05	-0.09	0.02	-0.10	-0.04	-0.08	-0.19	0.15	-0.06	0.27	0.20	0.21	0.12	0.23	0.42	-0.30	0.09	0.20	-0.02	0.10	0.09	-0.18	-0.14
ENSG00000168264	0.25	0.11	-0.19	0.02	-0.07	0.11	0.14	-0.03	0.04	-0.11	0.11	-0.14	-0.01	0.10	0.10	0.26	-0.37	0.04	-0.23	0.16	-0.04	0.13	0.05	0.07	0.04	-0.02	0.15	-0.08	0.07	-0.05	0.03	0.01	-0.15	0.15	0.05	0.17	0.20	0.14	0.03	0.17	0.37	-0.24	-0.02	0.16	-0.16	-0.03	0.03	-0.20	-0.02
ENSG00000007866	0.48	0.37	-0.26	0.30	0.22	-0.12	-0.20	-0.27	-0.21	-0.37	-0.19	-0.01	-0.38	-0.26	-0.34	0.30	0.08	0.21	-0.26	-0.16	0.29	0.34	-0.15	0.37	-0.28	0.36	-0.17	-0.34	-0.14	0.08	-0.26	-0.30	-0.41	0.26	0.00	0.38	0.33	0.39	0.33	0.41	0.61	-0.33	0.27	0.30	0.03	0.22	0.26	-0.36	-0.37
ENSG00000198862	0.04	0.01	-0.01	-0.04	0.04	0.13	0.10	0.10	0.02	-0.05	0.14	-0.21	0.20	-0.02	-0.01	0.01	-0.35	0.12	-0.21	0.03	-0.03	0.00	0.00	-0.16	-0.13	-0.08	0.22	-0.09	0.02	0.06	-0.04	0.00	-0.22	0.03	0.35	-0.04	0.10	0.00	0.05	0.01	0.10	-0.13	0.10	0.08	-0.11	-0.05	0.05	-0.07	0.07
ENSG00000135218	0.09	0.31	0.02	0.18	0.20	0.12	0.14	-0.08	0.20	0.15	-0.34	0.02	0.23	-0.03	-0.03	-0.03	0.13	0.35	0.13	-0.05	0.23	-0.12	-0.32	0.09	-0.11	0.10	-0.18	-0.05	0.20	-0.08	0.10	0.11	0.00	0.21	0.41	0.33	0.15	0.07	0.23	0.27	0.23	0.19	0.25	0.34	-0.12	0.23	0.03	0.18	-0.07
ENSG00000110955	0.09	0.40	-0.03	0.27	0.23	0.07	0.10	-0.10	0.18	0.09	-0.43	0.04	0.08	-0.27	-0.26	0.00	0.32	0.34	-0.07	-0.21	0.26	0.03	-0.45	0.21	-0.34	0.15	-0.11	-0.05	0.03	-0.10	-0.18	-0.16	-0.28	0.32	0.23	0.36	0.14	0.27	0.46	0.33	0.26	-0.01	0.42	0.44	-0.26	0.42	0.09	0.02	-0.24
ENSG00000160584	0.42	0.22	-0.30	0.25	0.13	-0.14	-0.14	-0.19	-0.29	-0.24	0.04	-0.06	-0.22	-0.24	-0.25	0.32	-0.14	0.24	-0.34	-0.17	0.19	0.32	-0.15	0.24	-0.18	0.24	-0.10	-0.35	-0.13	0.26	-0.25	-0.27	-0.38	0.15	0.02	0.24	0.29	0.34	0.25	0.32	0.42	-0.27	0.22	0.31	0.09	0.00	0.25	-0.27	-0.35
ENSG00000265735	-0.18	-0.06	-0.15	-0.07	-0.10	0.01	0.16	0.18	0.15	0.07	-0.03	-0.05	0.03	0.03	0.05	-0.03	-0.01	-0.03	-0.08	0.09	-0.30	-0.03	-0.20	-0.06	-0.07	-0.02	0.21	0.16	-0.15	-0.30	0.00	-0.01	0.19	0.16	-0.10	0.08	-0.18	0.10	0.12	0.01	-0.05	-0.03	-0.03	0.21	-0.30	0.18	-0.06	0.09	0.12
ENSG00000054118	0.15	0.13	0.07	0.11	0.03	0.25	0.24	0.10	0.11	0.08	0.04	-0.18	0.18	-0.05	-0.07	0.09	-0.28	0.14	-0.11	0.11	0.02	0.07	0.04	-0.14	-0.13	0.01	0.21	0.06	0.19	-0.11	-0.09	-0.09	-0.27	0.02	0.44	0.13	0.01	0.10	0.18	0.09	0.22	-0.10	0.12	0.22	-0.23	0.04	0.03	-0.02	0.05
ENSG00000183530	0.32	0.18	-0.19	0.20	0.17	-0.01	0.01	-0.09	-0.13	-0.17	0.08	-0.01	-0.01	-0.20	-0.18	0.22	-0.25	0.21	-0.34	-0.16	0.12	0.28	-0.10	0.13	-0.24	0.12	0.09	-0.29	-0.04	0.16	-0.24	-0.23	-0.41	0.15	0.23	0.12	0.22	0.29	0.26	0.16	0.35	-0.29	0.16	0.18	0.05	0.04	0.20	-0.25	-0.14
ENSG00000143398	0.27	0.13	-0.26	0.19	0.11	-0.18	-0.19	-0.04	-0.30	-0.32	0.07	-0.08	-0.21	-0.20	-0.23	0.26	-0.17	0.07	-0.38	-0.06	0.06	0.30	-0.05	0.15	-0.20	0.17	0.08	-0.30	-0.22	0.15	-0.27	-0.28	-0.35	0.14	0.00	0.08	0.19	0.28	0.17	0.17	0.35	-0.32	0.16	0.21	0.07	0.01	0.17	-0.32	-0.22
ENSG00000168769	-0.02	0.18	0.06	0.14	0.20	0.17	0.28	0.17	0.28	0.27	-0.05	0.04	0.51	0.01	0.03	-0.11	-0.09	0.24	0.06	0.04	0.07	-0.08	-0.12	-0.07	-0.07	-0.06	0.03	0.11	0.14	-0.20	0.02	0.05	-0.15	0.15	0.56	0.10	-0.03	0.01	0.16	0.02	0.11	0.09	0.15	0.13	-0.14	0.17	-0.06	0.15	0.11
ENSG00000140859	0.46	0.48	-0.07	0.47	0.36	-0.10	-0.12	-0.37	-0.14	-0.11	-0.45	0.13	-0.24	-0.40	-0.48	0.20	0.27	0.41	-0.12	-0.30	0.48	0.19	-0.42	0.40	-0.36	0.44	-0.38	-0.30	0.02	0.18	-0.30	-0.32	-0.38	0.27	0.07	0.52	0.36	0.42	0.47	0.55	0.57	-0.20	0.39	0.46	-0.04	0.28	0.33	-0.17	-0.53
ENSG00000204262	0.16	0.50	-0.02	0.43	0.39	0.02	0.06	-0.12	0.22	0.15	-0.44	0.05	0.21	-0.28	-0.24	0.03	0.43	0.53	0.10	-0.25	0.35	-0.01	-0.39	0.23	-0.33	0.28	-0.34	-0.08	0.08	-0.06	-0.14	-0.15	-0.14	0.37	0.46	0.47	0.19	0.23	0.46	0.39	0.34	0.21	0.49	0.52	-0.20	0.41	0.07	0.18	-0.20
ENSG00000130338	0.15	0.05	-0.25	-0.11	-0.08	0.10	0.20	0.09	-0.03	-0.09	0.24	0.01	0.06	0.03	0.10	0.16	-0.34	0.00	-0.40	0.02	-0.09	0.24	0.00	0.01	-0.11	-0.10	0.19	-0.23	-0.14	0.03	-0.04	-0.02	-0.29	0.06	0.11	0.00	0.08	0.15	0.19	0.07	0.11	-0.31	0.03	0.11	-0.05	0.10	0.22	-0.27	0.07
ENSG00000158710	0.00	0.19	0.11	-0.08	-0.07	0.32	0.34	0.11	0.33	0.20	-0.02	-0.12	0.27	0.07	0.03	0.05	-0.01	0.12	0.05	0.13	0.18	-0.06	-0.05	0.03	-0.01	-0.07	-0.05	0.14	0.24	-0.27	0.14	0.14	-0.13	0.17	0.28	0.24	0.08	0.06	0.18	0.23	0.22	0.07	0.13	0.18	-0.43	0.24	-0.05	0.04	-0.19
ENSG00000072310	0.34	0.13	-0.21	0.16	0.05	-0.08	-0.15	-0.16	-0.18	-0.34	-0.08	-0.05	-0.27	-0.01	-0.12	0.21	-0.09	0.01	-0.15	0.10	0.10	0.19	-0.01	0.28	-0.06	0.18	-0.03	-0.20	-0.06	-0.04	-0.01	-0.07	-0.20	0.09	-0.11	0.22	0.22	0.19	0.08	0.21	0.45	-0.25	0.00	0.18	-0.01	0.00	0.14	-0.23	-0.17
ENSG00000186834	0.19	0.27	-0.02	0.27	0.14	0.07	0.01	-0.13	0.01	-0.15	-0.23	0.01	-0.15	-0.11	-0.21	0.11	-0.06	0.09	-0.13	0.08	0.00	0.01	-0.10	0.25	-0.17	0.05	0.10	-0.12	0.08	0.00	-0.14	-0.16	-0.29	0.11	0.01	0.29	0.16	0.16	0.19	0.19	0.39	-0.16	0.12	0.24	0.08	0.10	0.12	-0.13	-0.13
ENSG00000100784	0.01	-0.11	-0.11	-0.02	-0.06	-0.13	-0.15	0.09	-0.29	-0.22	0.29	-0.14	-0.11	0.04	0.03	0.08	-0.43	-0.13	-0.30	0.14	-0.29	0.11	0.17	-0.13	0.09	-0.08	0.36	-0.13	-0.14	0.10	-0.08	-0.07	-0.08	-0.06	-0.04	-0.18	-0.08	0.04	-0.14	-0.15	0.03	-0.20	-0.09	-0.05	0.11	-0.28	0.06	-0.14	0.15
ENSG00000178252	0.37	0.36	-0.06	0.29	0.19	0.09	0.07	-0.06	0.08	-0.05	-0.25	-0.09	-0.02	-0.16	-0.13	0.14	0.03	0.24	-0.18	-0.07	0.22	0.25	-0.13	0.23	-0.25	0.26	-0.10	-0.10	0.03	-0.20	-0.10	-0.10	-0.30	0.35	0.29	0.43	0.11	0.37	0.45	0.33	0.44	-0.18	0.27	0.47	-0.28	0.35	0.19	-0.16	-0.15
ENSG00000027075	0.14	0.19	-0.08	0.19	0.07	0.17	0.25	-0.07	0.15	0.11	-0.13	-0.08	0.09	-0.07	-0.01	0.20	-0.13	0.21	-0.13	0.03	0.03	0.08	-0.16	0.13	-0.14	0.12	0.11	0.02	0.13	-0.14	-0.07	-0.06	-0.10	0.20	0.24	0.24	0.09	0.20	0.32	0.17	0.26	-0.07	0.21	0.36	-0.30	0.19	0.01	-0.03	0.03
ENSG00000255508	-0.15	0.25	0.07	0.11	0.02	0.31	0.38	0.20	0.46	0.20	-0.19	-0.02	0.44	0.14	0.03	-0.28	0.07	0.11	0.22	0.23	0.06	-0.31	-0.25	0.04	-0.07	-0.12	0.04	0.18	0.19	-0.41	0.23	0.23	-0.07	0.11	0.33	0.26	-0.07	-0.06	0.19	0.17	0.11	0.15	0.15	0.29	-0.47	0.20	-0.10	0.29	-0.01
ENSG00000039068	0.09	0.48	-0.05	0.19	0.21	0.13	0.16	0.06	0.32	0.17	-0.30	0.01	0.33	-0.11	-0.08	-0.06	0.25	0.38	-0.01	-0.08	0.24	-0.01	-0.26	0.10	-0.21	0.09	-0.20	0.02	0.02	-0.20	-0.02	-0.02	-0.20	0.39	0.43	0.42	0.17	0.18	0.35	0.37	0.34	0.11	0.38	0.42	-0.34	0.46	0.00	0.07	-0.09
ENSG00000038219	0.04	0.09	-0.09	-0.03	0.04	0.11	0.25	0.10	0.13	0.04	0.00	-0.04	0.20	0.01	-0.06	-0.08	-0.20	0.23	-0.09	-0.02	0.20	0.05	-0.06	-0.08	0.04	0.03	0.07	-0.05	0.07	-0.01	-0.02	0.01	-0.13	0.04	0.29	0.10	0.16	0.03	0.11	0.14	0.21	0.02	0.08	0.03	-0.17	0.03	-0.03	-0.06	-0.07
ENSG00000109458	0.18	0.08	-0.14	0.04	0.18	-0.03	-0.04	0.06	-0.13	-0.15	0.20	0.04	0.06	-0.11	0.00	0.24	-0.30	0.05	-0.45	-0.13	-0.08	0.26	-0.04	0.03	-0.17	0.03	0.09	-0.24	-0.14	0.14	-0.20	-0.15	-0.32	0.23	0.16	0.02	0.12	0.27	0.14	0.09	0.19	-0.33	0.12	0.13	-0.04	0.07	0.18	-0.33	-0.10
ENSG00000205730	0.45	0.21	-0.21	0.34	0.27	-0.15	-0.09	-0.28	-0.27	-0.20	-0.03	0.03	-0.22	-0.31	-0.24	0.43	-0.10	0.32	-0.36	-0.27	0.19	0.35	-0.30	0.23	-0.24	0.43	-0.12	-0.25	-0.14	0.18	-0.35	-0.36	-0.30	0.29	0.07	0.29	0.28	0.44	0.34	0.32	0.51	-0.38	0.21	0.32	-0.13	0.15	0.26	-0.34	-0.35
ENSG00000112697	0.14	0.10	-0.20	-0.02	0.01	-0.03	0.01	-0.03	-0.12	-0.20	0.07	-0.13	-0.12	-0.06	-0.03	0.22	-0.31	0.04	-0.41	-0.04	0.01	0.19	0.03	-0.06	-0.08	0.05	0.21	-0.24	-0.08	0.17	-0.16	-0.12	-0.15	0.17	0.08	0.07	0.26	0.19	0.14	0.17	0.28	-0.26	0.08	0.09	0.04	0.04	0.14	-0.31	-0.02
ENSG00000198952	0.43	0.35	-0.07	0.28	0.16	0.15	0.11	-0.17	0.02	-0.10	-0.23	-0.01	-0.01	-0.12	-0.15	0.18	-0.01	0.24	-0.12	-0.04	0.30	0.23	-0.23	0.30	-0.22	0.22	-0.13	-0.11	0.08	-0.06	-0.07	-0.08	-0.36	0.23	0.29	0.41	0.16	0.35	0.40	0.34	0.44	-0.21	0.30	0.41	-0.24	0.28	0.22	-0.21	-0.24
ENSG00000148660	0.28	0.39	0.01	0.31	0.25	0.12	0.07	-0.18	0.04	-0.03	-0.20	0.10	-0.04	-0.27	-0.40	0.10	0.08	0.27	-0.08	-0.14	0.29	0.08	-0.31	0.20	-0.34	0.21	-0.17	-0.19	0.08	0.05	-0.23	-0.24	-0.51	0.14	0.15	0.30	0.22	0.26	0.32	0.37	0.43	-0.17	0.31	0.26	-0.06	0.15	0.15	-0.10	-0.38
ENSG00000074695	0.02	0.13	-0.06	-0.03	-0.04	0.21	0.20	0.17	0.18	0.08	0.14	-0.24	0.19	-0.07	0.02	0.10	-0.27	0.10	-0.24	0.00	-0.08	0.00	0.08	-0.21	-0.16	-0.04	0.20	0.00	0.08	-0.03	-0.13	-0.10	-0.14	0.15	0.35	0.06	0.10	0.06	0.15	0.09	0.17	-0.11	0.13	0.16	-0.29	0.12	-0.02	-0.08	0.11
ENSG00000203709	0.51	0.41	-0.22	0.33	0.24	-0.10	-0.09	-0.35	-0.17	-0.23	-0.14	-0.01	-0.28	-0.29	-0.26	0.32	-0.06	0.29	-0.29	-0.23	0.33	0.38	-0.20	0.31	-0.18	0.33	-0.05	-0.24	-0.10	0.12	-0.31	-0.30	-0.39	0.33	0.16	0.44	0.28	0.50	0.42	0.35	0.58	-0.34	0.32	0.32	0.06	0.27	0.24	-0.36	-0.26
ENSG00000162231	0.40	0.35	-0.12	0.44	0.32	-0.07	-0.16	-0.30	-0.15	-0.26	-0.32	0.08	-0.23	-0.37	-0.41	0.24	0.17	0.29	-0.19	-0.20	0.24	0.21	-0.37	0.40	-0.38	0.32	-0.08	-0.22	-0.08	0.01	-0.33	-0.34	-0.46	0.24	0.05	0.34	0.22	0.39	0.41	0.30	0.48	-0.28	0.31	0.40	-0.08	0.25	0.25	-0.22	-0.33
ENSG00000130522	0.42	0.32	-0.30	0.05	0.01	-0.09	-0.10	-0.27	-0.09	-0.27	-0.10	-0.06	-0.31	-0.22	-0.24	0.40	0.05	0.14	-0.40	-0.19	0.29	0.41	-0.05	0.23	-0.17	0.23	-0.17	-0.32	-0.18	0.02	-0.26	-0.29	-0.37	0.32	0.00	0.32	0.40	0.46	0.33	0.43	0.55	-0.36	0.23	0.28	-0.11	0.27	0.10	-0.44	-0.33
ENSG00000068796	0.02	-0.06	-0.02	-0.02	-0.11	0.09	0.04	0.03	-0.10	-0.17	0.12	-0.17	-0.07	0.17	0.03	0.06	-0.38	-0.12	-0.06	0.28	-0.19	-0.08	0.09	-0.17	0.07	-0.09	0.29	0.01	0.04	0.05	0.05	0.04	-0.03	-0.12	0.00	-0.15	0.02	-0.10	-0.21	-0.05	0.09	-0.08	-0.06	-0.08	0.01	-0.27	-0.02	-0.08	0.13
ENSG00000188647	-0.05	-0.08	-0.03	-0.08	0.05	0.08	0.17	0.19	0.01	0.08	0.25	0.02	0.31	0.08	0.16	0.02	-0.38	-0.03	-0.24	0.04	-0.11	0.05	0.06	-0.17	-0.03	-0.14	0.23	-0.07	0.03	0.00	0.01	0.06	-0.12	0.00	0.28	-0.16	-0.01	0.00	0.00	-0.08	-0.04	-0.19	-0.04	0.00	-0.12	-0.07	0.04	-0.09	0.12
ENSG00000102996	0.24	0.19	-0.16	0.06	0.02	0.01	-0.04	-0.12	-0.01	-0.12	-0.10	-0.06	0.03	-0.12	-0.13	0.17	0.08	0.23	-0.15	-0.07	0.19	0.21	-0.22	0.24	-0.07	0.19	-0.12	-0.03	-0.14	-0.20	-0.04	-0.07	-0.19	0.31	0.07	0.25	0.13	0.30	0.24	0.26	0.30	-0.12	0.18	0.31	-0.26	0.29	0.01	-0.15	-0.17
ENSG00000116977	0.18	0.16	-0.15	0.02	0.10	0.03	0.06	-0.02	-0.04	-0.11	-0.05	-0.18	-0.09	-0.11	-0.08	0.21	-0.27	0.20	-0.32	-0.04	0.01	0.17	-0.04	-0.01	-0.16	0.02	0.21	-0.20	0.02	0.08	-0.15	-0.14	-0.25	0.16	0.17	0.18	0.27	0.14	0.12	0.20	0.32	-0.21	0.14	0.15	0.06	0.07	0.09	-0.18	0.00
ENSG00000077157	0.11	0.31	0.00	0.40	0.34	0.02	0.08	-0.09	0.06	-0.02	-0.19	0.12	0.21	-0.20	-0.25	0.04	0.11	0.29	-0.06	-0.08	0.13	0.02	-0.34	0.18	-0.22	0.17	-0.04	-0.06	-0.05	-0.14	-0.18	-0.19	-0.35	0.23	0.33	0.24	0.05	0.20	0.27	0.22	0.26	-0.14	0.35	0.39	-0.17	0.25	0.04	0.01	-0.11
ENSG00000004399	0.20	0.40	-0.05	0.32	0.22	0.10	0.17	-0.18	0.22	0.05	-0.29	0.09	0.16	-0.05	-0.10	0.03	0.30	0.30	0.18	-0.08	0.33	0.01	-0.36	0.27	-0.11	0.23	-0.29	0.01	0.12	-0.21	0.06	0.04	-0.07	0.36	0.29	0.41	0.10	0.22	0.31	0.36	0.34	0.07	0.34	0.38	-0.30	0.38	0.05	0.07	-0.24
ENSG00000035403	-0.03	0.34	0.07	0.23	0.19	0.15	0.21	0.13	0.35	0.25	-0.28	-0.07	0.41	-0.09	-0.14	-0.17	0.22	0.41	0.16	-0.01	0.23	-0.10	-0.28	0.04	-0.13	0.06	-0.03	0.15	0.10	-0.34	0.01	0.01	-0.14	0.26	0.50	0.32	-0.04	0.10	0.31	0.19	0.19	0.23	0.31	0.41	-0.36	0.31	-0.11	0.27	-0.02
ENSG00000163946	-0.06	-0.07	0.04	-0.09	0.00	0.19	0.27	0.23	0.15	0.14	0.20	-0.14	0.31	0.12	0.16	-0.02	-0.41	0.10	-0.11	0.11	-0.09	-0.08	0.04	-0.24	0.02	-0.12	0.27	0.03	0.16	-0.07	0.08	0.12	-0.07	-0.02	0.30	-0.07	0.02	-0.10	-0.05	-0.07	0.04	-0.01	-0.08	-0.02	-0.17	-0.16	-0.06	0.07	0.14
ENSG00000253352	0.11	0.32	-0.04	0.22	0.14	0.13	0.16	-0.07	0.11	0.03	-0.20	-0.04	0.11	-0.09	-0.17	-0.03	-0.08	0.28	-0.03	-0.02	0.21	-0.03	-0.21	0.03	-0.11	0.11	0.06	-0.02	0.12	0.00	-0.11	-0.08	-0.24	0.14	0.32	0.23	0.15	0.13	0.24	0.24	0.34	0.00	0.27	0.21	-0.09	0.12	0.04	-0.01	-0.09
ENSG00000164080	0.54	0.17	-0.30	0.26	0.20	-0.16	-0.08	-0.20	-0.30	-0.31	0.08	0.02	-0.15	-0.23	-0.15	0.34	-0.18	0.23	-0.47	-0.27	0.22	0.49	-0.08	0.21	-0.17	0.34	-0.16	-0.37	-0.17	0.17	-0.28	-0.29	-0.41	0.24	0.18	0.22	0.30	0.43	0.31	0.30	0.48	-0.40	0.16	0.28	-0.02	0.12	0.32	-0.43	-0.30
ENSG00000122359	0.55	0.36	-0.18	0.42	0.34	-0.15	-0.13	-0.38	-0.17	-0.26	-0.18	0.12	-0.19	-0.37	-0.36	0.36	0.15	0.33	-0.29	-0.35	0.42	0.33	-0.26	0.42	-0.24	0.37	-0.37	-0.34	-0.06	0.11	-0.35	-0.38	-0.48	0.34	0.10	0.39	0.41	0.46	0.37	0.45	0.62	-0.32	0.28	0.32	-0.07	0.20	0.28	-0.31	-0.53
ENSG00000151893	0.09	-0.04	-0.11	-0.02	-0.06	0.00	0.05	-0.11	-0.14	-0.12	0.06	-0.09	-0.12	-0.07	-0.07	0.17	-0.31	0.00	-0.31	0.00	-0.06	0.09	-0.08	-0.12	-0.08	0.04	0.22	-0.10	-0.09	0.12	-0.16	-0.12	-0.18	-0.01	0.01	-0.03	0.16	0.10	0.08	0.08	0.14	-0.32	0.01	0.06	0.01	-0.02	0.10	-0.22	0.00
ENSG00000129351	0.36	0.41	-0.07	0.37	0.20	0.12	0.12	-0.14	0.10	-0.04	-0.27	-0.05	0.03	-0.16	-0.22	0.09	0.05	0.35	0.00	-0.05	0.33	0.07	-0.28	0.22	-0.20	0.27	-0.13	-0.04	0.13	-0.11	-0.10	-0.12	-0.32	0.24	0.33	0.48	0.20	0.26	0.36	0.41	0.53	-0.07	0.30	0.44	-0.16	0.24	0.12	-0.03	-0.29
ENSG00000185896	0.40	0.35	-0.24	0.14	0.08	-0.02	0.01	-0.10	-0.07	-0.15	-0.07	-0.11	-0.11	-0.17	-0.18	0.29	-0.14	0.20	-0.34	-0.05	0.24	0.30	-0.05	0.15	-0.17	0.15	-0.04	-0.24	-0.03	0.06	-0.18	-0.19	-0.35	0.28	0.16	0.33	0.31	0.33	0.27	0.37	0.51	-0.32	0.29	0.30	-0.15	0.21	0.17	-0.33	-0.23
ENSG00000108219	0.50	0.44	-0.13	0.45	0.34	-0.03	-0.08	-0.27	-0.04	-0.18	-0.23	0.01	-0.10	-0.25	-0.22	0.31	0.10	0.33	-0.17	-0.19	0.30	0.26	-0.25	0.38	-0.25	0.30	-0.21	-0.19	0.02	-0.06	-0.22	-0.24	-0.39	0.40	0.30	0.45	0.25	0.42	0.38	0.36	0.61	-0.20	0.35	0.44	-0.11	0.29	0.18	-0.20	-0.33
ENSG00000184634	0.47	0.30	-0.21	0.37	0.27	0.00	-0.03	-0.16	-0.14	-0.23	-0.15	0.06	-0.18	-0.18	-0.18	0.27	-0.03	0.20	-0.19	-0.06	0.15	0.32	-0.20	0.41	-0.26	0.25	-0.05	-0.20	-0.04	-0.10	-0.18	-0.21	-0.37	0.21	0.18	0.32	0.11	0.34	0.35	0.23	0.46	-0.25	0.25	0.37	-0.09	0.21	0.25	-0.23	-0.18
ENSG00000273090	0.46	0.01	-0.59	0.00	0.01	-0.29	-0.17	-0.09	-0.40	-0.49	0.32	-0.11	-0.31	-0.06	0.09	0.47	-0.34	-0.02	-0.67	-0.14	-0.08	0.64	0.20	0.26	0.01	0.15	0.01	-0.42	-0.42	0.14	-0.18	-0.20	-0.17	0.34	-0.09	0.08	0.29	0.40	0.13	0.19	0.36	-0.45	0.04	0.17	0.08	0.14	0.27	-0.62	-0.07
ENSG00000168813	0.27	-0.01	-0.32	0.05	0.13	-0.19	-0.13	-0.05	-0.38	-0.36	0.25	0.04	-0.25	-0.11	-0.04	0.29	-0.36	-0.09	-0.53	-0.12	-0.12	0.39	0.05	0.15	-0.16	0.06	0.09	-0.41	-0.24	0.29	-0.23	-0.20	-0.22	0.13	-0.07	-0.08	0.15	0.26	0.11	0.05	0.18	-0.41	0.08	0.00	0.13	-0.02	0.31	-0.46	-0.10
ENSG00000149930	0.38	0.39	-0.10	0.38	0.21	0.14	0.10	-0.19	0.07	-0.07	-0.30	0.01	-0.03	-0.17	-0.21	0.22	0.07	0.33	-0.08	-0.06	0.24	0.17	-0.31	0.33	-0.23	0.32	-0.20	-0.11	0.05	-0.11	-0.11	-0.14	-0.31	0.29	0.26	0.43	0.13	0.34	0.43	0.36	0.48	-0.12	0.36	0.50	-0.21	0.30	0.16	-0.14	-0.23
ENSG00000103994	0.08	0.10	-0.14	-0.06	0.00	0.15	0.27	0.12	0.18	0.10	0.10	-0.08	0.47	0.05	0.12	-0.06	-0.15	0.35	-0.10	-0.04	0.17	0.07	-0.13	-0.07	-0.01	-0.01	-0.06	-0.05	0.04	0.02	0.13	0.15	-0.14	0.13	0.43	0.13	0.18	0.02	0.16	0.12	0.14	0.08	0.14	0.16	-0.24	0.15	0.01	0.00	-0.03
ENSG00000277443	0.17	0.11	-0.22	-0.07	-0.16	0.13	0.17	0.07	0.05	-0.05	0.13	-0.21	-0.01	0.09	0.07	0.21	-0.36	0.00	-0.23	0.16	0.00	0.14	0.14	-0.03	0.06	-0.07	0.17	-0.10	0.11	-0.07	0.03	0.00	-0.11	0.11	0.13	0.15	0.17	0.11	0.04	0.19	0.30	-0.14	0.02	0.17	-0.10	-0.06	-0.03	-0.13	0.02
ENSG00000077254	-0.01	-0.12	-0.01	-0.16	0.02	0.06	0.07	0.13	-0.10	-0.03	0.28	-0.10	0.06	-0.01	0.02	0.14	-0.42	-0.03	-0.27	0.00	-0.13	0.03	0.07	-0.21	-0.04	-0.12	0.20	-0.14	0.03	0.19	-0.10	-0.05	-0.12	-0.05	0.13	-0.21	0.08	-0.02	-0.09	-0.08	0.01	-0.14	-0.04	-0.16	-0.07	-0.21	0.07	-0.14	-0.01
ENSG00000166012	-0.21	0.16	0.05	-0.13	-0.08	0.25	0.30	0.14	0.36	0.19	-0.21	-0.08	0.20	-0.02	-0.08	-0.01	0.14	0.15	0.02	0.04	0.06	-0.07	-0.23	-0.19	-0.08	-0.10	0.20	0.19	0.08	-0.31	-0.06	-0.03	-0.06	0.11	0.25	0.07	-0.07	0.06	0.20	0.09	0.01	0.08	0.20	0.16	-0.43	0.23	-0.25	0.08	0.03
ENSG00000129128	-0.29	-0.04	0.06	-0.12	-0.13	0.21	0.21	0.22	0.19	0.11	0.18	-0.20	0.18	0.07	0.09	-0.08	-0.35	-0.10	-0.19	0.15	-0.32	-0.13	0.12	-0.28	-0.02	-0.17	0.46	0.12	0.04	-0.13	-0.04	0.02	0.02	0.05	0.21	-0.11	-0.13	-0.03	0.05	-0.09	-0.06	-0.05	-0.01	0.05	-0.16	0.02	-0.13	0.03	0.29
ENSG00000139496	0.02	-0.05	-0.06	-0.16	-0.11	0.05	-0.01	0.03	-0.09	-0.06	0.18	-0.23	-0.04	-0.06	0.02	0.14	-0.37	0.03	-0.34	-0.02	-0.13	0.09	0.07	-0.29	-0.03	-0.08	0.33	-0.05	-0.05	0.16	-0.16	-0.10	-0.16	0.01	0.12	-0.06	0.11	0.09	0.02	0.00	0.06	-0.12	-0.01	0.04	0.08	-0.12	0.00	-0.13	0.12
ENSG00000147548	-0.09	0.02	0.06	0.04	0.06	0.26	0.30	0.24	0.23	0.18	0.24	-0.08	0.42	0.09	0.07	-0.07	-0.39	0.11	0.04	0.17	-0.12	-0.14	-0.01	-0.17	0.02	-0.10	0.25	0.12	0.14	-0.18	0.05	0.07	-0.15	-0.01	0.44	-0.07	-0.12	-0.08	-0.02	-0.12	0.05	0.07	0.02	0.01	-0.15	-0.11	-0.17	0.15	0.19
ENSG00000104419	-0.16	0.01	0.08	-0.05	-0.19	0.32	0.30	0.26	0.38	0.12	0.02	-0.36	0.33	0.37	0.27	-0.14	-0.29	-0.05	0.21	0.51	-0.17	-0.27	0.18	-0.11	0.21	-0.20	0.37	0.29	0.27	-0.49	0.38	0.36	0.13	0.03	0.21	0.08	-0.15	-0.22	-0.16	-0.05	0.05	0.11	-0.09	0.12	-0.26	-0.11	-0.31	0.26	0.32
ENSG00000100280	0.41	0.39	-0.13	0.37	0.32	-0.03	0.03	-0.23	-0.02	-0.11	-0.32	0.12	-0.06	-0.21	-0.21	0.23	0.21	0.36	-0.11	-0.20	0.34	0.24	-0.41	0.38	-0.22	0.34	-0.30	-0.13	-0.06	-0.09	-0.15	-0.18	-0.26	0.40	0.19	0.42	0.19	0.38	0.39	0.39	0.47	-0.17	0.38	0.41	-0.32	0.39	0.24	-0.20	-0.33
ENSG00000182446	0.29	0.30	-0.05	0.34	0.22	0.10	0.09	-0.17	0.06	-0.11	-0.25	0.01	0.07	-0.15	-0.26	0.05	0.06	0.21	0.03	-0.01	0.28	0.03	-0.31	0.24	-0.21	0.16	-0.11	-0.05	0.08	-0.12	-0.08	-0.10	-0.38	0.15	0.28	0.32	0.17	0.19	0.23	0.31	0.37	-0.15	0.29	0.36	-0.09	0.18	0.05	-0.03	-0.25
ENSG00000131236	-0.04	0.27	0.01	0.06	0.06	0.24	0.30	0.07	0.32	0.12	-0.19	-0.06	0.37	0.04	-0.02	-0.15	0.09	0.26	0.06	0.05	0.19	-0.14	-0.26	0.07	-0.08	-0.04	-0.04	0.05	0.13	-0.23	0.14	0.15	-0.14	0.20	0.38	0.26	0.10	0.05	0.26	0.25	0.20	0.15	0.24	0.30	-0.38	0.30	-0.01	0.12	-0.12
ENSG00000136279	0.26	0.39	-0.03	0.26	0.13	0.20	0.16	-0.13	0.17	0.02	-0.23	0.02	0.15	-0.02	-0.11	0.04	0.04	0.24	0.07	0.09	0.27	0.01	-0.30	0.27	-0.12	0.10	-0.11	-0.01	0.12	-0.20	0.07	0.06	-0.31	0.19	0.29	0.36	0.09	0.19	0.30	0.29	0.37	-0.01	0.31	0.37	-0.24	0.21	0.04	0.02	-0.17
ENSG00000273749	0.12	0.40	0.01	0.15	0.18	0.22	0.23	-0.04	0.36	0.15	-0.30	-0.02	0.34	-0.05	-0.05	-0.09	0.21	0.42	0.13	-0.08	0.34	-0.10	-0.31	0.15	-0.17	0.04	-0.23	0.02	0.17	-0.16	0.10	0.10	-0.20	0.27	0.47	0.43	0.24	0.08	0.30	0.36	0.32	0.18	0.33	0.37	-0.28	0.36	-0.01	0.16	-0.17
ENSG00000033170	0.26	-0.04	-0.31	-0.09	0.04	-0.08	-0.03	0.00	-0.26	-0.24	0.27	-0.13	-0.22	-0.13	-0.01	0.41	-0.36	0.07	-0.52	-0.14	-0.11	0.38	0.09	-0.06	-0.13	0.07	0.13	-0.30	-0.17	0.20	-0.25	-0.24	-0.21	0.11	0.02	-0.06	0.22	0.17	0.02	0.09	0.21	-0.33	0.08	0.03	0.05	-0.03	0.15	-0.39	-0.04
ENSG00000170471	0.26	0.15	-0.12	0.15	0.13	0.04	0.05	-0.11	-0.08	-0.18	0.00	-0.11	0.01	-0.13	-0.09	0.18	-0.25	0.19	-0.32	-0.10	0.08	0.19	-0.12	0.03	-0.19	0.08	0.15	-0.19	0.01	0.10	-0.18	-0.13	-0.34	0.17	0.25	0.10	0.20	0.23	0.19	0.15	0.28	-0.23	0.21	0.19	-0.05	0.04	0.15	-0.22	-0.09
ENSG00000183111	0.33	-0.09	-0.33	-0.15	-0.18	-0.08	-0.08	-0.04	-0.30	-0.38	0.28	-0.16	-0.26	0.09	0.09	0.31	-0.39	-0.19	-0.33	0.11	0.00	0.34	0.14	0.13	0.00	-0.05	0.13	-0.30	-0.14	0.09	0.02	0.00	-0.17	0.01	-0.13	-0.09	0.17	0.14	-0.05	0.05	0.17	-0.41	-0.09	-0.10	0.09	-0.16	0.16	-0.37	-0.07
ENSG00000012822	0.35	0.50	-0.11	0.40	0.34	0.03	-0.01	-0.22	0.03	-0.09	-0.44	0.06	-0.09	-0.36	-0.39	0.21	0.24	0.45	-0.16	-0.20	0.35	0.19	-0.38	0.33	-0.39	0.35	-0.16	-0.21	0.00	0.02	-0.28	-0.28	-0.40	0.32	0.26	0.52	0.29	0.38	0.56	0.44	0.56	-0.12	0.43	0.53	-0.10	0.43	0.21	-0.16	-0.31
ENSG00000118007	-0.08	0.07	0.02	0.06	0.07	0.22	0.25	0.18	0.24	0.15	0.06	-0.10	0.36	0.02	0.04	-0.08	-0.23	0.20	-0.08	0.03	-0.02	-0.09	-0.10	-0.16	-0.13	-0.01	0.19	0.01	0.10	-0.08	0.01	0.06	-0.19	0.04	0.38	0.02	0.03	-0.03	0.14	0.04	0.07	0.04	0.09	0.18	-0.15	-0.03	-0.09	0.13	0.10
ENSG00000142173	0.18	0.41	-0.02	0.38	0.30	0.00	0.05	-0.14	0.23	0.10	-0.44	-0.01	0.18	-0.22	-0.25	-0.04	0.45	0.53	0.20	-0.21	0.43	-0.04	-0.42	0.18	-0.23	0.32	-0.36	0.00	0.09	-0.13	-0.07	-0.09	-0.14	0.30	0.34	0.46	0.18	0.16	0.33	0.39	0.34	0.18	0.42	0.46	-0.22	0.31	-0.03	0.20	-0.31
ENSG00000149257	-0.08	0.27	0.11	0.16	0.11	0.24	0.23	0.13	0.41	0.22	-0.31	-0.08	0.42	-0.01	-0.09	-0.18	0.28	0.27	0.24	0.12	0.18	-0.22	-0.23	-0.03	-0.14	0.05	-0.10	0.23	0.16	-0.39	0.11	0.10	-0.09	0.17	0.40	0.27	0.01	-0.05	0.20	0.20	0.15	0.21	0.25	0.37	-0.44	0.29	-0.18	0.28	-0.02
ENSG00000116017	0.13	0.27	-0.03	0.11	-0.02	0.26	0.32	0.09	0.31	0.13	-0.11	-0.12	0.28	0.07	0.00	-0.03	-0.04	0.23	0.05	0.16	0.19	-0.01	-0.07	0.05	0.00	0.08	-0.02	0.15	0.18	-0.26	0.09	0.07	-0.11	0.18	0.33	0.36	0.08	0.12	0.25	0.26	0.36	0.03	0.14	0.29	-0.47	0.23	-0.02	0.02	-0.08
ENSG00000196549	-0.34	0.14	0.22	-0.04	0.01	0.27	0.24	0.27	0.42	0.32	-0.05	-0.05	0.54	0.07	0.05	-0.34	0.02	0.12	0.19	0.20	-0.04	-0.28	-0.06	-0.23	-0.01	-0.18	0.26	0.33	0.21	-0.24	0.12	0.18	-0.02	0.02	0.38	0.06	-0.16	-0.11	0.09	-0.12	-0.08	0.34	0.13	0.05	-0.32	0.10	-0.30	0.33	0.21
ENSG00000230590	-0.06	0.09	0.18	0.25	0.22	0.13	0.03	0.00	0.02	0.03	-0.06	-0.04	0.16	-0.08	-0.11	-0.01	-0.14	0.12	0.05	0.10	-0.15	-0.16	-0.22	-0.09	-0.20	0.04	0.28	0.16	0.09	-0.03	-0.14	-0.08	-0.23	0.00	0.24	-0.05	-0.11	-0.01	0.03	-0.09	0.04	0.03	0.19	0.08	0.04	-0.09	-0.11	0.15	0.08
ENSG00000130340	0.13	0.03	-0.18	-0.02	-0.03	-0.01	0.00	0.06	-0.14	-0.20	0.13	-0.14	-0.16	-0.03	-0.07	0.26	-0.35	-0.04	-0.32	0.11	-0.12	0.21	0.08	0.02	-0.03	-0.01	0.26	-0.15	-0.07	0.01	-0.15	-0.16	-0.15	0.08	0.02	0.02	0.07	0.16	0.03	0.06	0.24	-0.26	0.04	0.06	0.01	-0.06	0.02	-0.24	0.00
ENSG00000114554	0.32	0.48	-0.12	0.29	0.35	-0.01	0.01	-0.20	0.18	-0.01	-0.39	0.06	0.13	-0.19	-0.14	0.14	0.40	0.47	-0.07	-0.24	0.36	0.17	-0.35	0.28	-0.30	0.26	-0.37	-0.11	-0.10	-0.16	-0.11	-0.11	-0.27	0.44	0.36	0.46	0.27	0.30	0.41	0.44	0.43	-0.09	0.45	0.48	-0.30	0.51	0.11	-0.09	-0.20
ENSG00000156675	0.16	0.09	-0.14	-0.07	-0.05	0.11	0.09	0.08	0.06	-0.09	0.16	-0.32	0.11	0.02	0.08	0.21	-0.28	0.13	-0.24	0.05	0.05	0.15	0.09	-0.08	-0.04	-0.01	0.16	-0.08	0.04	-0.17	-0.01	-0.03	-0.20	0.17	0.34	0.12	0.23	0.09	0.05	0.18	0.30	-0.18	0.05	0.15	-0.28	0.00	-0.07	-0.06	0.03
ENSG00000092199	-0.26	-0.05	0.28	0.02	0.02	0.34	0.30	0.30	0.27	0.27	0.20	-0.10	0.43	0.07	0.05	-0.23	-0.32	-0.04	0.12	0.20	-0.17	-0.31	0.07	-0.26	-0.03	-0.13	0.29	0.23	0.26	-0.19	0.05	0.09	-0.09	-0.14	0.41	-0.12	-0.21	-0.19	-0.03	-0.17	-0.10	0.10	-0.04	-0.05	-0.22	-0.14	-0.19	0.27	0.17
ENSG00000180530	-0.26	-0.15	0.19	-0.15	-0.25	0.38	0.43	0.45	0.37	0.24	0.25	-0.34	0.53	0.44	0.36	-0.28	-0.45	-0.05	0.30	0.53	-0.25	-0.38	0.20	-0.30	0.30	-0.33	0.40	0.41	0.34	-0.43	0.43	0.41	0.19	-0.12	0.34	-0.12	-0.27	-0.41	-0.33	-0.22	-0.11	0.21	-0.20	-0.13	-0.38	-0.23	-0.25	0.36	0.35
ENSG00000116406	-0.01	0.00	-0.18	-0.08	-0.03	0.04	0.13	0.18	-0.03	0.00	0.09	-0.21	0.07	0.01	0.11	0.08	-0.36	0.12	-0.34	0.05	-0.15	0.11	-0.01	-0.15	-0.09	-0.03	0.34	-0.09	-0.10	0.01	-0.06	-0.01	-0.04	0.10	0.18	-0.02	0.08	0.05	0.14	0.03	0.07	-0.14	0.04	0.13	-0.15	0.03	0.07	-0.10	0.22
ENSG00000163939	0.10	0.19	-0.10	0.10	0.07	0.13	0.16	-0.05	0.09	0.02	0.00	-0.09	0.15	-0.11	-0.06	0.14	-0.18	0.20	-0.25	-0.06	0.06	0.06	-0.12	-0.06	-0.17	0.01	0.17	-0.14	0.05	0.06	-0.13	-0.08	-0.30	0.12	0.26	0.12	0.21	0.15	0.23	0.16	0.21	-0.14	0.18	0.29	-0.08	0.08	0.01	-0.10	0.00
ENSG00000196419	-0.03	0.24	0.05	0.12	0.16	0.18	0.20	0.11	0.21	0.10	-0.19	-0.03	0.27	-0.12	-0.11	-0.04	0.04	0.23	-0.09	-0.02	0.09	-0.05	-0.28	0.04	-0.26	0.04	0.07	0.00	0.05	-0.16	-0.07	-0.04	-0.23	0.20	0.36	0.23	0.07	0.13	0.36	0.19	0.19	-0.03	0.23	0.30	-0.35	0.30	0.06	0.06	-0.08
ENSG00000251348	0.22	-0.09	-0.25	-0.04	0.09	-0.23	-0.20	-0.09	-0.40	-0.37	0.23	-0.10	-0.23	-0.11	-0.01	0.35	-0.34	-0.07	-0.54	-0.13	-0.19	0.33	0.10	-0.01	-0.12	-0.03	0.16	-0.31	-0.29	0.30	-0.27	-0.23	-0.14	0.16	-0.02	-0.20	0.19	0.20	-0.02	-0.02	0.10	-0.38	0.05	-0.08	0.13	-0.02	0.25	-0.46	0.02
ENSG00000177200	-0.17	0.01	0.19	0.04	0.02	0.33	0.38	0.26	0.38	0.35	0.06	-0.11	0.58	0.19	0.17	-0.27	-0.23	0.15	0.23	0.20	0.02	-0.31	-0.03	-0.18	0.03	-0.14	0.14	0.19	0.32	-0.21	0.24	0.28	-0.05	-0.13	0.48	0.01	-0.08	-0.22	0.00	-0.06	-0.06	0.22	-0.01	0.10	-0.23	-0.15	-0.22	0.36	0.12
ENSG00000132716	0.36	0.43	-0.06	0.36	0.32	0.04	0.00	-0.18	0.01	-0.10	-0.33	0.04	0.02	-0.34	-0.36	0.09	0.11	0.39	-0.20	-0.25	0.37	0.17	-0.32	0.25	-0.39	0.27	-0.17	-0.22	0.01	0.11	-0.28	-0.25	-0.49	0.28	0.34	0.39	0.30	0.34	0.47	0.38	0.48	-0.16	0.42	0.38	-0.09	0.33	0.24	-0.19	-0.33
ENSG00000169967	0.02	-0.05	-0.05	-0.18	-0.09	0.15	0.21	0.22	0.09	0.00	0.23	-0.20	0.28	0.17	0.24	0.02	-0.48	0.03	-0.27	0.11	-0.06	0.05	0.16	-0.21	0.09	-0.22	0.28	-0.06	0.08	-0.03	0.10	0.16	-0.16	0.06	0.32	-0.06	0.12	-0.01	-0.04	-0.01	0.10	-0.09	-0.08	0.00	-0.10	-0.10	0.02	-0.11	0.12
ENSG00000147202	-0.01	-0.04	-0.04	0.06	0.13	0.11	0.20	0.22	0.09	0.03	0.14	0.06	0.24	0.05	0.07	0.05	-0.29	0.01	-0.17	0.04	-0.07	0.10	0.10	-0.07	-0.05	-0.02	0.16	-0.11	0.08	-0.05	-0.03	-0.01	-0.15	0.00	0.29	-0.07	-0.02	0.00	0.05	-0.06	0.06	-0.12	-0.02	0.07	0.04	-0.06	-0.04	-0.08	0.08
ENSG00000230551	-0.30	-0.19	0.14	-0.11	-0.02	0.22	0.22	0.32	0.16	0.14	0.30	-0.12	0.36	0.14	0.08	-0.14	-0.38	-0.05	0.07	0.22	-0.22	-0.24	0.07	-0.35	0.11	-0.16	0.36	0.23	0.10	-0.15	0.05	0.09	-0.04	-0.15	0.27	-0.27	-0.18	-0.25	-0.23	-0.25	-0.13	0.10	-0.10	-0.16	-0.08	-0.24	-0.28	0.18	0.20
ENSG00000106991	-0.10	0.03	0.23	0.06	-0.07	0.13	-0.02	0.14	0.01	-0.06	-0.06	-0.21	0.00	0.09	-0.09	-0.07	-0.13	-0.08	0.22	0.41	-0.11	-0.23	-0.02	-0.03	-0.01	-0.02	0.30	0.24	0.10	-0.25	0.10	0.06	-0.01	-0.06	0.05	0.04	-0.16	-0.14	-0.10	-0.07	0.12	-0.02	-0.02	-0.05	-0.18	-0.05	-0.08	0.16	0.08
ENSG00000160305	0.18	0.33	0.06	0.42	0.26	0.13	0.09	-0.04	0.17	0.05	-0.33	-0.06	0.14	-0.15	-0.27	-0.11	0.13	0.36	0.19	0.04	0.25	-0.13	-0.31	0.21	-0.27	0.22	-0.10	0.08	0.12	-0.11	-0.05	-0.06	-0.32	0.11	0.29	0.38	0.11	0.07	0.28	0.25	0.36	0.10	0.31	0.38	-0.08	0.16	0.02	0.17	-0.22
ENSG00000168092	0.02	-0.16	-0.18	-0.27	-0.16	0.01	0.06	0.18	-0.14	-0.09	0.45	-0.18	0.10	0.08	0.21	0.20	-0.49	-0.06	-0.41	0.04	-0.22	0.19	0.14	-0.21	0.07	-0.18	0.29	-0.11	-0.16	0.04	-0.03	-0.01	-0.12	0.02	0.15	-0.18	0.02	0.04	-0.06	-0.11	-0.01	-0.27	-0.11	-0.05	-0.08	-0.08	0.06	-0.21	0.14
ENSG00000155313	-0.20	0.02	0.07	0.05	0.18	0.19	0.25	0.21	0.22	0.23	0.06	0.03	0.33	-0.09	-0.02	-0.08	-0.16	0.10	-0.05	-0.04	-0.16	-0.12	-0.09	-0.11	-0.18	-0.07	0.20	0.04	0.10	-0.14	-0.11	-0.06	-0.06	0.05	0.38	-0.08	-0.10	-0.02	0.16	-0.09	-0.06	0.05	0.06	0.04	-0.17	0.08	-0.05	0.16	0.18
ENSG00000095787	0.04	0.04	-0.02	-0.08	-0.05	0.21	0.25	0.16	0.07	0.03	0.20	-0.15	0.19	0.08	0.03	0.06	-0.40	0.04	-0.14	0.17	-0.02	0.04	0.06	-0.20	-0.02	-0.10	0.26	0.03	0.09	-0.02	0.00	0.02	-0.20	-0.03	0.30	-0.02	0.03	-0.01	0.00	0.05	0.12	-0.14	0.09	0.05	-0.18	-0.06	-0.02	-0.09	0.07
ENSG00000110917	0.05	0.12	-0.04	0.09	-0.01	0.24	0.30	0.10	0.23	0.15	0.00	-0.15	0.33	0.03	0.07	-0.05	-0.20	0.24	-0.03	0.09	0.03	-0.01	-0.11	-0.04	-0.01	0.03	0.11	0.12	0.10	-0.25	0.06	0.07	-0.13	0.11	0.44	0.16	-0.02	0.06	0.22	0.07	0.16	0.05	0.13	0.29	-0.32	0.14	-0.08	0.09	0.11
ENSG00000198815	0.08	-0.06	-0.13	-0.10	-0.13	0.08	0.11	0.13	-0.11	-0.16	0.37	-0.23	0.03	0.24	0.21	0.09	-0.58	-0.11	-0.19	0.25	-0.15	0.06	0.14	-0.11	0.16	-0.16	0.35	-0.02	-0.04	0.00	0.11	0.13	-0.09	0.01	0.15	-0.12	-0.03	0.00	-0.13	-0.07	0.12	-0.18	-0.04	-0.07	-0.06	-0.20	0.06	-0.17	0.11
ENSG00000136450	-0.07	0.18	0.04	0.05	-0.02	0.32	0.33	0.03	0.35	0.22	-0.08	-0.11	0.32	-0.05	-0.01	-0.05	-0.07	0.24	-0.02	0.04	0.02	-0.13	-0.17	-0.12	-0.11	0.00	0.16	0.14	0.17	-0.17	-0.01	0.03	-0.17	0.09	0.36	0.19	0.08	0.04	0.28	0.12	0.15	0.12	0.12	0.28	-0.25	0.18	-0.13	0.15	0.10
ENSG00000198198	0.43	0.36	-0.12	0.29	0.18	0.09	0.06	-0.12	0.01	-0.13	-0.16	0.00	0.03	-0.07	-0.12	0.09	-0.03	0.19	-0.06	0.03	0.26	0.17	-0.24	0.34	-0.17	0.13	-0.15	-0.09	0.04	-0.15	0.00	-0.02	-0.36	0.25	0.27	0.39	0.11	0.29	0.28	0.30	0.43	-0.17	0.30	0.36	-0.24	0.22	0.18	-0.13	-0.24
ENSG00000175166	0.25	0.32	-0.11	0.32	0.32	-0.04	-0.01	-0.22	-0.05	-0.12	-0.37	0.11	0.01	-0.29	-0.29	0.09	0.23	0.38	-0.19	-0.27	0.32	0.18	-0.47	0.27	-0.33	0.30	-0.15	-0.19	-0.10	0.00	-0.23	-0.21	-0.34	0.27	0.20	0.31	0.23	0.33	0.45	0.34	0.35	-0.18	0.35	0.39	-0.19	0.34	0.19	-0.14	-0.30
ENSG00000244255	0.38	0.16	-0.17	0.10	0.06	-0.20	-0.29	-0.27	-0.36	-0.39	-0.11	-0.02	-0.46	-0.22	-0.16	0.41	-0.06	0.03	-0.49	-0.20	0.09	0.41	-0.06	0.21	-0.20	0.24	-0.02	-0.36	-0.15	0.32	-0.25	-0.25	-0.21	0.29	-0.22	0.21	0.31	0.41	0.22	0.26	0.38	-0.39	0.14	0.18	0.07	0.15	0.33	-0.49	-0.25
ENSG00000126822	0.53	0.34	-0.27	0.40	0.30	-0.10	-0.03	-0.23	-0.13	-0.24	-0.09	0.03	-0.15	-0.22	-0.19	0.38	0.00	0.30	-0.33	-0.21	0.26	0.44	-0.11	0.38	-0.22	0.43	-0.25	-0.28	-0.10	0.02	-0.25	-0.28	-0.31	0.40	0.15	0.38	0.28	0.47	0.39	0.42	0.60	-0.36	0.28	0.39	-0.20	0.28	0.26	-0.40	-0.33
ENSG00000268173	0.11	0.13	0.04	0.01	0.15	-0.09	-0.15	-0.15	-0.14	-0.25	-0.25	0.10	-0.36	-0.26	-0.32	0.27	0.11	-0.03	-0.23	-0.12	0.08	0.10	-0.17	0.24	-0.31	-0.04	0.08	-0.22	-0.04	0.13	-0.30	-0.29	-0.27	0.12	-0.19	0.08	0.24	0.17	0.15	0.11	0.24	-0.28	0.11	-0.10	0.06	0.18	0.21	-0.29	-0.30
ENSG00000152102	0.32	0.04	-0.31	-0.01	-0.10	0.02	0.12	0.03	-0.13	-0.24	0.19	-0.15	-0.07	0.07	0.08	0.18	-0.41	0.05	-0.33	0.09	0.02	0.32	0.06	0.02	0.03	0.10	0.16	-0.16	-0.11	-0.06	0.00	-0.01	-0.20	0.11	0.10	0.10	0.12	0.18	0.10	0.14	0.31	-0.30	0.00	0.13	-0.10	0.02	0.16	-0.31	0.01
ENSG00000162704	-0.03	0.10	-0.03	0.15	0.24	-0.03	0.08	-0.09	-0.12	-0.01	0.03	0.24	0.05	-0.24	-0.21	0.17	-0.07	0.09	-0.31	-0.22	0.00	0.14	-0.22	0.05	-0.23	0.14	0.05	-0.22	-0.12	0.27	-0.30	-0.26	-0.23	0.13	0.10	0.00	0.12	0.26	0.30	0.09	0.10	-0.26	0.13	0.11	0.06	0.25	0.19	-0.26	-0.15
ENSG00000269604	0.48	0.06	-0.45	-0.01	-0.06	-0.16	-0.11	-0.18	-0.34	-0.41	0.18	-0.11	-0.38	-0.04	0.05	0.42	-0.32	-0.06	-0.53	-0.06	0.04	0.54	0.10	0.24	-0.05	0.15	0.05	-0.35	-0.24	0.08	-0.13	-0.14	-0.21	0.21	-0.11	0.15	0.25	0.39	0.20	0.22	0.38	-0.51	0.02	0.15	0.01	0.08	0.29	-0.52	-0.10
ENSG00000185129	0.13	-0.01	-0.17	-0.05	0.00	-0.04	0.03	0.01	-0.15	-0.11	0.27	0.01	0.04	-0.01	0.04	0.12	-0.41	-0.05	-0.40	-0.02	-0.08	0.20	0.08	-0.09	-0.02	-0.05	0.18	-0.24	-0.11	0.17	-0.11	-0.06	-0.22	0.01	0.09	-0.10	0.09	0.16	0.04	-0.01	0.09	-0.34	0.00	0.00	-0.02	-0.10	0.11	-0.29	0.03
ENSG00000159658	0.03	0.10	-0.04	0.12	0.03	0.20	0.28	0.05	0.17	0.08	0.00	-0.03	0.24	0.00	0.00	0.02	-0.22	0.10	-0.08	0.05	0.02	0.01	-0.10	0.00	-0.04	0.06	0.11	0.04	0.12	-0.17	-0.02	0.00	-0.10	0.12	0.35	0.11	0.00	0.11	0.22	0.09	0.19	-0.08	0.11	0.22	-0.27	0.14	-0.04	-0.03	0.02
ENSG00000100284	0.42	0.26	-0.25	0.22	0.16	-0.16	-0.17	-0.18	-0.25	-0.36	-0.10	-0.02	-0.35	-0.23	-0.28	0.37	-0.05	0.15	-0.41	-0.12	0.17	0.38	-0.05	0.37	-0.24	0.27	-0.04	-0.35	-0.21	0.07	-0.28	-0.32	-0.36	0.29	-0.05	0.29	0.32	0.38	0.32	0.34	0.57	-0.40	0.16	0.25	0.04	0.23	0.32	-0.43	-0.28
ENSG00000155974	0.46	0.20	-0.42	0.17	0.20	-0.28	-0.29	-0.23	-0.44	-0.41	0.11	-0.09	-0.34	-0.23	-0.09	0.48	-0.22	0.13	-0.61	-0.24	0.00	0.50	-0.02	0.23	-0.23	0.23	-0.07	-0.47	-0.32	0.33	-0.32	-0.31	-0.27	0.36	0.03	0.17	0.37	0.45	0.24	0.31	0.43	-0.40	0.24	0.25	0.16	0.13	0.34	-0.48	-0.15
ENSG00000135018	0.10	0.03	-0.14	-0.08	-0.07	0.09	0.08	0.02	-0.06	-0.16	0.09	-0.16	-0.07	0.01	0.02	0.18	-0.37	0.00	-0.33	0.08	-0.07	0.15	0.03	-0.11	-0.04	-0.06	0.33	-0.10	-0.05	-0.01	-0.11	-0.08	-0.25	0.04	0.14	-0.01	0.12	0.09	0.06	0.06	0.18	-0.24	0.06	0.08	-0.03	-0.05	0.03	-0.21	0.10
ENSG00000091129	0.43	0.08	-0.35	0.08	0.21	-0.36	-0.34	-0.27	-0.41	-0.42	0.08	0.13	-0.29	-0.27	-0.15	0.41	-0.11	0.04	-0.62	-0.32	0.13	0.46	0.04	0.29	-0.20	0.04	-0.09	-0.54	-0.33	0.27	-0.34	-0.33	-0.45	0.19	-0.08	0.00	0.46	0.30	0.11	0.15	0.34	-0.49	0.08	0.04	0.32	0.04	0.28	-0.50	-0.21
ENSG00000104093	-0.32	-0.01	0.23	-0.07	0.01	0.30	0.37	0.25	0.43	0.39	-0.11	-0.01	0.59	0.18	0.17	-0.43	-0.08	0.09	0.26	0.20	-0.02	-0.41	-0.16	-0.22	0.02	-0.30	0.23	0.30	0.28	-0.24	0.27	0.34	0.01	-0.12	0.36	-0.02	-0.13	-0.27	-0.01	-0.16	-0.23	0.30	0.00	0.02	-0.27	-0.03	-0.20	0.42	0.24
ENSG00000105568	0.29	0.35	-0.14	0.25	0.17	0.06	0.10	-0.13	0.07	-0.09	-0.28	0.04	0.03	-0.16	-0.16	0.17	0.14	0.25	-0.21	-0.10	0.25	0.21	-0.30	0.33	-0.21	0.18	-0.17	-0.15	-0.04	-0.15	-0.09	-0.09	-0.32	0.37	0.18	0.39	0.19	0.36	0.43	0.37	0.39	-0.19	0.35	0.47	-0.31	0.40	0.17	-0.21	-0.27
ENSG00000135655	-0.04	-0.07	-0.06	-0.04	0.04	0.04	0.05	0.04	-0.06	-0.19	0.11	-0.04	0.00	0.06	0.06	0.02	-0.39	-0.16	-0.29	0.06	-0.20	0.01	0.06	-0.03	-0.05	-0.20	0.39	-0.13	-0.02	0.05	-0.06	-0.01	-0.14	0.01	0.12	-0.14	0.04	0.03	0.00	-0.10	0.04	-0.27	-0.05	-0.03	0.02	-0.06	0.12	-0.20	0.14
ENSG00000152061	-0.07	0.03	-0.01	0.03	0.18	0.04	0.13	0.20	0.02	-0.01	0.01	0.08	0.21	-0.05	-0.02	-0.04	-0.19	0.09	-0.26	-0.09	-0.08	0.06	-0.12	-0.06	-0.17	0.04	0.11	-0.16	-0.03	0.01	-0.09	-0.05	-0.13	0.18	0.24	-0.01	-0.03	0.10	0.16	0.05	0.07	-0.19	0.08	0.08	-0.02	0.15	0.17	-0.13	-0.04
ENSG00000080200	-0.18	0.15	0.15	0.13	0.14	0.24	0.39	0.22	0.41	0.42	-0.12	0.02	0.53	0.02	0.01	-0.21	0.01	0.27	0.25	0.08	0.05	-0.24	-0.15	-0.16	-0.05	-0.04	0.03	0.21	0.24	-0.27	0.07	0.09	0.01	0.05	0.51	0.05	-0.10	-0.12	0.11	-0.02	0.00	0.30	0.13	0.10	-0.25	0.11	-0.21	0.35	0.17
ENSG00000046604	0.07	0.11	-0.08	-0.08	0.00	-0.02	-0.07	0.12	-0.09	-0.12	0.18	-0.13	0.02	-0.13	-0.04	0.08	-0.25	0.11	-0.43	-0.09	-0.04	0.08	0.09	-0.14	-0.12	0.01	0.09	-0.22	-0.15	0.18	-0.18	-0.14	-0.25	0.17	0.13	0.01	0.21	0.08	0.12	0.09	0.24	-0.17	0.09	-0.02	-0.04	0.07	0.22	-0.24	-0.04
ENSG00000187720	0.56	0.19	-0.32	0.21	0.26	-0.49	-0.52	-0.42	-0.64	-0.39	-0.02	0.09	-0.49	-0.42	-0.24	0.56	-0.06	0.23	-0.66	-0.48	0.23	0.57	-0.09	0.29	-0.17	0.34	-0.25	-0.58	-0.36	0.52	-0.47	-0.48	-0.32	0.31	-0.12	0.17	0.48	0.51	0.24	0.33	0.45	-0.48	0.18	0.20	0.28	0.06	0.43	-0.55	-0.33
ENSG00000117713	0.46	0.43	-0.15	0.43	0.27	-0.03	-0.03	-0.17	-0.05	-0.15	-0.18	0.09	-0.08	-0.23	-0.27	0.24	0.08	0.24	-0.16	-0.12	0.35	0.31	-0.19	0.36	-0.23	0.37	-0.23	-0.18	-0.04	-0.06	-0.21	-0.25	-0.40	0.34	0.23	0.43	0.19	0.42	0.41	0.40	0.58	-0.27	0.34	0.41	-0.14	0.30	0.19	-0.25	-0.34
ENSG00000023228	0.19	0.05	-0.10	0.11	0.12	0.04	0.05	-0.03	-0.12	-0.12	0.07	-0.13	-0.01	-0.15	-0.09	0.22	-0.28	0.15	-0.33	-0.05	-0.06	0.20	-0.10	-0.03	-0.18	0.08	0.20	-0.12	-0.05	0.03	-0.19	-0.17	-0.30	0.10	0.21	0.06	0.11	0.18	0.16	0.08	0.18	-0.23	0.14	0.23	-0.06	0.04	0.09	-0.16	0.02
ENSG00000250240	0.41	0.07	-0.45	0.07	0.08	-0.27	-0.23	-0.19	-0.38	-0.45	0.15	-0.12	-0.36	-0.19	-0.04	0.52	-0.24	0.02	-0.68	-0.23	-0.11	0.50	0.05	0.18	-0.16	0.14	-0.02	-0.43	-0.37	0.25	-0.31	-0.31	-0.21	0.38	-0.06	0.08	0.35	0.41	0.18	0.24	0.35	-0.44	0.15	0.24	0.10	0.16	0.31	-0.55	-0.10
ENSG00000113013	-0.11	0.18	0.12	0.13	0.14	0.17	0.20	0.09	0.24	0.21	-0.21	-0.07	0.31	-0.16	-0.16	-0.12	0.03	0.29	-0.05	-0.02	0.07	-0.15	-0.24	-0.12	-0.22	0.02	0.11	0.12	0.06	-0.11	-0.13	-0.09	-0.25	0.08	0.34	0.16	0.06	0.01	0.27	0.12	0.10	0.01	0.23	0.26	-0.25	0.20	-0.04	0.14	0.01
ENSG00000135919	-0.20	-0.08	0.17	-0.03	-0.09	0.33	0.40	0.28	0.38	0.17	0.07	-0.21	0.64	0.35	0.22	-0.29	-0.08	0.13	0.38	0.31	0.04	-0.36	-0.05	-0.11	0.26	-0.16	0.00	0.31	0.30	-0.38	0.43	0.41	0.10	-0.04	0.39	0.02	-0.11	-0.26	-0.16	-0.02	-0.03	0.35	-0.10	0.09	-0.40	-0.05	-0.23	0.32	-0.06
ENSG00000005889	-0.17	0.23	0.06	0.09	0.08	0.26	0.27	0.15	0.35	0.32	0.01	0.02	0.44	0.04	0.13	-0.11	-0.07	0.08	0.03	0.06	-0.10	-0.13	-0.16	-0.04	-0.14	-0.16	0.20	0.11	0.13	-0.21	0.06	0.13	-0.05	0.17	0.43	0.09	-0.15	0.10	0.26	0.00	-0.07	0.17	0.19	0.28	-0.21	0.16	-0.15	0.25	0.23
ENSG00000127463	0.38	0.30	-0.12	0.21	0.18	-0.03	-0.05	-0.16	-0.19	-0.14	-0.11	0.02	-0.03	-0.20	-0.19	0.24	-0.08	0.26	-0.30	-0.10	0.23	0.30	-0.23	0.16	-0.20	0.18	-0.02	-0.21	-0.07	0.05	-0.18	-0.18	-0.42	0.21	0.24	0.27	0.21	0.35	0.32	0.27	0.40	-0.26	0.27	0.35	-0.07	0.20	0.23	-0.24	-0.20
ENSG00000273328	0.24	0.14	-0.10	0.07	0.01	-0.03	-0.11	-0.06	-0.20	-0.23	0.14	-0.19	-0.12	0.00	-0.07	0.20	-0.28	0.04	-0.25	0.10	-0.01	0.17	0.09	-0.07	-0.05	0.06	0.12	-0.14	-0.08	0.15	-0.09	-0.09	-0.28	0.09	0.04	0.01	0.20	0.13	-0.06	0.14	0.31	-0.16	0.11	0.04	0.08	-0.12	0.05	-0.23	-0.06
ENSG00000165895	0.41	0.17	-0.25	0.21	0.30	-0.32	-0.31	-0.30	-0.44	-0.35	0.06	0.06	-0.32	-0.41	-0.29	0.47	-0.03	0.27	-0.62	-0.45	0.15	0.53	-0.02	0.14	-0.27	0.39	-0.20	-0.47	-0.32	0.46	-0.50	-0.49	-0.36	0.28	0.06	0.16	0.39	0.49	0.33	0.28	0.45	-0.34	0.25	0.21	0.21	0.18	0.34	-0.53	-0.33
ENSG00000170542	-0.17	0.11	0.27	0.10	-0.03	0.43	0.38	0.23	0.43	0.31	-0.08	-0.20	0.40	0.21	0.10	-0.20	-0.15	0.17	0.34	0.34	-0.09	-0.42	0.01	-0.23	0.02	-0.13	0.19	0.33	0.37	-0.23	0.21	0.20	-0.02	-0.13	0.37	0.01	-0.09	-0.34	-0.09	-0.07	0.06	0.33	0.03	0.06	-0.28	-0.15	-0.22	0.37	0.24
ENSG00000239264	0.07	0.39	0.01	0.32	0.28	0.08	0.11	0.05	0.23	0.15	-0.25	-0.04	0.25	-0.21	-0.16	-0.06	0.25	0.39	-0.02	-0.15	0.16	0.02	-0.26	0.12	-0.24	0.20	-0.14	0.04	0.03	-0.19	-0.12	-0.11	-0.15	0.37	0.43	0.41	0.02	0.23	0.43	0.27	0.27	0.12	0.39	0.49	-0.39	0.44	0.07	0.12	-0.09
ENSG00000265107	-0.01	0.22	-0.02	0.18	0.28	0.06	0.07	0.10	0.10	0.04	-0.06	0.03	0.21	-0.15	-0.13	-0.04	0.13	0.33	-0.03	-0.15	0.05	0.01	-0.27	0.13	-0.23	0.12	-0.01	0.03	-0.03	-0.16	-0.15	-0.13	-0.16	0.25	0.31	0.10	-0.07	0.13	0.26	0.07	0.19	0.05	0.27	0.15	-0.32	0.26	0.09	0.04	-0.14
ENSG00000235750	0.53	0.36	-0.16	0.47	0.41	-0.07	-0.09	-0.35	-0.04	-0.29	-0.31	0.13	-0.18	-0.41	-0.31	0.29	0.20	0.31	-0.33	-0.42	0.31	0.34	-0.27	0.46	-0.38	0.35	-0.31	-0.30	-0.06	0.02	-0.37	-0.36	-0.49	0.43	0.21	0.43	0.34	0.48	0.51	0.36	0.56	-0.28	0.34	0.43	-0.05	0.40	0.30	-0.34	-0.39
ENSG00000099942	0.24	0.11	-0.11	0.04	-0.16	0.27	0.30	0.08	0.14	0.02	0.08	-0.26	0.08	0.06	0.07	0.20	-0.34	0.04	-0.17	0.19	0.00	0.17	0.14	-0.04	0.01	-0.02	0.21	0.05	0.19	-0.20	0.00	-0.01	-0.22	0.10	0.26	0.16	0.05	0.15	0.15	0.13	0.28	-0.16	0.06	0.25	-0.22	0.04	-0.02	-0.14	0.06
ENSG00000155970	0.12	-0.08	-0.18	-0.06	0.02	-0.14	-0.18	-0.01	-0.35	-0.27	0.21	-0.09	-0.21	-0.09	-0.05	0.23	-0.34	-0.09	-0.43	-0.02	-0.21	0.20	0.09	-0.08	-0.08	-0.02	0.18	-0.26	-0.22	0.29	-0.21	-0.19	-0.11	0.00	-0.06	-0.17	0.10	0.13	-0.03	-0.04	0.06	-0.28	0.02	-0.05	0.06	-0.13	0.18	-0.34	0.04
ENSG00000087274	0.08	0.34	0.02	0.28	0.18	0.19	0.26	0.00	0.29	0.16	-0.29	-0.01	0.29	-0.06	-0.13	-0.13	0.13	0.35	0.13	-0.01	0.28	-0.11	-0.32	0.14	-0.15	0.12	-0.13	0.06	0.15	-0.19	0.04	0.05	-0.22	0.21	0.38	0.31	0.09	0.09	0.30	0.25	0.28	0.13	0.32	0.32	-0.29	0.26	-0.01	0.14	-0.16
ENSG00000029364	0.22	-0.07	-0.19	-0.10	-0.06	-0.03	-0.02	-0.02	-0.26	-0.24	0.20	-0.18	-0.16	-0.05	0.04	0.25	-0.40	0.04	-0.47	-0.06	-0.11	0.30	0.04	-0.10	-0.06	0.06	0.17	-0.22	-0.13	0.15	-0.13	-0.11	-0.18	0.07	0.06	-0.05	0.13	0.17	0.06	0.05	0.17	-0.32	0.02	0.05	-0.07	-0.03	0.20	-0.34	-0.01
ENSG00000252481	-0.03	0.21	-0.06	-0.08	-0.07	0.20	0.25	0.00	0.27	0.11	-0.20	-0.08	0.10	-0.08	-0.08	0.14	0.17	0.16	-0.08	-0.03	0.09	0.04	-0.26	-0.02	-0.16	-0.05	0.05	0.04	0.04	-0.21	-0.08	-0.07	-0.15	0.16	0.17	0.19	0.10	0.17	0.27	0.22	0.12	-0.03	0.23	0.27	-0.38	0.31	-0.15	-0.03	-0.11
ENSG00000134853	0.35	0.41	-0.13	0.18	0.23	-0.02	0.00	-0.16	0.14	-0.08	-0.30	-0.17	0.20	-0.11	-0.13	-0.05	0.25	0.52	0.03	-0.21	0.54	0.03	-0.25	0.12	-0.20	0.16	-0.35	-0.17	0.07	-0.02	0.04	0.05	-0.23	0.32	0.46	0.44	0.45	0.14	0.24	0.48	0.48	0.12	0.33	0.31	-0.08	0.27	0.11	0.05	-0.34
ENSG00000157625	0.23	-0.02	-0.17	0.18	0.18	-0.21	-0.23	-0.10	-0.37	-0.28	0.24	-0.03	-0.23	-0.19	-0.14	0.29	-0.29	0.05	-0.38	-0.17	-0.09	0.22	-0.03	0.05	-0.15	0.20	0.02	-0.28	-0.21	0.33	-0.30	-0.29	-0.23	0.09	-0.08	-0.06	0.18	0.19	-0.01	0.07	0.23	-0.35	0.05	0.01	0.11	-0.17	0.18	-0.29	-0.19
ENSG00000103335	0.04	0.30	0.09	0.17	0.02	0.28	0.29	0.07	0.43	0.20	-0.21	-0.08	0.39	0.10	0.01	-0.17	0.15	0.23	0.30	0.16	0.25	-0.15	-0.16	0.05	0.00	0.05	-0.09	0.23	0.23	-0.42	0.22	0.19	-0.05	0.18	0.41	0.32	-0.05	0.03	0.20	0.19	0.22	0.19	0.19	0.31	-0.45	0.23	-0.15	0.25	-0.01
ENSG00000169710	0.20	0.32	0.01	0.32	0.23	0.06	0.05	-0.12	0.14	-0.03	-0.27	0.16	0.17	-0.07	-0.14	-0.03	0.26	0.26	0.12	-0.06	0.31	0.01	-0.34	0.31	-0.10	0.24	-0.27	0.01	0.00	-0.23	0.00	-0.03	-0.23	0.24	0.22	0.31	0.05	0.19	0.28	0.24	0.34	-0.05	0.22	0.26	-0.31	0.27	0.07	0.01	-0.24
ENSG00000100014	0.27	0.25	-0.15	0.38	0.28	-0.12	-0.03	-0.12	-0.17	-0.19	-0.18	0.10	-0.10	-0.21	-0.25	0.18	-0.06	0.24	-0.22	-0.09	0.07	0.17	-0.39	0.27	-0.24	0.22	0.05	-0.19	-0.08	0.06	-0.24	-0.23	-0.26	0.27	0.02	0.20	0.06	0.31	0.27	0.19	0.35	-0.28	0.28	0.26	-0.10	0.12	0.25	-0.19	-0.24
ENSG00000011304	0.38	0.45	-0.16	0.43	0.27	0.03	0.01	-0.20	0.08	-0.14	-0.34	0.07	-0.08	-0.27	-0.32	0.21	0.24	0.33	-0.11	-0.14	0.29	0.18	-0.32	0.41	-0.30	0.34	-0.21	-0.15	-0.01	-0.15	-0.23	-0.27	-0.36	0.34	0.18	0.50	0.20	0.38	0.46	0.43	0.56	-0.17	0.37	0.53	-0.20	0.37	0.12	-0.15	-0.35
ENSG00000154642	0.18	-0.05	-0.27	-0.01	0.06	-0.14	-0.14	0.05	-0.32	-0.32	0.23	-0.13	-0.23	-0.09	-0.02	0.25	-0.41	-0.06	-0.47	-0.05	-0.21	0.28	0.12	-0.02	-0.09	0.01	0.21	-0.28	-0.21	0.22	-0.24	-0.22	-0.13	0.09	0.02	-0.12	0.10	0.16	0.00	-0.03	0.14	-0.31	0.05	-0.03	0.10	-0.09	0.18	-0.36	0.06
ENSG00000173221	-0.07	-0.10	0.03	-0.07	-0.06	0.03	-0.07	0.16	-0.11	-0.22	0.17	-0.29	-0.05	0.08	-0.04	0.02	-0.32	-0.13	-0.13	0.23	-0.21	-0.05	0.17	-0.19	-0.03	-0.12	0.38	0.03	-0.03	-0.06	-0.04	-0.03	-0.14	-0.06	0.05	-0.18	0.00	-0.09	-0.21	-0.06	0.07	-0.08	-0.04	-0.09	0.03	-0.24	-0.08	-0.04	0.07
ENSG00000100664	0.00	0.09	-0.05	-0.01	-0.02	0.18	0.15	0.14	0.09	-0.03	0.11	-0.19	0.13	0.02	0.01	0.03	-0.32	0.03	-0.15	0.14	-0.06	-0.01	0.04	-0.14	-0.07	-0.08	0.32	0.01	0.08	-0.11	-0.04	-0.02	-0.18	0.04	0.32	0.04	0.03	0.00	0.06	0.06	0.15	-0.13	0.11	0.12	-0.13	-0.01	-0.05	-0.01	0.14
ENSG00000181704	0.04	-0.08	-0.11	-0.07	-0.08	-0.02	-0.08	0.02	-0.19	-0.21	0.20	-0.09	-0.09	-0.04	-0.03	0.10	-0.36	-0.14	-0.37	0.04	-0.20	0.15	0.10	-0.15	-0.04	-0.09	0.34	-0.12	-0.16	0.09	-0.17	-0.13	-0.18	-0.03	0.02	-0.19	0.01	0.11	-0.01	-0.09	0.00	-0.24	-0.02	-0.01	0.05	-0.14	0.03	-0.23	0.17
ENSG00000173482	-0.15	0.27	0.14	0.19	0.08	0.20	0.26	0.21	0.38	0.29	-0.26	-0.04	0.46	0.11	0.06	-0.31	0.13	0.26	0.28	0.15	0.12	-0.22	-0.18	-0.11	-0.04	0.01	0.11	0.30	0.16	-0.34	0.16	0.18	0.01	0.15	0.47	0.17	-0.16	-0.08	0.15	0.04	0.06	0.30	0.26	0.27	-0.32	0.20	-0.17	0.32	0.17
ENSG00000282034	0.47	0.40	-0.24	0.34	0.24	-0.03	-0.04	-0.28	-0.13	-0.31	-0.24	0.10	-0.18	-0.21	-0.28	0.22	0.05	0.26	-0.20	-0.15	0.32	0.27	-0.32	0.42	-0.20	0.28	-0.16	-0.31	-0.04	0.04	-0.18	-0.21	-0.41	0.26	0.13	0.40	0.26	0.40	0.38	0.37	0.56	-0.25	0.30	0.35	-0.05	0.25	0.26	-0.30	-0.38
ENSG00000104331	0.23	0.09	-0.17	0.00	-0.03	0.03	0.09	-0.04	-0.11	-0.11	0.16	-0.11	-0.07	-0.07	-0.04	0.25	-0.36	0.04	-0.39	-0.01	0.02	0.23	0.05	-0.04	-0.02	0.02	0.13	-0.17	-0.05	0.08	-0.16	-0.14	-0.25	0.11	0.14	0.08	0.15	0.23	0.16	0.15	0.28	-0.29	0.08	0.15	-0.08	0.01	0.14	-0.31	-0.08
ENSG00000204186	0.11	-0.10	-0.10	0.14	0.17	-0.17	-0.19	-0.03	-0.21	-0.09	0.19	-0.08	-0.12	-0.25	-0.10	0.23	-0.22	0.02	-0.40	-0.23	-0.26	0.19	0.13	-0.10	-0.14	0.03	0.10	-0.10	-0.17	0.20	-0.40	-0.38	-0.21	0.07	0.02	-0.16	0.09	0.13	-0.04	-0.11	0.05	-0.24	0.01	0.04	0.05	-0.12	0.03	-0.20	0.06
ENSG00000136487	0.29	0.22	-0.23	0.18	0.11	-0.22	-0.28	-0.15	-0.29	-0.36	-0.10	-0.07	-0.45	-0.26	-0.33	0.28	0.02	0.07	-0.32	-0.13	0.05	0.22	-0.12	0.24	-0.30	0.16	-0.02	-0.35	-0.18	0.20	-0.31	-0.35	-0.29	0.18	-0.18	0.20	0.25	0.28	0.18	0.27	0.42	-0.39	0.18	0.16	0.04	0.11	0.31	-0.32	-0.35
ENSG00000148358	0.55	0.22	-0.30	0.15	0.13	-0.12	-0.12	-0.20	-0.34	-0.31	0.03	-0.07	-0.25	-0.20	-0.13	0.41	-0.22	0.19	-0.44	-0.18	0.22	0.45	-0.07	0.21	-0.21	0.22	-0.09	-0.41	-0.08	0.23	-0.23	-0.24	-0.33	0.20	0.15	0.23	0.37	0.38	0.25	0.32	0.49	-0.39	0.17	0.21	-0.02	0.08	0.34	-0.41	-0.27
ENSG00000155324	0.20	0.01	-0.25	0.07	0.07	-0.18	-0.18	-0.05	-0.33	-0.36	0.18	-0.15	-0.30	-0.12	-0.09	0.31	-0.33	-0.07	-0.48	-0.05	-0.17	0.27	0.09	0.06	-0.13	0.09	0.18	-0.27	-0.25	0.15	-0.27	-0.26	-0.15	0.19	-0.06	-0.05	0.16	0.23	0.05	0.10	0.26	-0.41	0.07	0.06	0.00	-0.01	0.20	-0.40	-0.06
ENSG00000099331	0.05	0.38	0.01	0.21	0.10	0.23	0.25	0.06	0.36	0.15	-0.35	-0.04	0.33	0.01	-0.10	-0.21	0.21	0.33	0.24	0.08	0.32	-0.18	-0.31	0.15	-0.10	0.08	-0.17	0.10	0.18	-0.28	0.15	0.13	-0.11	0.19	0.40	0.40	0.07	0.04	0.29	0.32	0.30	0.19	0.28	0.37	-0.37	0.29	-0.03	0.22	-0.16
ENSG00000237441	0.42	0.33	-0.07	0.27	0.13	0.08	0.01	-0.27	-0.05	-0.22	-0.26	-0.05	-0.21	-0.08	-0.20	0.22	-0.01	0.18	-0.06	0.02	0.29	0.16	-0.20	0.23	-0.15	0.25	-0.08	-0.13	0.05	-0.08	-0.08	-0.10	-0.33	0.16	0.16	0.35	0.23	0.27	0.25	0.35	0.53	-0.24	0.21	0.30	-0.08	0.17	0.15	-0.22	-0.24
ENSG00000100815	0.02	-0.04	-0.05	-0.05	-0.02	0.04	0.06	0.07	-0.09	-0.04	0.14	-0.11	0.02	-0.03	-0.01	0.09	-0.36	0.06	-0.26	0.00	-0.05	0.06	0.02	-0.19	-0.06	0.04	0.21	-0.11	0.01	0.20	-0.12	-0.08	-0.08	-0.03	0.13	-0.04	0.13	0.05	0.07	0.04	0.12	-0.16	-0.03	0.01	-0.07	-0.12	0.09	-0.14	0.02
ENSG00000139132	0.02	-0.06	-0.13	0.00	-0.03	0.15	0.16	0.09	0.06	-0.05	0.17	-0.16	0.04	0.16	0.17	0.15	-0.43	-0.07	-0.17	0.18	-0.20	0.05	0.12	0.01	0.03	-0.12	0.30	-0.03	0.00	-0.16	0.06	0.08	-0.08	0.04	0.22	-0.06	-0.01	-0.01	-0.01	-0.05	0.10	-0.10	-0.03	0.16	0.07	-0.09	-0.09	-0.06	0.24
ENSG00000024048	-0.31	-0.01	0.17	-0.10	-0.08	0.34	0.46	0.35	0.44	0.37	0.05	-0.13	0.62	0.23	0.19	-0.35	-0.23	0.14	0.18	0.25	-0.05	-0.32	-0.04	-0.30	0.09	-0.23	0.24	0.27	0.24	-0.26	0.27	0.31	0.01	-0.08	0.44	-0.03	-0.12	-0.26	-0.02	-0.09	-0.12	0.25	0.00	0.03	-0.31	-0.02	-0.23	0.32	0.22
ENSG00000167306	0.51	0.09	-0.43	0.09	0.11	-0.21	-0.19	-0.19	-0.39	-0.44	0.15	-0.10	-0.35	-0.19	-0.07	0.45	-0.27	0.09	-0.58	-0.23	0.09	0.50	0.02	0.25	-0.18	0.15	-0.02	-0.47	-0.21	0.25	-0.25	-0.26	-0.30	0.21	0.03	0.13	0.38	0.37	0.22	0.23	0.43	-0.42	0.11	0.20	0.04	0.05	0.36	-0.49	-0.22
ENSG00000136240	-0.07	0.06	0.08	0.05	0.03	0.29	0.34	0.18	0.20	0.10	0.13	-0.11	0.17	0.02	-0.06	0.02	-0.27	0.05	-0.02	0.12	-0.11	-0.10	-0.03	-0.14	-0.04	0.02	0.19	0.11	0.16	-0.22	-0.05	-0.05	-0.13	0.06	0.29	0.05	-0.06	0.00	0.07	0.08	0.20	-0.03	-0.01	0.08	-0.20	0.06	-0.05	0.03	-0.01
ENSG00000229124	-0.04	0.31	0.08	0.30	0.20	0.14	0.21	0.00	0.38	0.22	-0.37	-0.05	0.31	-0.08	-0.14	-0.15	0.33	0.35	0.26	-0.02	0.22	-0.21	-0.32	0.08	-0.20	0.13	-0.15	0.15	0.18	-0.30	0.05	0.04	-0.07	0.22	0.36	0.36	0.07	0.02	0.24	0.28	0.20	0.22	0.31	0.42	-0.28	0.28	-0.13	0.34	-0.13
ENSG00000104964	0.34	0.23	-0.17	0.14	0.10	0.01	0.01	-0.14	-0.09	-0.17	-0.04	-0.05	-0.22	-0.18	-0.26	0.30	-0.09	0.13	-0.26	-0.04	0.13	0.28	-0.07	0.26	-0.14	0.12	-0.04	-0.19	-0.03	-0.04	-0.22	-0.26	-0.33	0.18	0.07	0.28	0.19	0.35	0.27	0.27	0.48	-0.26	0.15	0.23	-0.13	0.16	0.13	-0.28	-0.30
ENSG00000108021	0.00	0.17	0.08	0.20	0.14	0.18	0.19	0.12	0.13	0.15	-0.03	-0.11	0.31	-0.11	-0.12	-0.03	-0.16	0.31	-0.05	-0.01	0.07	-0.07	-0.20	-0.12	-0.22	0.10	0.17	0.03	0.10	-0.02	-0.12	-0.08	-0.29	0.05	0.38	0.03	0.01	0.03	0.17	0.07	0.13	-0.01	0.25	0.21	-0.19	-0.01	-0.06	0.09	-0.02
ENSG00000078177	-0.10	-0.09	0.07	-0.15	-0.15	0.23	0.29	0.25	0.11	0.20	0.31	-0.10	0.35	0.14	0.15	-0.11	-0.43	-0.02	-0.01	0.20	-0.07	-0.11	0.12	-0.35	0.07	-0.16	0.28	0.09	0.16	0.04	0.11	0.16	-0.07	-0.19	0.29	-0.14	-0.06	-0.15	-0.06	-0.12	-0.10	0.05	-0.10	-0.09	-0.05	-0.20	-0.06	0.10	0.17
ENSG00000079950	0.06	-0.04	-0.18	-0.09	0.04	0.02	0.08	0.13	-0.09	-0.15	0.25	-0.12	0.06	-0.05	0.06	0.16	-0.39	0.04	-0.36	-0.07	-0.07	0.15	0.06	-0.09	-0.06	-0.06	0.24	-0.19	-0.07	0.06	-0.13	-0.09	-0.15	0.13	0.25	-0.10	0.14	0.06	0.05	0.01	0.12	-0.21	0.02	-0.04	-0.03	0.00	0.11	-0.20	0.07
ENSG00000113645	0.53	0.21	-0.27	0.23	0.28	-0.28	-0.27	-0.47	-0.39	-0.27	-0.14	0.01	-0.47	-0.48	-0.35	0.49	0.06	0.41	-0.52	-0.52	0.22	0.40	-0.23	0.25	-0.34	0.36	-0.28	-0.44	-0.18	0.46	-0.49	-0.50	-0.38	0.24	-0.11	0.33	0.55	0.43	0.32	0.44	0.52	-0.36	0.22	0.31	0.14	0.16	0.43	-0.40	-0.45
ENSG00000198793	0.39	0.34	-0.16	0.39	0.30	0.01	0.07	-0.20	-0.04	-0.06	-0.26	0.06	-0.05	-0.32	-0.26	0.20	0.04	0.36	-0.22	-0.25	0.25	0.27	-0.35	0.33	-0.32	0.26	-0.10	-0.17	-0.02	0.03	-0.29	-0.28	-0.39	0.29	0.26	0.32	0.18	0.38	0.48	0.27	0.39	-0.19	0.37	0.41	-0.14	0.30	0.23	-0.19	-0.22
ENSG00000116754	-0.12	0.11	0.12	0.07	0.12	0.17	0.17	0.03	0.14	0.09	-0.05	-0.04	0.18	-0.08	-0.13	-0.13	-0.15	0.22	0.00	-0.05	0.07	-0.18	-0.18	-0.20	-0.09	0.04	0.22	0.07	0.14	0.07	-0.10	-0.05	-0.17	-0.01	0.26	0.06	0.07	-0.04	0.07	0.07	0.12	0.05	0.13	0.05	-0.01	0.00	-0.05	0.08	-0.03
ENSG00000161533	-0.09	0.03	0.02	-0.09	0.08	0.27	0.29	0.31	0.31	0.20	0.14	-0.13	0.45	0.02	0.07	-0.06	-0.21	0.20	-0.10	0.07	-0.08	-0.11	-0.04	-0.12	-0.10	-0.13	0.09	0.06	0.09	-0.19	0.06	0.08	-0.22	0.07	0.38	0.07	0.03	-0.07	0.09	0.02	0.08	0.05	0.05	0.15	-0.30	0.09	-0.09	0.09	0.01
ENSG00000158769	-0.09	0.12	0.07	0.04	-0.08	0.25	0.27	0.06	0.28	0.08	-0.09	-0.11	0.37	0.14	0.01	-0.17	0.00	0.00	0.15	0.26	0.12	-0.23	-0.12	-0.07	-0.01	-0.06	0.03	0.19	0.12	-0.33	0.21	0.22	-0.09	0.07	0.28	0.08	0.05	-0.07	0.10	0.14	0.11	0.04	0.07	0.17	-0.35	0.15	-0.12	0.14	0.01
ENSG00000127329	0.11	0.36	-0.09	0.37	0.31	0.05	0.18	-0.13	0.20	0.10	-0.27	0.06	0.24	-0.07	-0.05	-0.04	0.19	0.35	0.12	-0.09	0.20	-0.04	-0.36	0.22	-0.19	0.20	-0.16	-0.03	0.06	-0.14	0.04	0.06	-0.04	0.35	0.38	0.32	0.09	0.17	0.34	0.27	0.25	0.17	0.37	0.39	-0.09	0.34	0.05	0.15	-0.05
ENSG00000133104	0.24	0.09	-0.23	-0.02	0.05	-0.08	-0.13	-0.10	-0.22	-0.28	0.09	-0.21	-0.21	-0.17	-0.12	0.30	-0.29	0.15	-0.49	-0.15	0.02	0.25	0.01	0.01	-0.16	0.06	0.14	-0.32	-0.16	0.27	-0.25	-0.22	-0.31	0.15	0.07	0.07	0.35	0.22	0.14	0.19	0.33	-0.26	0.13	0.11	0.09	-0.01	0.16	-0.35	-0.13
ENSG00000140443	0.10	0.41	-0.03	0.21	0.12	0.13	0.22	0.13	0.32	0.18	-0.20	-0.06	0.37	-0.04	-0.06	-0.10	0.16	0.34	0.08	0.01	0.30	0.02	-0.18	0.09	-0.08	0.10	-0.10	0.10	0.12	-0.31	0.04	0.04	-0.13	0.35	0.49	0.43	0.04	0.19	0.34	0.31	0.35	0.16	0.31	0.41	-0.32	0.37	-0.05	0.13	-0.14
ENSG00000129925	0.49	0.50	-0.13	0.54	0.44	-0.15	-0.16	-0.49	-0.19	-0.19	-0.38	0.21	-0.37	-0.48	-0.47	0.39	0.35	0.39	-0.23	-0.42	0.36	0.31	-0.50	0.48	-0.46	0.53	-0.36	-0.33	-0.13	0.17	-0.44	-0.47	-0.45	0.38	-0.04	0.53	0.32	0.53	0.53	0.57	0.55	-0.39	0.47	0.52	0.02	0.40	0.35	-0.26	-0.50
ENSG00000131626	0.06	0.15	-0.02	0.24	0.18	0.13	0.18	0.05	0.08	0.00	-0.03	-0.11	0.13	-0.08	-0.13	0.07	-0.19	0.27	-0.07	0.05	-0.04	0.00	-0.22	0.03	-0.16	0.12	0.22	0.04	0.03	-0.11	-0.12	-0.11	-0.23	0.13	0.26	0.15	0.02	0.11	0.19	0.07	0.28	-0.07	0.15	0.23	-0.17	0.09	0.00	0.01	-0.02
ENSG00000171132	0.45	0.18	-0.30	0.33	0.28	-0.30	-0.33	-0.25	-0.43	-0.39	0.00	-0.04	-0.41	-0.40	-0.29	0.39	-0.06	0.16	-0.50	-0.31	0.03	0.41	-0.05	0.32	-0.34	0.29	-0.10	-0.44	-0.33	0.25	-0.44	-0.47	-0.34	0.25	0.03	0.20	0.32	0.38	0.30	0.29	0.40	-0.37	0.19	0.30	0.15	0.12	0.40	-0.32	-0.15
ENSG00000074800	-0.26	0.12	0.17	0.07	0.05	0.31	0.36	0.32	0.46	0.38	-0.21	-0.11	0.43	0.02	-0.05	-0.31	0.10	0.24	0.30	0.15	0.02	-0.29	-0.22	-0.09	-0.08	-0.08	0.13	0.35	0.23	-0.41	0.10	0.11	-0.04	0.03	0.37	0.15	-0.19	-0.13	0.16	-0.02	-0.01	0.31	0.13	0.20	-0.43	0.16	-0.23	0.41	0.07
ENSG00000252010	0.06	0.37	-0.10	-0.01	-0.02	0.17	0.26	0.01	0.29	0.16	-0.25	-0.07	0.09	-0.06	-0.06	0.07	0.17	0.27	-0.06	-0.06	0.19	0.10	-0.23	-0.01	-0.15	0.01	-0.04	-0.02	0.08	-0.20	-0.03	-0.03	-0.13	0.27	0.28	0.29	0.10	0.19	0.32	0.29	0.24	0.03	0.33	0.27	-0.34	0.38	-0.05	-0.02	-0.08
ENSG00000182473	0.40	0.38	-0.12	0.41	0.31	0.04	0.05	-0.18	0.01	-0.14	-0.29	0.05	-0.01	-0.20	-0.21	0.13	0.08	0.35	-0.12	-0.13	0.24	0.21	-0.34	0.38	-0.27	0.32	-0.22	-0.16	-0.03	-0.09	-0.14	-0.16	-0.31	0.34	0.29	0.42	0.15	0.35	0.44	0.33	0.49	-0.17	0.34	0.41	-0.22	0.35	0.24	-0.17	-0.25
ENSG00000198899	0.00	0.20	-0.02	0.31	0.17	0.19	0.33	0.20	0.38	0.20	-0.24	0.02	0.28	-0.09	-0.21	-0.22	0.10	0.27	0.22	0.01	0.14	-0.08	-0.22	0.12	-0.15	0.09	-0.05	0.15	0.15	-0.28	-0.05	-0.08	-0.18	0.09	0.35	0.24	-0.12	0.03	0.23	0.08	0.17	0.17	0.24	0.29	-0.20	0.17	-0.14	0.21	-0.10
ENSG00000033627	0.14	0.01	-0.22	0.02	-0.04	-0.04	-0.04	0.05	-0.19	-0.19	0.15	-0.22	-0.08	-0.07	-0.07	0.15	-0.32	0.06	-0.27	0.07	-0.05	0.20	-0.02	-0.07	-0.11	0.05	0.29	-0.12	-0.12	0.03	-0.12	-0.12	-0.25	0.00	0.11	-0.01	0.09	0.11	0.05	0.04	0.17	-0.21	0.10	0.13	-0.02	-0.09	0.00	-0.12	0.03
ENSG00000198677	-0.15	0.13	0.15	0.05	0.14	0.20	0.25	0.20	0.29	0.29	-0.13	-0.04	0.47	-0.01	0.01	-0.22	0.01	0.31	0.07	0.00	0.09	-0.18	-0.21	-0.16	-0.11	-0.02	0.03	0.15	0.14	-0.14	0.06	0.11	-0.12	0.07	0.45	0.07	0.00	-0.09	0.16	0.02	0.03	0.22	0.17	0.14	-0.31	0.14	-0.09	0.23	0.03
ENSG00000242086	0.25	0.12	-0.23	0.18	0.13	-0.12	-0.16	-0.06	-0.23	-0.32	0.09	-0.10	-0.37	-0.16	-0.20	0.13	-0.21	0.08	-0.26	-0.10	-0.11	0.13	-0.09	0.29	-0.23	0.07	0.03	-0.30	-0.15	0.20	-0.19	-0.23	-0.24	0.12	-0.17	0.12	0.18	0.12	0.05	0.14	0.32	-0.25	0.10	0.04	0.06	-0.04	0.29	-0.19	-0.21
ENSG00000177731	0.38	0.34	-0.15	0.24	0.15	0.12	0.13	-0.22	0.15	-0.09	-0.27	-0.04	0.00	-0.19	-0.17	0.24	0.10	0.31	-0.17	-0.13	0.26	0.18	-0.27	0.32	-0.17	0.19	-0.18	-0.08	0.04	-0.19	-0.13	-0.14	-0.31	0.37	0.21	0.45	0.26	0.35	0.40	0.38	0.48	-0.15	0.28	0.46	-0.32	0.37	0.11	-0.18	-0.24
ENSG00000082781	0.17	0.49	-0.04	0.36	0.33	0.03	0.04	-0.09	0.24	0.10	-0.49	0.04	0.14	-0.28	-0.27	0.00	0.42	0.48	0.01	-0.21	0.33	0.02	-0.38	0.24	-0.32	0.28	-0.31	-0.05	0.01	-0.17	-0.15	-0.16	-0.21	0.40	0.34	0.52	0.20	0.25	0.46	0.44	0.40	0.08	0.44	0.54	-0.25	0.48	0.07	0.09	-0.21
ENSG00000135506	0.09	0.38	0.01	0.24	0.22	0.16	0.23	0.06	0.22	0.09	-0.24	-0.05	0.23	-0.15	-0.16	-0.02	0.15	0.37	-0.03	-0.11	0.21	0.01	-0.30	0.11	-0.26	0.17	-0.09	-0.03	0.07	-0.16	-0.07	-0.05	-0.16	0.38	0.43	0.35	0.08	0.22	0.43	0.32	0.32	0.11	0.35	0.39	-0.34	0.44	0.17	0.04	-0.16
ENSG00000250722	0.24	0.48	-0.05	0.14	0.18	0.16	0.20	-0.05	0.29	0.07	-0.37	-0.10	0.23	-0.05	-0.03	-0.03	0.23	0.45	0.06	-0.11	0.43	-0.03	-0.23	0.09	-0.17	0.11	-0.27	-0.05	0.20	-0.07	0.07	0.07	-0.13	0.33	0.53	0.58	0.33	0.13	0.35	0.50	0.45	0.16	0.37	0.42	-0.22	0.44	0.16	0.07	-0.24
ENSG00000149273	-0.13	0.23	0.15	0.05	0.05	0.33	0.40	0.14	0.48	0.30	-0.25	-0.10	0.41	0.00	-0.06	-0.18	0.18	0.27	0.18	0.04	0.16	-0.21	-0.19	-0.09	-0.12	-0.10	-0.04	0.17	0.28	-0.32	0.09	0.10	-0.16	0.10	0.44	0.22	0.05	-0.07	0.20	0.18	0.12	0.22	0.20	0.25	-0.39	0.26	-0.14	0.25	-0.07
ENSG00000120705	0.06	0.01	-0.12	0.03	0.04	-0.01	0.02	-0.04	-0.12	-0.12	0.07	-0.10	-0.05	-0.19	-0.11	0.20	-0.21	0.11	-0.43	-0.15	-0.08	0.17	-0.14	-0.09	-0.19	0.08	0.21	-0.16	-0.13	0.15	-0.27	-0.21	-0.27	0.12	0.05	0.00	0.15	0.21	0.21	0.10	0.12	-0.28	0.11	0.18	-0.07	0.05	0.10	-0.24	-0.08
ENSG00000177119	-0.05	0.29	0.05	0.16	0.14	0.26	0.32	0.21	0.41	0.25	-0.16	-0.07	0.50	0.02	0.01	-0.16	0.06	0.33	0.13	0.06	0.16	-0.13	-0.15	-0.06	-0.09	0.04	-0.04	0.12	0.20	-0.28	0.10	0.11	-0.13	0.20	0.57	0.27	0.01	0.00	0.24	0.17	0.21	0.22	0.25	0.34	-0.28	0.26	-0.14	0.22	0.01
ENSG00000138600	-0.02	0.00	0.02	-0.16	-0.07	0.25	0.32	0.14	0.18	0.10	0.08	-0.19	0.20	0.06	0.09	0.02	-0.34	0.11	-0.16	0.10	-0.03	-0.01	-0.03	-0.25	-0.05	-0.11	0.30	0.10	0.11	-0.13	0.02	0.07	-0.15	0.05	0.33	0.05	0.07	-0.01	0.10	0.06	0.12	-0.07	0.01	0.07	-0.17	0.08	0.01	-0.02	0.10
ENSG00000196182	0.56	0.34	-0.39	0.30	0.19	-0.24	-0.25	-0.36	-0.37	-0.48	-0.07	0.03	-0.44	-0.28	-0.27	0.42	-0.04	0.15	-0.49	-0.28	0.27	0.49	-0.16	0.46	-0.20	0.32	-0.13	-0.49	-0.27	0.19	-0.33	-0.35	-0.41	0.36	-0.03	0.35	0.37	0.56	0.42	0.40	0.62	-0.47	0.23	0.33	0.05	0.25	0.41	-0.54	-0.40
ENSG00000140105	0.09	0.35	-0.03	0.31	0.21	0.07	0.16	-0.05	0.24	0.13	-0.39	-0.02	0.17	-0.02	-0.05	-0.11	0.23	0.32	0.22	0.00	0.24	-0.11	-0.32	0.19	-0.16	0.17	-0.09	0.08	0.10	-0.28	0.10	0.10	0.02	0.29	0.35	0.39	0.05	0.09	0.29	0.28	0.25	0.19	0.31	0.42	-0.12	0.34	0.02	0.24	-0.02
ENSG00000160294	0.26	0.50	-0.03	0.37	0.28	0.14	0.14	-0.16	0.18	0.06	-0.44	0.07	0.08	-0.23	-0.32	0.00	0.21	0.41	0.04	-0.11	0.40	-0.01	-0.45	0.27	-0.33	0.18	-0.16	-0.10	0.12	-0.03	-0.13	-0.11	-0.42	0.21	0.30	0.46	0.21	0.24	0.43	0.40	0.42	-0.01	0.44	0.43	-0.10	0.29	0.12	0.03	-0.31
ENSG00000189091	0.18	0.31	0.06	0.25	0.18	0.19	0.18	-0.02	0.16	0.06	-0.22	-0.04	0.25	-0.09	-0.10	0.01	-0.01	0.25	-0.02	0.01	0.19	0.02	-0.28	0.13	-0.24	0.04	0.06	0.01	0.13	-0.19	-0.03	-0.01	-0.34	0.20	0.45	0.26	0.05	0.20	0.34	0.18	0.26	-0.06	0.29	0.36	-0.27	0.24	0.09	0.03	-0.07
ENSG00000109625	0.44	0.32	-0.06	0.43	0.31	-0.06	-0.22	-0.26	-0.14	-0.28	-0.28	-0.01	-0.20	-0.30	-0.41	0.19	0.23	0.27	-0.03	-0.18	0.43	0.20	-0.18	0.35	-0.33	0.42	-0.28	-0.22	0.01	0.04	-0.23	-0.28	-0.43	0.12	0.17	0.35	0.33	0.28	0.30	0.38	0.54	-0.17	0.25	0.34	-0.05	0.12	0.13	-0.15	-0.43
ENSG00000144747	0.02	0.00	-0.04	0.07	0.07	-0.01	0.02	0.00	-0.12	-0.08	0.10	-0.06	-0.05	-0.14	-0.14	0.11	-0.30	0.04	-0.28	-0.05	-0.05	0.06	-0.02	-0.11	-0.12	0.06	0.26	-0.14	-0.06	0.17	-0.24	-0.19	-0.17	-0.01	0.08	-0.07	0.10	0.11	0.11	0.01	0.13	-0.20	0.04	0.01	-0.01	-0.11	0.06	-0.16	0.00
ENSG00000077097	-0.04	0.12	-0.06	0.02	0.06	0.19	0.28	0.12	0.25	0.16	0.03	-0.06	0.26	-0.08	-0.04	0.01	-0.15	0.20	-0.12	-0.04	0.06	-0.03	-0.06	-0.14	-0.10	0.02	0.14	0.00	0.12	-0.08	-0.10	-0.07	-0.10	0.08	0.33	0.13	0.11	0.05	0.21	0.12	0.16	-0.01	0.10	0.17	-0.25	0.09	-0.09	0.04	0.04
ENSG00000135678	-0.01	-0.21	-0.13	-0.05	0.06	0.05	0.07	0.17	-0.11	-0.21	0.29	-0.05	0.03	0.02	0.00	0.09	-0.26	-0.05	-0.10	0.09	-0.22	0.01	-0.05	0.00	-0.06	-0.04	0.18	-0.04	-0.08	-0.13	0.01	-0.02	-0.06	-0.06	0.03	-0.23	-0.08	-0.13	-0.17	-0.17	0.00	-0.09	-0.06	-0.11	-0.13	-0.15	0.01	-0.02	0.03
ENSG00000102144	-0.16	0.23	0.20	0.04	0.00	0.29	0.33	0.16	0.45	0.29	-0.25	-0.20	0.41	0.03	-0.03	-0.21	0.11	0.29	0.19	0.14	0.15	-0.26	-0.17	-0.15	-0.03	-0.04	0.10	0.30	0.24	-0.35	0.12	0.15	-0.08	0.16	0.38	0.28	0.02	-0.05	0.16	0.18	0.14	0.27	0.19	0.26	-0.36	0.23	-0.20	0.29	-0.01
ENSG00000197312	-0.06	0.07	0.12	-0.10	0.01	0.19	0.20	0.27	0.14	0.25	0.22	-0.16	0.34	-0.09	-0.07	-0.07	-0.36	0.26	-0.12	0.01	-0.02	-0.03	0.02	-0.32	-0.08	-0.14	0.24	0.06	0.13	0.11	-0.13	-0.09	-0.24	-0.03	0.39	-0.07	-0.05	-0.04	0.03	-0.11	0.03	0.03	0.14	-0.12	-0.22	-0.12	-0.03	0.06	0.07
ENSG00000177463	0.27	0.13	-0.17	0.14	0.09	-0.02	-0.02	-0.09	-0.18	-0.21	0.11	-0.05	0.03	-0.06	-0.09	0.17	-0.29	0.15	-0.28	-0.02	0.10	0.18	-0.09	0.06	-0.10	0.11	0.06	-0.24	-0.09	0.15	-0.10	-0.09	-0.33	0.09	0.18	0.09	0.22	0.19	0.12	0.19	0.30	-0.26	0.13	0.19	0.02	-0.03	0.15	-0.23	-0.13
ENSG00000254772	-0.17	0.22	0.07	0.09	0.01	0.33	0.40	0.22	0.48	0.21	-0.18	-0.01	0.45	0.16	0.05	-0.30	0.06	0.08	0.23	0.24	0.03	-0.32	-0.24	0.03	-0.04	-0.14	0.06	0.20	0.19	-0.44	0.24	0.24	-0.06	0.10	0.33	0.23	-0.09	-0.07	0.17	0.14	0.08	0.17	0.12	0.28	-0.48	0.19	-0.12	0.29	0.02
ENSG00000105655	-0.07	0.33	0.04	0.18	0.16	0.06	0.09	0.03	0.29	0.24	-0.44	0.08	0.18	-0.16	-0.21	-0.17	0.38	0.29	0.12	-0.06	0.20	-0.13	-0.33	0.11	-0.22	0.13	-0.14	0.13	0.01	-0.29	-0.05	-0.06	-0.12	0.22	0.13	0.32	0.04	0.07	0.28	0.27	0.17	0.08	0.27	0.33	-0.24	0.36	-0.09	0.21	-0.10
ENSG00000164091	0.23	0.26	-0.09	0.09	0.06	0.14	0.14	-0.05	0.07	-0.03	-0.14	-0.10	0.09	-0.08	-0.08	0.11	-0.15	0.24	-0.23	0.01	0.16	0.11	-0.16	0.07	-0.17	0.07	0.08	-0.11	0.07	-0.03	-0.05	-0.02	-0.31	0.19	0.27	0.32	0.23	0.21	0.31	0.29	0.36	-0.14	0.21	0.34	-0.15	0.20	0.13	-0.12	-0.11
ENSG00000166913	-0.16	0.11	0.19	0.12	0.10	0.31	0.34	0.16	0.32	0.24	-0.10	-0.09	0.44	0.05	-0.01	-0.19	-0.09	0.20	0.19	0.14	0.02	-0.30	-0.17	-0.14	-0.07	-0.03	0.13	0.19	0.28	-0.22	0.10	0.12	-0.05	0.01	0.47	0.11	-0.06	-0.12	0.12	0.06	0.06	0.17	0.10	0.19	-0.26	0.08	-0.10	0.28	0.06
ENSG00000141424	0.25	-0.11	-0.25	-0.14	-0.12	-0.10	-0.15	-0.01	-0.34	-0.44	0.22	-0.18	-0.28	0.02	0.10	0.26	-0.36	-0.14	-0.51	-0.02	-0.17	0.35	0.19	-0.03	0.03	-0.05	0.13	-0.28	-0.15	0.23	-0.09	-0.07	-0.16	0.09	-0.08	-0.10	0.17	0.16	-0.06	0.00	0.14	-0.23	-0.01	-0.04	0.08	-0.11	0.22	-0.43	-0.05
ENSG00000116747	-0.16	-0.08	0.02	-0.15	-0.06	0.23	0.36	0.29	0.23	0.24	0.11	-0.13	0.36	0.13	0.16	-0.10	-0.34	0.09	-0.06	0.13	-0.07	-0.07	0.04	-0.28	0.04	-0.16	0.32	0.11	0.12	-0.19	0.07	0.13	0.01	-0.07	0.42	-0.09	-0.07	-0.11	0.05	-0.09	-0.07	0.06	-0.05	0.05	-0.22	-0.03	-0.12	0.10	0.26
ENSG00000105974	-0.04	0.41	0.01	0.27	0.20	0.15	0.20	0.03	0.36	0.20	-0.36	-0.05	0.31	-0.08	-0.11	-0.14	0.29	0.37	0.17	-0.02	0.20	-0.16	-0.35	0.12	-0.22	0.12	-0.11	0.09	0.11	-0.25	0.05	0.04	-0.07	0.32	0.42	0.44	0.07	0.11	0.36	0.34	0.24	0.22	0.38	0.53	-0.27	0.41	-0.05	0.28	-0.07
ENSG00000005339	0.41	0.38	-0.18	0.36	0.23	0.02	0.04	-0.15	0.01	-0.16	-0.24	0.05	-0.03	-0.19	-0.27	0.17	0.07	0.29	-0.10	-0.08	0.36	0.18	-0.26	0.35	-0.21	0.30	-0.22	-0.19	0.01	-0.04	-0.14	-0.17	-0.38	0.26	0.22	0.42	0.26	0.31	0.36	0.41	0.55	-0.16	0.31	0.39	-0.10	0.23	0.14	-0.17	-0.38
ENSG00000111961	-0.30	0.04	0.20	0.00	-0.17	0.38	0.42	0.40	0.47	0.32	0.02	-0.25	0.58	0.37	0.25	-0.35	-0.21	-0.04	0.40	0.53	-0.11	-0.40	0.06	-0.24	0.22	-0.24	0.35	0.46	0.33	-0.53	0.38	0.39	0.15	-0.04	0.41	0.00	-0.32	-0.29	-0.13	-0.14	-0.10	0.27	0.00	0.07	-0.42	-0.08	-0.36	0.44	0.34
ENSG00000104763	0.04	0.24	0.14	0.24	0.26	0.03	0.01	-0.02	0.08	0.11	-0.17	-0.14	0.19	-0.26	-0.22	-0.08	0.07	0.30	-0.05	-0.21	0.20	-0.13	-0.16	-0.07	-0.25	0.04	-0.06	0.03	0.13	0.13	-0.23	-0.19	-0.26	0.17	0.37	0.14	0.19	0.03	0.14	0.17	0.17	0.00	0.36	0.15	-0.22	0.12	0.06	0.08	-0.18
ENSG00000159692	0.36	0.23	-0.15	0.24	0.09	0.13	0.15	-0.18	0.10	-0.09	-0.19	-0.07	-0.05	-0.07	-0.11	0.20	-0.02	0.22	-0.11	-0.01	0.19	0.16	-0.13	0.30	-0.08	0.22	-0.18	-0.04	0.07	-0.18	-0.05	-0.08	-0.25	0.21	0.13	0.38	0.21	0.24	0.27	0.34	0.46	-0.16	0.17	0.39	-0.26	0.21	0.07	-0.17	-0.22
ENSG00000166689	0.61	0.27	-0.39	0.19	0.17	-0.21	-0.19	-0.35	-0.33	-0.34	0.01	0.09	-0.31	-0.25	-0.17	0.40	-0.07	0.20	-0.49	-0.30	0.34	0.50	-0.18	0.38	-0.17	0.32	-0.29	-0.46	-0.24	0.27	-0.24	-0.24	-0.47	0.28	-0.10	0.32	0.45	0.49	0.31	0.43	0.52	-0.42	0.22	0.28	0.06	0.14	0.32	-0.50	-0.46
ENSG00000187079	-0.16	0.16	0.14	0.15	0.13	0.25	0.33	0.22	0.39	0.32	-0.02	0.00	0.65	0.09	0.01	-0.29	0.04	0.26	0.32	0.14	0.11	-0.29	-0.19	-0.05	0.01	-0.11	0.04	0.25	0.23	-0.34	0.17	0.17	-0.07	0.03	0.49	0.05	-0.15	-0.12	0.05	-0.03	0.00	0.28	0.14	0.14	-0.39	0.04	-0.21	0.38	0.04
ENSG00000149639	0.23	0.42	-0.02	0.29	0.20	0.18	0.19	-0.10	0.33	0.12	-0.24	-0.01	0.19	-0.22	-0.20	0.03	0.23	0.40	0.00	-0.18	0.30	0.05	-0.25	0.17	-0.18	0.19	-0.26	0.04	0.09	-0.19	-0.13	-0.15	-0.35	0.34	0.35	0.47	0.15	0.25	0.38	0.35	0.39	0.03	0.37	0.45	-0.29	0.38	-0.01	0.02	-0.22
ENSG00000153914	-0.24	-0.04	0.14	-0.07	-0.01	0.21	0.22	0.25	0.17	0.17	0.12	-0.12	0.34	0.06	0.05	-0.24	-0.30	0.09	0.00	0.08	-0.08	-0.22	-0.02	-0.34	-0.01	-0.10	0.34	0.13	0.15	-0.01	0.01	0.09	-0.05	-0.11	0.32	-0.12	-0.10	-0.15	-0.01	-0.10	-0.10	0.11	0.02	-0.03	-0.13	-0.15	-0.11	0.18	0.16
ENSG00000176986	0.50	0.35	-0.25	0.27	0.26	-0.15	-0.16	-0.24	-0.28	-0.32	-0.09	0.05	-0.24	-0.21	-0.20	0.36	-0.07	0.21	-0.37	-0.14	0.24	0.42	-0.20	0.38	-0.22	0.22	-0.03	-0.30	-0.20	0.06	-0.24	-0.25	-0.44	0.33	0.10	0.32	0.28	0.43	0.32	0.32	0.54	-0.38	0.29	0.31	-0.01	0.24	0.31	-0.39	-0.24
ENSG00000169018	0.13	0.14	-0.10	0.01	0.09	0.08	0.15	0.04	0.06	0.00	-0.03	-0.10	0.18	-0.03	0.02	0.05	-0.24	0.22	-0.29	-0.05	0.15	0.13	-0.07	-0.04	-0.12	0.01	0.11	-0.13	0.01	0.02	-0.04	0.01	-0.25	0.15	0.35	0.18	0.24	0.15	0.24	0.20	0.26	-0.17	0.13	0.25	-0.14	0.15	0.12	-0.15	-0.04
ENSG00000120733	0.44	0.34	-0.21	0.26	0.22	0.00	0.04	-0.16	-0.09	-0.19	-0.08	-0.02	-0.04	-0.20	-0.19	0.24	-0.14	0.30	-0.34	-0.14	0.23	0.30	-0.15	0.25	-0.24	0.20	-0.08	-0.30	-0.03	0.13	-0.20	-0.20	-0.43	0.27	0.25	0.33	0.33	0.35	0.35	0.34	0.52	-0.26	0.29	0.30	-0.08	0.21	0.27	-0.32	-0.27
ENSG00000161203	0.26	0.32	-0.12	0.25	0.24	-0.05	-0.08	-0.19	-0.12	-0.22	-0.28	-0.02	-0.24	-0.26	-0.35	0.26	0.06	0.30	-0.23	-0.14	0.16	0.18	-0.33	0.24	-0.23	0.25	-0.03	-0.18	-0.12	0.02	-0.30	-0.31	-0.31	0.29	0.06	0.30	0.23	0.33	0.29	0.36	0.49	-0.19	0.30	0.29	-0.05	0.24	0.14	-0.24	-0.32
ENSG00000067369	0.20	0.27	-0.09	0.16	0.13	0.12	0.18	-0.08	0.08	0.10	-0.09	-0.12	0.20	-0.11	-0.05	0.05	-0.14	0.41	-0.15	-0.11	0.21	0.12	-0.21	-0.02	-0.13	0.10	0.07	-0.06	0.05	0.02	-0.08	-0.03	-0.29	0.16	0.45	0.25	0.16	0.20	0.32	0.20	0.25	0.01	0.29	0.35	-0.08	0.16	0.07	-0.01	0.00
ENSG00000263244	0.18	-0.13	-0.17	0.07	0.07	-0.07	-0.01	0.02	-0.18	-0.13	0.25	-0.03	0.09	-0.06	-0.02	0.11	-0.32	0.05	-0.21	-0.03	0.02	0.19	-0.03	-0.04	-0.03	0.09	0.15	-0.10	-0.11	0.00	-0.09	-0.08	-0.23	-0.06	0.15	-0.08	0.06	0.08	-0.02	-0.04	0.08	-0.25	-0.06	0.08	0.02	-0.17	-0.03	-0.10	-0.02
ENSG00000175215	0.47	0.25	-0.27	0.30	0.19	-0.03	0.09	-0.12	-0.05	-0.25	-0.02	0.10	-0.02	-0.03	0.01	0.28	-0.03	0.17	-0.19	-0.07	0.17	0.38	-0.14	0.36	0.01	0.28	-0.24	-0.13	-0.11	-0.23	-0.06	-0.11	-0.23	0.39	0.24	0.33	0.10	0.36	0.24	0.28	0.49	-0.22	0.21	0.32	-0.24	0.31	0.14	-0.32	-0.23
ENSG00000144357	-0.21	-0.03	0.05	-0.05	0.04	0.20	0.27	0.32	0.21	0.20	0.12	-0.15	0.40	0.05	0.04	-0.20	-0.30	0.20	-0.01	0.10	-0.08	-0.16	-0.06	-0.30	-0.03	-0.02	0.26	0.14	0.08	-0.05	0.01	0.07	-0.04	-0.05	0.35	-0.08	-0.08	-0.13	0.03	-0.09	-0.03	0.14	0.07	0.00	-0.29	-0.09	-0.15	0.14	0.14
ENSG00000149187	0.03	0.21	0.04	0.10	0.02	0.27	0.33	0.08	0.26	0.16	-0.10	-0.09	0.36	0.07	0.02	-0.11	-0.15	0.22	0.05	0.14	0.18	-0.10	-0.15	-0.02	-0.02	0.00	0.09	0.10	0.23	-0.14	0.12	0.14	-0.18	0.08	0.41	0.23	0.07	0.04	0.21	0.17	0.22	0.06	0.17	0.25	-0.28	0.12	-0.03	0.09	-0.05
ENSG00000104904	-0.05	0.35	0.06	0.08	0.09	0.24	0.24	-0.01	0.30	0.11	-0.30	0.04	0.12	-0.10	-0.24	-0.02	0.17	0.17	0.02	0.04	0.17	-0.12	-0.25	0.09	-0.21	-0.03	0.01	0.02	0.13	-0.16	-0.07	-0.06	-0.29	0.16	0.16	0.25	0.16	0.09	0.27	0.28	0.28	0.04	0.26	0.19	-0.17	0.30	-0.05	0.02	-0.19
ENSG00000183091	0.43	0.08	-0.27	0.18	0.18	-0.17	-0.08	-0.12	-0.35	-0.32	0.18	0.05	-0.21	-0.09	-0.07	0.37	-0.30	0.06	-0.39	-0.11	0.00	0.35	-0.01	0.21	-0.15	0.14	-0.07	-0.42	-0.17	0.27	-0.18	-0.20	-0.29	0.15	0.00	0.04	0.24	0.27	0.09	0.15	0.35	-0.35	0.01	0.05	0.25	-0.03	0.36	-0.41	-0.22
ENSG00000132424	-0.23	0.08	0.15	0.06	0.06	0.21	0.25	0.12	0.26	0.24	-0.08	-0.01	0.36	0.01	-0.04	-0.25	-0.13	0.19	0.10	0.05	0.04	-0.28	-0.16	-0.24	-0.06	-0.03	0.20	0.11	0.19	-0.01	0.01	0.07	-0.08	-0.08	0.30	-0.01	0.01	-0.15	0.05	0.01	-0.02	0.13	0.09	0.05	-0.11	-0.07	-0.15	0.24	0.11
ENSG00000082641	0.28	0.31	0.07	0.17	0.11	0.18	0.20	-0.05	0.20	0.11	-0.18	-0.13	0.26	-0.04	-0.10	0.10	0.04	0.29	0.02	0.03	0.42	0.15	-0.03	0.02	-0.06	0.18	-0.17	0.02	0.24	-0.19	0.03	0.02	-0.24	0.19	0.45	0.33	0.17	0.19	0.23	0.32	0.37	-0.06	0.25	0.30	-0.31	0.19	-0.09	-0.06	-0.20
ENSG00000009413	-0.27	-0.15	0.09	-0.08	-0.14	0.23	0.26	0.33	0.19	0.13	0.13	-0.20	0.43	0.39	0.28	-0.36	-0.34	-0.01	0.26	0.45	-0.17	-0.38	-0.02	-0.27	0.15	-0.20	0.38	0.26	0.17	-0.22	0.40	0.43	0.13	-0.27	0.18	-0.17	-0.17	-0.42	-0.28	-0.17	-0.19	0.21	-0.11	-0.04	-0.27	-0.35	-0.22	0.37	0.28
ENSG00000166747	0.07	0.11	0.06	-0.01	-0.04	0.23	0.20	0.15	0.11	0.02	0.10	-0.21	0.28	0.06	0.03	-0.04	-0.36	0.12	-0.12	0.14	0.03	-0.03	0.01	-0.17	-0.07	-0.10	0.23	0.01	0.14	-0.05	0.05	0.07	-0.30	0.05	0.41	0.08	0.07	0.01	0.07	0.09	0.18	-0.10	0.11	0.14	-0.14	-0.01	0.05	-0.02	0.03
ENSG00000058272	-0.27	0.09	0.14	0.06	0.05	0.27	0.38	0.25	0.37	0.34	-0.10	-0.04	0.54	0.12	0.05	-0.34	-0.09	0.19	0.22	0.20	0.04	-0.30	-0.14	-0.17	0.01	-0.12	0.20	0.23	0.24	-0.23	0.17	0.21	0.03	-0.06	0.44	0.07	-0.12	-0.16	0.12	-0.04	-0.04	0.25	0.08	0.13	-0.33	0.04	-0.18	0.34	0.16
ENSG00000145675	-0.01	0.09	-0.02	-0.07	-0.06	0.24	0.29	0.22	0.31	0.11	-0.03	-0.35	0.37	0.22	0.18	-0.21	-0.19	0.24	0.17	0.20	0.12	-0.24	-0.01	-0.15	0.06	-0.13	0.13	0.17	0.26	-0.27	0.27	0.29	0.05	0.09	0.40	0.12	0.10	-0.21	-0.09	0.13	0.17	0.18	0.05	0.03	-0.24	-0.02	-0.11	0.24	0.05
ENSG00000181381	-0.26	-0.16	0.33	-0.17	-0.11	0.27	0.33	0.46	0.22	0.39	0.19	-0.28	0.52	0.29	0.27	-0.32	-0.37	0.06	0.25	0.31	-0.07	-0.35	0.15	-0.49	0.19	-0.24	0.24	0.39	0.28	-0.19	0.24	0.28	0.11	-0.22	0.46	-0.27	-0.18	-0.41	-0.29	-0.24	-0.18	0.31	-0.11	-0.31	-0.45	-0.33	-0.19	0.36	0.22
ENSG00000131389	0.35	0.25	-0.05	0.15	0.05	0.04	0.01	-0.12	-0.07	-0.07	-0.10	-0.12	-0.20	-0.19	-0.19	0.38	-0.14	0.18	-0.25	0.02	0.12	0.25	-0.05	0.12	-0.14	0.08	0.16	-0.09	0.06	-0.03	-0.24	-0.26	-0.32	0.16	0.07	0.27	0.16	0.27	0.21	0.19	0.40	-0.25	0.18	0.24	-0.12	0.05	0.09	-0.18	-0.08
ENSG00000166398	0.21	0.27	0.03	0.28	0.08	0.25	0.29	0.08	0.20	0.12	-0.04	-0.10	0.15	-0.01	-0.06	0.06	-0.17	0.18	0.02	0.14	0.10	0.03	-0.06	0.06	-0.10	0.15	0.02	0.07	0.19	-0.24	0.01	-0.01	-0.26	0.15	0.36	0.32	-0.01	0.13	0.24	0.22	0.36	-0.01	0.17	0.36	-0.16	0.12	0.01	0.05	-0.05
ENSG00000135404	-0.02	0.11	-0.03	-0.19	-0.15	0.21	0.16	0.02	0.13	0.02	-0.03	-0.23	-0.01	0.02	0.00	0.18	-0.14	0.09	-0.09	0.07	0.04	-0.09	-0.06	-0.12	-0.04	-0.12	0.16	0.03	0.18	-0.02	-0.02	-0.02	-0.06	0.08	0.11	0.08	0.24	-0.01	0.01	0.19	0.24	-0.02	0.06	0.01	-0.25	0.04	-0.07	-0.04	-0.11
ENSG00000075415	-0.04	0.26	0.06	0.11	0.13	0.20	0.25	0.02	0.28	0.15	-0.28	-0.05	0.25	-0.12	-0.14	-0.09	0.20	0.33	0.04	-0.07	0.16	-0.13	-0.37	0.01	-0.22	0.03	-0.03	0.08	0.11	-0.19	-0.02	0.00	-0.19	0.20	0.29	0.26	0.10	0.06	0.29	0.23	0.17	0.09	0.27	0.29	-0.34	0.34	0.01	0.12	-0.16
ENSG00000157227	0.00	0.30	-0.07	0.05	-0.06	0.23	0.29	0.12	0.35	0.13	-0.17	-0.10	0.34	0.19	0.12	-0.20	0.05	0.22	0.15	0.21	0.14	-0.10	-0.14	-0.01	0.09	0.03	0.00	0.18	0.10	-0.43	0.26	0.25	-0.01	0.20	0.35	0.31	-0.03	0.02	0.16	0.23	0.24	0.16	0.17	0.33	-0.41	0.27	-0.11	0.15	0.07
ENSG00000204843	0.19	0.35	-0.15	0.19	0.17	0.04	0.11	-0.04	0.12	0.02	-0.27	0.05	0.16	-0.08	-0.06	-0.01	0.12	0.26	-0.11	-0.07	0.27	0.15	-0.32	0.26	-0.14	0.14	-0.12	-0.10	-0.03	-0.19	0.01	0.02	-0.15	0.34	0.28	0.37	0.08	0.31	0.43	0.29	0.29	-0.10	0.30	0.38	-0.36	0.39	0.13	-0.08	-0.14
ENSG00000111266	0.40	0.09	-0.32	0.10	0.09	-0.19	-0.12	-0.11	-0.35	-0.32	0.17	-0.14	-0.29	-0.18	-0.09	0.44	-0.34	0.09	-0.57	-0.17	-0.02	0.45	0.07	0.10	-0.14	0.16	0.08	-0.38	-0.22	0.24	-0.31	-0.31	-0.25	0.25	0.04	0.08	0.29	0.36	0.18	0.20	0.38	-0.42	0.09	0.14	0.07	0.05	0.30	-0.48	-0.12
ENSG00000176387	0.42	0.22	-0.22	0.36	0.41	-0.47	-0.62	-0.46	-0.53	-0.54	-0.24	0.17	-0.60	-0.61	-0.57	0.35	0.33	0.23	-0.45	-0.55	0.23	0.34	-0.27	0.44	-0.48	0.42	-0.30	-0.53	-0.37	0.45	-0.59	-0.62	-0.45	0.19	-0.26	0.21	0.51	0.38	0.30	0.32	0.49	-0.40	0.21	0.16	0.24	0.18	0.40	-0.40	-0.52
ENSG00000181652	0.21	0.33	0.18	0.46	0.39	-0.04	-0.24	-0.18	-0.12	-0.15	-0.33	0.13	-0.09	-0.34	-0.48	0.12	0.25	0.17	-0.02	-0.09	0.20	0.07	-0.26	0.23	-0.37	0.25	-0.10	-0.12	-0.05	-0.02	-0.32	-0.36	-0.56	0.06	0.16	0.21	0.11	0.21	0.20	0.19	0.33	-0.26	0.29	0.30	0.01	0.13	0.02	-0.06	-0.25
ENSG00000168056	0.41	0.42	-0.09	0.40	0.32	-0.11	-0.15	-0.27	-0.11	-0.26	-0.40	0.13	-0.26	-0.34	-0.46	0.22	0.28	0.30	-0.14	-0.20	0.37	0.21	-0.32	0.44	-0.32	0.37	-0.28	-0.25	-0.10	-0.01	-0.30	-0.35	-0.40	0.30	0.05	0.44	0.32	0.38	0.40	0.44	0.62	-0.23	0.29	0.34	-0.07	0.35	0.26	-0.26	-0.47
ENSG00000145391	0.17	0.19	-0.07	0.01	0.11	0.04	0.12	0.06	0.02	0.10	0.00	-0.06	0.25	-0.17	-0.06	0.09	-0.15	0.32	-0.34	-0.14	0.14	0.21	-0.10	-0.05	-0.21	0.01	0.07	-0.14	-0.02	0.06	-0.15	-0.12	-0.32	0.17	0.37	0.14	0.17	0.20	0.30	0.14	0.19	-0.19	0.22	0.21	-0.25	0.21	0.16	-0.15	-0.04
ENSG00000056586	0.05	-0.05	-0.07	-0.05	0.00	0.15	0.22	0.27	0.05	0.06	0.26	-0.12	0.29	0.14	0.18	0.05	-0.48	0.02	-0.15	0.18	-0.12	0.10	0.07	-0.11	0.01	-0.15	0.31	0.02	0.04	-0.12	0.06	0.09	-0.16	0.00	0.36	-0.07	-0.06	-0.01	-0.03	-0.10	0.03	-0.13	-0.01	0.05	-0.09	-0.10	-0.05	-0.03	0.19
ENSG00000177076	0.00	-0.21	-0.10	-0.04	-0.15	0.01	-0.02	0.09	-0.25	-0.18	0.23	-0.22	-0.23	0.12	0.11	0.16	-0.48	-0.17	-0.20	0.25	-0.43	0.08	0.11	-0.13	0.03	-0.08	0.49	0.01	-0.06	0.02	-0.02	-0.02	0.05	-0.11	-0.17	-0.28	-0.19	-0.07	-0.17	-0.27	-0.07	-0.18	-0.13	-0.12	0.03	-0.29	0.07	-0.10	0.33
ENSG00000029363	-0.15	0.02	0.00	0.00	0.01	0.25	0.30	0.23	0.22	0.12	0.18	-0.15	0.34	0.06	0.08	-0.13	-0.32	0.11	-0.05	0.09	-0.10	-0.12	-0.02	-0.21	-0.03	-0.04	0.32	0.09	0.12	-0.15	0.03	0.07	-0.06	0.01	0.40	0.01	-0.05	-0.04	0.11	-0.02	0.05	0.05	-0.01	0.11	-0.26	0.00	-0.08	0.13	0.18
ENSG00000178404	0.38	0.28	-0.25	0.20	0.18	-0.19	-0.27	-0.17	-0.27	-0.40	-0.07	-0.01	-0.31	-0.23	-0.33	0.22	-0.03	0.13	-0.27	-0.09	0.24	0.22	-0.13	0.30	-0.28	0.23	-0.13	-0.38	-0.19	0.22	-0.23	-0.27	-0.36	0.15	-0.04	0.25	0.37	0.26	0.19	0.33	0.53	-0.32	0.21	0.13	0.04	0.08	0.26	-0.31	-0.38
ENSG00000267601	0.39	0.22	-0.30	0.13	0.19	-0.27	-0.28	-0.15	-0.39	-0.40	0.04	0.01	-0.35	-0.25	-0.29	0.36	-0.10	0.15	-0.42	-0.16	0.17	0.35	-0.13	0.25	-0.20	0.26	-0.10	-0.40	-0.29	0.28	-0.30	-0.33	-0.34	0.23	-0.14	0.18	0.35	0.34	0.14	0.31	0.51	-0.41	0.18	0.08	0.03	0.08	0.28	-0.46	-0.42
ENSG00000101577	0.49	0.15	-0.44	0.14	0.11	-0.25	-0.17	-0.19	-0.38	-0.34	0.10	-0.05	-0.31	-0.22	-0.11	0.41	-0.28	0.19	-0.60	-0.25	0.02	0.50	-0.05	0.22	-0.19	0.18	-0.04	-0.43	-0.27	0.31	-0.31	-0.32	-0.31	0.29	-0.02	0.15	0.37	0.41	0.25	0.23	0.46	-0.44	0.11	0.16	0.07	0.12	0.41	-0.50	-0.18
ENSG00000136167	0.22	0.29	-0.04	0.08	0.25	-0.02	-0.03	-0.11	0.06	0.01	-0.16	-0.04	0.17	-0.11	0.04	0.18	0.01	0.24	-0.24	-0.20	0.27	0.13	-0.06	0.19	-0.10	-0.11	-0.09	-0.16	0.06	0.08	-0.09	-0.05	-0.25	0.33	0.39	0.29	0.38	0.23	0.20	0.25	0.30	-0.05	0.25	0.25	-0.12	0.20	0.08	-0.11	-0.12
ENSG00000079332	-0.01	0.17	0.13	0.07	0.09	0.29	0.37	0.16	0.32	0.24	-0.15	-0.16	0.33	-0.04	-0.03	-0.09	-0.07	0.28	-0.02	0.01	0.11	-0.12	-0.13	-0.13	-0.13	-0.01	0.01	0.10	0.22	-0.16	0.00	0.04	-0.20	0.13	0.46	0.21	0.08	0.01	0.25	0.18	0.18	0.12	0.16	0.22	-0.26	0.20	0.01	0.11	-0.08
ENSG00000138768	-0.10	0.07	0.03	0.09	0.06	0.16	0.16	0.06	0.08	0.08	0.03	-0.13	0.13	-0.03	0.02	0.02	-0.29	0.09	-0.15	0.03	-0.18	-0.12	-0.07	-0.16	-0.13	0.01	0.26	0.00	0.07	0.04	-0.10	-0.05	-0.01	0.11	0.27	-0.01	0.01	0.03	0.15	0.03	0.08	-0.04	0.08	0.13	-0.13	0.03	0.05	0.03	0.19
ENSG00000151779	-0.11	-0.06	0.06	-0.12	-0.11	0.30	0.38	0.28	0.28	0.25	0.09	-0.23	0.42	0.15	0.24	-0.16	-0.31	0.16	-0.01	0.10	-0.07	-0.14	-0.06	-0.25	0.05	-0.18	0.15	0.14	0.19	-0.14	0.17	0.21	-0.02	0.00	0.44	0.00	-0.05	-0.14	0.05	-0.03	-0.09	0.13	0.01	0.09	-0.39	-0.05	-0.04	0.21	0.18
ENSG00000082701	0.39	0.10	-0.24	0.15	0.16	-0.11	-0.10	-0.12	-0.22	-0.17	0.12	-0.05	-0.09	-0.21	-0.05	0.34	-0.27	0.14	-0.47	-0.18	0.02	0.36	0.01	0.09	-0.21	0.09	0.05	-0.26	-0.11	0.17	-0.28	-0.25	-0.33	0.18	0.18	0.08	0.23	0.30	0.20	0.11	0.28	-0.35	0.15	0.22	0.03	0.03	0.20	-0.31	-0.05
ENSG00000259040	0.07	0.37	0.01	0.30	0.27	0.10	0.14	0.06	0.24	0.15	-0.24	-0.04	0.25	-0.20	-0.15	-0.06	0.23	0.39	-0.01	-0.15	0.16	0.02	-0.27	0.13	-0.23	0.19	-0.13	0.04	0.05	-0.21	-0.10	-0.09	-0.14	0.36	0.43	0.41	0.02	0.22	0.42	0.27	0.27	0.12	0.37	0.48	-0.40	0.42	0.07	0.12	-0.10
ENSG00000128191	0.45	0.30	-0.15	0.30	0.15	0.08	0.07	-0.17	-0.06	-0.17	-0.15	-0.02	-0.15	-0.17	-0.17	0.30	-0.11	0.25	-0.23	-0.05	0.16	0.29	-0.17	0.26	-0.19	0.32	-0.03	-0.14	0.01	-0.03	-0.18	-0.20	-0.34	0.24	0.14	0.35	0.17	0.35	0.36	0.28	0.51	-0.24	0.20	0.32	-0.13	0.21	0.23	-0.27	-0.16
ENSG00000198727	0.11	0.29	-0.14	0.28	0.17	0.16	0.33	0.11	0.31	0.19	-0.27	0.05	0.12	-0.17	-0.24	-0.03	0.09	0.32	0.06	-0.08	0.14	0.11	-0.24	0.14	-0.19	0.15	-0.07	0.04	0.09	-0.22	-0.17	-0.20	-0.19	0.18	0.34	0.26	-0.07	0.18	0.36	0.13	0.26	0.10	0.31	0.29	-0.23	0.26	-0.06	0.05	-0.06
ENSG00000271533	-0.17	-0.05	0.15	0.10	0.18	0.06	0.02	0.07	-0.05	0.09	0.11	0.02	0.21	-0.08	-0.05	-0.10	-0.25	0.10	-0.05	-0.01	-0.20	-0.17	-0.14	-0.24	-0.13	-0.04	0.29	0.04	0.04	0.18	-0.14	-0.05	-0.14	-0.11	0.16	-0.22	-0.10	-0.09	-0.07	-0.19	-0.15	0.03	0.09	-0.07	0.10	-0.21	-0.04	0.12	0.14
ENSG00000272734	0.64	0.35	-0.32	0.24	0.30	-0.34	-0.34	-0.42	-0.48	-0.39	-0.04	0.20	-0.44	-0.39	-0.34	0.54	0.04	0.16	-0.57	-0.41	0.40	0.56	-0.12	0.44	-0.25	0.31	-0.43	-0.63	-0.28	0.51	-0.40	-0.42	-0.49	0.34	-0.14	0.32	0.55	0.57	0.32	0.50	0.55	-0.51	0.32	0.25	0.18	0.21	0.49	-0.64	-0.58
ENSG00000186174	0.44	0.44	-0.17	0.33	0.22	-0.08	-0.13	-0.31	-0.13	-0.24	-0.30	0.15	-0.22	-0.27	-0.35	0.25	0.22	0.24	-0.18	-0.18	0.40	0.33	-0.31	0.38	-0.25	0.36	-0.22	-0.23	-0.12	-0.02	-0.25	-0.28	-0.39	0.29	0.07	0.43	0.25	0.45	0.42	0.43	0.55	-0.34	0.32	0.38	-0.13	0.35	0.21	-0.31	-0.38
ENSG00000154845	-0.15	0.12	0.04	0.10	0.05	0.13	0.22	0.17	0.11	0.17	0.09	-0.07	0.32	-0.06	-0.04	-0.09	-0.18	0.11	-0.11	0.05	-0.04	-0.08	-0.06	-0.17	-0.13	-0.04	0.27	-0.01	0.09	-0.02	-0.08	-0.02	-0.16	0.02	0.34	-0.03	-0.05	0.04	0.22	0.00	0.01	-0.03	0.14	0.14	-0.15	0.05	0.00	0.07	0.07
ENSG00000082269	0.21	-0.12	-0.13	-0.02	0.02	-0.11	-0.13	0.04	-0.34	-0.30	0.21	-0.12	-0.14	-0.01	0.07	0.23	-0.44	-0.07	-0.40	-0.01	-0.15	0.28	0.16	-0.07	-0.04	-0.01	0.20	-0.25	-0.15	0.25	-0.13	-0.11	-0.18	0.02	0.10	-0.17	0.12	0.10	-0.05	-0.08	0.09	-0.24	-0.04	-0.07	0.19	-0.16	0.18	-0.32	0.10
ENSG00000257923	0.24	0.38	-0.02	0.30	0.27	0.08	0.13	0.09	0.12	0.10	-0.13	-0.04	0.18	-0.26	-0.31	0.07	0.07	0.45	-0.06	-0.15	0.31	0.14	-0.22	0.14	-0.24	0.27	-0.19	-0.05	0.03	-0.09	-0.22	-0.25	-0.34	0.31	0.42	0.39	0.13	0.27	0.36	0.36	0.46	0.00	0.33	0.34	-0.20	0.29	0.08	-0.01	-0.32
ENSG00000155629	0.08	-0.16	-0.09	-0.24	-0.32	0.17	0.15	0.05	-0.05	-0.17	0.12	-0.33	-0.15	0.39	0.32	0.14	-0.55	-0.17	-0.08	0.43	-0.25	-0.02	0.22	-0.17	0.30	-0.20	0.38	0.08	0.12	-0.12	0.29	0.27	0.16	-0.09	-0.05	-0.09	0.04	-0.17	-0.29	-0.06	0.10	-0.05	-0.23	-0.10	-0.04	-0.27	-0.02	-0.09	0.33
ENSG00000136848	0.35	0.18	-0.11	0.25	0.08	0.13	0.12	-0.19	-0.01	-0.20	-0.07	-0.09	-0.03	0.02	-0.03	0.25	-0.07	0.14	-0.03	0.11	0.10	0.17	-0.12	0.21	-0.03	0.25	-0.02	-0.01	0.07	-0.20	0.02	-0.04	-0.17	0.15	0.14	0.28	0.08	0.22	0.16	0.24	0.37	-0.22	0.11	0.32	-0.23	0.12	0.05	-0.14	-0.09
ENSG00000072121	0.46	0.25	-0.20	0.25	0.19	-0.02	0.01	-0.10	-0.13	-0.21	-0.04	-0.01	-0.03	-0.12	-0.05	0.27	-0.20	0.20	-0.33	-0.06	0.10	0.36	-0.20	0.27	-0.21	0.16	0.00	-0.20	-0.12	-0.01	-0.12	-0.11	-0.40	0.32	0.22	0.29	0.13	0.36	0.32	0.20	0.39	-0.35	0.26	0.34	-0.09	0.25	0.27	-0.32	-0.12
ENSG00000120913	0.41	0.28	-0.22	0.23	0.11	-0.09	-0.14	-0.28	-0.17	-0.32	-0.14	-0.04	-0.31	-0.12	-0.19	0.35	-0.03	0.10	-0.24	0.00	0.16	0.26	-0.13	0.27	-0.13	0.21	0.00	-0.21	-0.11	-0.02	-0.16	-0.20	-0.30	0.22	-0.07	0.29	0.26	0.32	0.18	0.29	0.51	-0.39	0.14	0.27	-0.02	0.12	0.14	-0.32	-0.20
ENSG00000104824	0.28	0.40	-0.04	0.37	0.27	0.07	0.04	-0.19	0.02	-0.05	-0.30	0.07	-0.07	-0.29	-0.41	0.08	0.14	0.37	-0.03	-0.15	0.33	0.07	-0.37	0.27	-0.30	0.28	-0.18	-0.14	0.05	0.05	-0.23	-0.24	-0.43	0.16	0.17	0.35	0.21	0.25	0.38	0.34	0.47	-0.09	0.36	0.29	-0.09	0.21	0.15	-0.09	-0.38
ENSG00000165914	0.42	0.21	-0.32	0.23	0.14	-0.07	-0.08	-0.12	-0.23	-0.25	0.03	-0.08	-0.22	-0.24	-0.17	0.33	-0.18	0.18	-0.39	-0.15	0.10	0.35	-0.10	0.24	-0.31	0.20	0.03	-0.34	-0.10	0.14	-0.27	-0.28	-0.37	0.16	0.13	0.20	0.24	0.31	0.32	0.24	0.40	-0.35	0.23	0.30	-0.02	0.07	0.27	-0.27	-0.18
ENSG00000173692	-0.11	0.12	0.07	0.06	0.13	0.14	0.18	0.08	0.16	0.17	-0.19	-0.04	0.34	-0.10	-0.10	-0.19	0.01	0.29	-0.04	-0.06	0.14	-0.17	-0.33	-0.13	-0.20	-0.02	0.06	0.04	0.06	0.00	-0.04	0.03	-0.22	0.02	0.31	0.04	0.10	-0.03	0.21	0.09	0.01	0.04	0.22	0.16	-0.30	0.08	0.01	0.13	-0.05
ENSG00000126777	-0.29	0.10	0.10	0.00	-0.02	0.33	0.39	0.29	0.47	0.35	-0.05	-0.08	0.55	0.12	0.04	-0.34	-0.05	0.18	0.25	0.18	0.04	-0.31	-0.07	-0.21	0.00	-0.11	0.20	0.23	0.26	-0.32	0.16	0.18	0.06	-0.08	0.51	0.06	-0.12	-0.18	0.12	-0.02	-0.01	0.27	0.02	0.14	-0.33	0.05	-0.28	0.37	0.18
ENSG00000179832	0.26	0.42	0.07	0.36	0.20	0.20	0.11	-0.09	0.22	0.01	-0.39	-0.02	0.11	-0.11	-0.26	-0.03	0.17	0.29	0.18	0.07	0.31	-0.06	-0.29	0.23	-0.21	0.20	-0.16	0.06	0.16	-0.20	-0.02	-0.05	-0.35	0.17	0.31	0.48	0.10	0.18	0.30	0.34	0.44	-0.01	0.31	0.44	-0.16	0.27	0.03	0.05	-0.25
ENSG00000130985	0.30	0.44	-0.16	0.45	0.32	-0.04	-0.03	-0.24	-0.02	-0.15	-0.34	0.09	-0.13	-0.30	-0.32	0.21	0.22	0.29	-0.16	-0.20	0.24	0.20	-0.41	0.43	-0.35	0.31	-0.11	-0.20	-0.06	-0.05	-0.26	-0.25	-0.30	0.40	0.10	0.37	0.16	0.44	0.49	0.36	0.45	-0.14	0.42	0.46	-0.14	0.36	0.18	-0.17	-0.33
ENSG00000102316	0.10	0.46	0.04	0.24	0.23	0.12	0.17	-0.10	0.28	0.18	-0.42	0.06	0.19	-0.15	-0.15	-0.03	0.31	0.39	0.06	-0.15	0.36	-0.06	-0.37	0.14	-0.22	0.17	-0.25	-0.04	0.13	-0.14	-0.02	0.00	-0.17	0.34	0.35	0.45	0.20	0.18	0.39	0.41	0.33	0.09	0.38	0.41	-0.21	0.41	0.07	0.11	-0.22
ENSG00000149925	-0.06	0.26	0.04	0.15	0.02	0.20	0.24	0.08	0.34	0.15	-0.28	-0.05	0.26	0.07	-0.03	-0.14	0.14	0.17	0.21	0.18	0.18	-0.17	-0.21	0.10	-0.01	0.07	0.01	0.17	0.17	-0.39	0.15	0.14	-0.03	0.16	0.23	0.29	0.00	0.02	0.21	0.20	0.23	0.12	0.14	0.28	-0.38	0.22	-0.14	0.20	-0.05
ENSG00000134970	-0.02	-0.10	-0.04	-0.13	-0.09	0.09	0.10	0.17	-0.08	-0.11	0.29	-0.19	0.07	0.13	0.16	0.04	-0.50	-0.13	-0.26	0.19	-0.24	0.03	0.17	-0.23	0.09	-0.13	0.38	0.02	0.01	-0.03	0.02	0.05	-0.03	0.01	0.17	-0.10	-0.03	-0.02	-0.09	-0.07	0.06	-0.19	-0.09	-0.04	-0.10	-0.08	0.06	-0.14	0.18
ENSG00000100731	-0.16	0.07	0.09	0.01	-0.01	0.30	0.39	0.27	0.34	0.26	0.04	-0.14	0.61	0.22	0.17	-0.25	-0.17	0.21	0.25	0.24	0.07	-0.28	-0.09	-0.16	0.06	-0.14	0.16	0.23	0.28	-0.24	0.27	0.30	0.04	-0.02	0.52	0.01	-0.06	-0.21	0.00	-0.02	0.00	0.28	0.08	0.09	-0.36	-0.01	-0.17	0.31	0.11
ENSG00000139793	-0.02	0.11	0.00	0.01	0.08	0.23	0.36	0.28	0.27	0.25	0.19	-0.06	0.48	0.03	0.09	-0.03	-0.23	0.22	-0.07	0.03	0.05	-0.04	0.02	-0.10	-0.04	-0.08	0.07	0.05	0.17	-0.11	0.02	0.04	-0.14	0.10	0.48	0.07	0.00	0.00	0.14	0.04	0.13	0.01	0.11	0.11	-0.35	0.09	0.01	0.04	-0.02
ENSG00000071127	-0.02	0.29	0.00	0.14	0.11	0.16	0.23	0.08	0.34	0.17	-0.25	-0.08	0.38	0.02	-0.05	-0.17	0.16	0.32	0.13	0.05	0.26	-0.11	-0.25	0.09	-0.04	0.06	-0.07	0.13	0.09	-0.33	0.11	0.11	-0.10	0.24	0.37	0.33	0.08	0.08	0.25	0.27	0.24	0.14	0.23	0.35	-0.41	0.28	-0.12	0.18	-0.10
ENSG00000050344	-0.24	0.24	0.17	0.23	0.21	0.24	0.23	0.15	0.41	0.36	-0.35	-0.02	0.38	-0.15	-0.22	-0.24	0.25	0.40	0.28	0.00	0.06	-0.33	-0.38	-0.10	-0.23	0.11	0.04	0.28	0.14	-0.26	-0.07	-0.06	-0.09	0.07	0.34	0.19	-0.08	-0.08	0.22	0.10	0.06	0.34	0.23	0.30	-0.23	0.17	-0.25	0.44	0.06
ENSG00000125740	0.41	0.37	0.06	-0.09	-0.04	0.15	0.10	-0.21	0.11	0.11	-0.02	-0.04	0.07	-0.11	-0.07	0.18	-0.02	0.22	-0.20	-0.17	0.45	0.31	0.05	0.01	-0.12	0.03	-0.25	-0.16	0.14	0.16	-0.06	-0.06	-0.42	0.17	0.26	0.33	0.29	0.35	0.25	0.36	0.32	-0.21	0.27	0.12	-0.18	0.18	0.13	-0.27	-0.27
ENSG00000100139	0.29	0.34	-0.09	0.39	0.25	0.07	0.06	-0.14	0.07	-0.15	-0.25	0.15	0.02	-0.18	-0.26	0.12	0.20	0.19	-0.06	-0.08	0.22	0.17	-0.29	0.40	-0.22	0.31	-0.22	-0.09	-0.03	-0.23	-0.14	-0.18	-0.30	0.30	0.19	0.36	0.05	0.35	0.42	0.30	0.43	-0.16	0.28	0.41	-0.27	0.36	0.14	-0.15	-0.28
ENSG00000142156	0.24	0.44	-0.02	0.44	0.36	-0.04	0.00	-0.19	0.19	0.07	-0.46	0.02	0.17	-0.25	-0.29	0.01	0.50	0.54	0.17	-0.24	0.47	0.01	-0.43	0.23	-0.27	0.34	-0.41	-0.03	0.05	-0.10	-0.11	-0.13	-0.20	0.32	0.33	0.48	0.22	0.21	0.34	0.42	0.37	0.12	0.46	0.49	-0.19	0.33	-0.02	0.15	-0.35
ENSG00000070404	-0.41	-0.20	0.18	-0.25	-0.38	0.39	0.45	0.43	0.44	0.23	0.23	-0.20	0.50	0.62	0.46	-0.38	-0.35	-0.36	0.39	0.72	-0.31	-0.43	0.20	-0.16	0.45	-0.48	0.41	0.47	0.28	-0.56	0.64	0.65	0.31	-0.13	0.03	-0.17	-0.45	-0.38	-0.32	-0.34	-0.32	0.25	-0.26	-0.15	-0.39	-0.20	-0.32	0.34	0.40
ENSG00000168214	-0.02	0.20	0.04	0.13	0.23	0.16	0.18	0.05	0.28	0.16	-0.18	0.00	0.32	-0.14	-0.11	-0.11	0.08	0.32	0.02	-0.13	0.22	-0.13	-0.17	0.01	-0.19	0.03	-0.03	0.00	0.15	-0.12	-0.07	-0.05	-0.22	0.08	0.49	0.24	0.20	-0.01	0.26	0.18	0.22	0.06	0.16	0.27	-0.19	0.21	-0.03	0.16	-0.06
ENSG00000108604	0.47	0.21	-0.26	0.17	0.18	-0.16	-0.22	-0.28	-0.30	-0.36	-0.15	-0.01	-0.37	-0.38	-0.32	0.43	0.00	0.26	-0.50	-0.32	0.20	0.41	-0.21	0.25	-0.37	0.30	-0.11	-0.42	-0.18	0.22	-0.39	-0.39	-0.44	0.24	-0.02	0.24	0.43	0.40	0.35	0.34	0.51	-0.37	0.20	0.24	0.09	0.17	0.30	-0.40	-0.34
ENSG00000111817	-0.31	0.04	0.18	-0.10	-0.01	0.22	0.19	0.34	0.33	0.24	0.04	-0.19	0.47	0.13	0.15	-0.21	-0.18	0.11	0.03	0.18	-0.15	-0.24	0.02	-0.10	0.06	-0.24	0.21	0.23	0.11	-0.21	0.14	0.17	0.05	0.15	0.39	0.07	-0.10	-0.09	0.06	-0.08	-0.01	0.26	0.03	0.07	-0.30	0.08	-0.16	0.25	0.18
ENSG00000141556	0.32	0.37	0.07	0.47	0.39	0.10	0.03	-0.11	0.07	-0.05	-0.31	-0.01	0.08	-0.27	-0.30	0.15	0.14	0.38	-0.04	-0.08	0.20	0.07	-0.20	0.36	-0.37	0.27	-0.23	-0.12	0.13	0.00	-0.17	-0.20	-0.37	0.24	0.36	0.42	0.20	0.22	0.39	0.30	0.45	-0.02	0.38	0.44	-0.19	0.28	0.19	-0.04	-0.26
ENSG00000013441	-0.21	0.16	0.20	0.08	0.11	0.22	0.20	0.09	0.23	0.18	-0.09	-0.07	0.25	0.02	-0.07	-0.13	-0.13	0.10	0.04	0.14	-0.01	-0.25	-0.06	-0.23	-0.11	-0.11	0.30	0.10	0.14	-0.02	-0.03	0.04	-0.21	-0.07	0.29	-0.03	0.04	-0.12	0.03	0.00	0.04	0.09	0.16	0.06	-0.04	-0.04	-0.19	0.13	0.13
ENSG00000174718	-0.14	0.15	0.16	0.18	0.19	0.18	0.31	0.12	0.34	0.39	-0.19	0.04	0.53	0.05	0.01	-0.27	0.06	0.30	0.35	0.08	0.15	-0.32	-0.26	-0.09	-0.04	-0.08	0.00	0.24	0.26	-0.20	0.14	0.17	-0.05	0.00	0.47	0.07	-0.07	-0.18	0.03	-0.01	-0.02	0.28	0.18	0.12	-0.11	0.04	-0.16	0.41	0.06
ENSG00000085382	-0.18	0.17	0.09	0.26	0.30	0.13	0.25	0.13	0.31	0.37	-0.24	0.12	0.34	-0.12	-0.11	-0.16	0.16	0.32	0.25	-0.06	0.01	-0.25	-0.33	-0.03	-0.21	0.08	-0.03	0.14	0.13	-0.16	-0.06	-0.02	0.04	0.09	0.38	0.08	-0.12	-0.09	0.21	-0.03	-0.01	0.32	0.22	0.17	-0.09	0.16	-0.11	0.38	0.12
ENSG00000213625	0.04	0.13	0.01	0.08	0.14	0.07	0.10	0.11	0.02	0.08	0.14	-0.09	0.16	-0.15	-0.03	0.19	-0.21	0.13	-0.29	-0.11	-0.04	0.11	0.08	-0.18	-0.11	0.06	0.10	-0.04	0.05	0.06	-0.24	-0.20	-0.16	0.20	0.37	0.01	0.08	0.14	0.14	0.07	0.17	-0.11	0.20	0.14	-0.24	0.10	0.02	-0.15	0.03
ENSG00000134755	0.11	0.20	-0.20	-0.11	-0.01	0.04	0.06	0.13	0.10	0.00	0.06	-0.08	0.30	0.00	0.11	0.04	-0.14	0.14	-0.30	-0.02	0.19	0.17	0.01	-0.05	-0.09	-0.08	0.07	-0.16	-0.05	-0.04	0.03	0.06	-0.25	0.19	0.39	0.19	0.27	0.13	0.23	0.22	0.21	-0.13	0.14	0.24	-0.15	0.18	0.03	-0.09	0.03
ENSG00000100991	0.22	0.29	0.09	0.32	0.19	0.17	0.12	-0.03	0.10	0.02	-0.19	-0.07	0.10	-0.14	-0.20	0.04	-0.05	0.21	-0.03	0.03	0.16	0.02	-0.20	0.11	-0.27	0.16	0.03	0.01	0.11	-0.17	-0.11	-0.11	-0.38	0.15	0.35	0.30	0.08	0.18	0.29	0.25	0.35	-0.15	0.23	0.36	-0.15	0.17	0.06	0.01	-0.14
ENSG00000107036	0.22	0.14	-0.19	0.08	0.08	-0.02	0.05	-0.04	-0.11	-0.07	0.10	-0.05	0.01	-0.12	-0.01	0.18	-0.31	0.19	-0.41	-0.15	0.04	0.26	-0.11	0.08	-0.18	0.07	0.13	-0.25	-0.04	0.19	-0.16	-0.11	-0.22	0.20	0.18	0.14	0.20	0.31	0.32	0.17	0.26	-0.25	0.13	0.21	-0.15	0.09	0.27	-0.24	-0.11
ENSG00000140386	0.22	-0.03	-0.22	0.13	0.07	-0.14	-0.14	-0.10	-0.27	-0.27	0.11	-0.09	-0.22	-0.19	-0.08	0.24	-0.30	0.01	-0.45	-0.17	-0.11	0.22	0.02	0.03	-0.20	0.13	0.15	-0.26	-0.15	0.29	-0.30	-0.26	-0.15	0.10	-0.03	-0.05	0.21	0.20	0.13	0.05	0.18	-0.32	0.06	0.08	0.03	-0.08	0.22	-0.31	-0.02
ENSG00000103546	0.37	-0.04	-0.25	-0.19	-0.08	-0.07	-0.13	-0.06	-0.33	-0.24	0.24	-0.21	-0.32	-0.05	0.07	0.38	-0.39	0.05	-0.43	-0.09	-0.03	0.35	0.10	0.01	-0.07	-0.07	0.07	-0.31	-0.06	0.23	-0.12	-0.14	-0.20	0.00	0.00	-0.08	0.19	0.10	-0.05	0.02	0.20	-0.34	0.05	-0.12	-0.06	-0.22	0.26	-0.31	-0.06
ENSG00000168615	-0.16	0.16	0.17	-0.04	-0.04	0.32	0.34	0.29	0.42	0.31	-0.10	-0.25	0.59	0.19	0.14	-0.30	-0.05	0.31	0.26	0.23	0.13	-0.29	-0.06	-0.26	0.06	-0.14	0.15	0.28	0.31	-0.31	0.27	0.30	0.04	0.04	0.58	0.15	-0.06	-0.17	0.06	0.05	0.06	0.40	0.12	0.19	-0.39	0.04	-0.19	0.38	0.14
ENSG00000163349	0.27	0.20	-0.18	0.09	0.01	0.14	0.27	0.09	0.11	0.01	0.07	-0.13	0.17	0.00	0.05	0.14	-0.30	0.18	-0.22	0.05	0.10	0.22	-0.01	0.07	-0.05	0.03	0.11	0.00	0.06	-0.09	-0.04	-0.03	-0.24	0.24	0.35	0.29	0.13	0.23	0.26	0.20	0.36	-0.15	0.18	0.28	-0.26	0.21	0.11	-0.17	-0.05
ENSG00000115091	-0.32	0.04	0.18	-0.06	-0.01	0.31	0.38	0.24	0.42	0.26	-0.08	-0.10	0.56	0.21	0.14	-0.33	-0.09	0.12	0.19	0.22	-0.01	-0.35	-0.13	-0.18	0.10	-0.21	0.22	0.25	0.21	-0.35	0.25	0.29	0.02	0.00	0.43	0.06	-0.08	-0.17	0.03	-0.01	-0.05	0.23	0.00	0.14	-0.36	0.08	-0.22	0.31	0.15
ENSG00000124469	0.41	-0.01	-0.12	0.08	0.08	-0.14	-0.12	-0.15	-0.41	-0.32	0.09	-0.12	-0.46	-0.11	-0.14	0.53	-0.20	0.05	-0.25	-0.07	0.07	0.32	-0.01	0.06	-0.07	0.28	-0.08	-0.26	-0.04	0.20	-0.20	-0.25	-0.07	0.10	-0.15	0.01	0.22	0.19	-0.06	0.20	0.35	-0.30	0.01	-0.05	-0.04	-0.11	0.26	-0.38	-0.31
ENSG00000162402	-0.12	0.08	0.03	-0.12	-0.08	0.31	0.44	0.23	0.38	0.29	0.06	-0.14	0.61	0.24	0.23	-0.27	-0.19	0.21	0.16	0.18	0.15	-0.21	-0.11	-0.17	0.08	-0.21	0.10	0.18	0.23	-0.18	0.33	0.37	0.00	0.00	0.52	0.10	0.02	-0.15	0.07	0.05	-0.01	0.22	0.08	0.13	-0.36	0.08	-0.10	0.23	0.08
ENSG00000145907	-0.16	0.13	0.11	0.03	0.09	0.27	0.36	0.27	0.42	0.34	-0.14	-0.09	0.50	0.02	0.04	-0.23	0.00	0.31	0.12	0.05	0.07	-0.19	-0.16	-0.08	-0.07	-0.11	0.10	0.19	0.20	-0.30	0.09	0.12	-0.09	0.07	0.50	0.18	-0.04	-0.07	0.21	0.03	0.05	0.24	0.11	0.22	-0.38	0.17	-0.13	0.30	0.08
ENSG00000204614	0.53	0.11	-0.30	0.22	0.32	-0.36	-0.34	-0.34	-0.54	-0.45	0.08	0.06	-0.58	-0.43	-0.24	0.66	-0.12	0.14	-0.73	-0.50	0.03	0.64	-0.07	0.27	-0.30	0.31	-0.13	-0.57	-0.37	0.42	-0.54	-0.52	-0.37	0.39	-0.11	0.07	0.32	0.55	0.33	0.20	0.39	-0.51	0.20	0.16	0.23	0.16	0.53	-0.65	-0.27
ENSG00000176853	0.04	0.06	-0.12	-0.07	0.04	0.05	0.14	0.16	0.02	-0.06	0.08	-0.17	0.18	-0.02	0.08	0.02	-0.31	0.18	-0.35	-0.03	-0.01	0.11	0.01	-0.12	-0.08	-0.04	0.24	-0.12	-0.04	0.04	-0.05	0.01	-0.16	0.19	0.31	0.09	0.18	0.09	0.18	0.11	0.18	-0.09	0.09	0.13	-0.08	0.14	0.17	-0.14	0.07
ENSG00000102081	-0.23	0.04	0.07	-0.11	0.05	0.10	0.03	0.16	0.03	0.05	0.28	-0.08	0.25	-0.05	-0.12	-0.07	-0.22	0.05	-0.04	0.06	-0.06	-0.15	0.00	-0.26	-0.09	-0.08	0.30	0.02	0.01	0.11	-0.10	-0.06	-0.11	-0.06	0.21	-0.12	0.04	-0.05	-0.06	-0.03	0.01	0.01	0.03	-0.13	-0.05	-0.09	-0.14	0.07	0.03
ENSG00000075568	0.24	0.12	-0.10	0.13	0.14	-0.05	-0.05	-0.03	-0.24	-0.14	0.15	-0.09	-0.05	-0.12	-0.11	0.32	-0.31	0.07	-0.33	-0.02	0.00	0.24	0.05	0.00	-0.16	0.07	0.07	-0.25	-0.03	0.25	-0.22	-0.22	-0.28	0.10	0.18	-0.01	0.18	0.19	0.07	0.12	0.24	-0.31	0.17	0.08	0.01	-0.05	0.14	-0.28	-0.10
ENSG00000157483	0.07	-0.05	0.10	0.25	0.16	0.05	0.03	0.00	-0.02	-0.04	-0.03	-0.09	0.15	-0.04	-0.06	0.11	-0.17	0.08	-0.05	-0.02	0.02	0.02	-0.07	0.12	-0.07	0.04	0.01	-0.06	0.08	-0.10	-0.08	-0.10	-0.17	0.06	0.28	-0.16	0.00	0.02	0.01	-0.09	0.09	-0.20	0.05	0.00	-0.27	-0.15	-0.05	-0.02	-0.02
ENSG00000070159	0.41	0.21	0.01	0.35	0.34	-0.24	-0.37	-0.22	-0.42	-0.31	-0.21	0.07	-0.27	-0.41	-0.40	0.31	0.12	0.27	-0.35	-0.31	0.20	0.26	-0.15	0.22	-0.35	0.28	-0.21	-0.39	-0.05	0.37	-0.39	-0.43	-0.38	0.13	0.05	0.20	0.32	0.29	0.23	0.26	0.40	-0.29	0.20	0.27	0.02	0.06	0.46	-0.28	-0.41
ENSG00000171940	0.41	0.11	-0.39	0.06	0.08	-0.15	-0.13	-0.07	-0.27	-0.38	0.23	-0.13	-0.27	-0.16	0.00	0.38	-0.34	0.03	-0.56	-0.19	0.01	0.47	0.17	0.19	-0.14	0.14	0.05	-0.42	-0.18	0.17	-0.25	-0.25	-0.23	0.27	0.15	0.14	0.29	0.35	0.23	0.19	0.41	-0.38	0.10	0.12	0.07	0.07	0.27	-0.43	-0.07
ENSG00000136603	-0.07	-0.03	-0.11	-0.31	-0.15	0.14	0.21	0.24	0.11	0.05	0.30	-0.17	0.20	0.26	0.26	0.09	-0.46	-0.11	-0.20	0.21	-0.08	0.04	0.30	-0.21	0.16	-0.29	0.25	-0.07	0.08	-0.04	0.16	0.17	0.01	0.02	0.26	-0.07	0.12	-0.08	-0.15	0.04	0.08	-0.08	-0.08	-0.05	-0.01	-0.08	-0.10	-0.11	0.17
ENSG00000147459	-0.26	0.11	0.21	0.04	0.04	0.32	0.39	0.36	0.51	0.39	0.01	-0.04	0.75	0.18	0.11	-0.35	-0.02	0.18	0.29	0.26	0.02	-0.31	-0.04	-0.14	0.11	-0.20	0.07	0.31	0.23	-0.40	0.26	0.26	-0.08	0.02	0.50	0.06	-0.18	-0.17	0.01	-0.08	-0.06	0.31	0.06	0.13	-0.40	0.06	-0.31	0.37	0.15
ENSG00000100266	0.29	0.47	0.01	0.44	0.41	0.11	0.08	-0.15	0.08	-0.01	-0.25	0.07	-0.03	-0.35	-0.41	0.16	0.18	0.40	-0.07	-0.23	0.27	0.11	-0.32	0.31	-0.42	0.28	-0.17	-0.18	0.10	0.01	-0.29	-0.30	-0.41	0.28	0.33	0.42	0.21	0.33	0.47	0.39	0.50	-0.01	0.40	0.42	-0.17	0.32	0.22	-0.04	-0.34
ENSG00000213079	0.27	0.07	-0.15	0.03	0.03	0.04	0.07	-0.03	-0.12	-0.14	0.14	-0.11	0.00	0.01	0.03	0.21	-0.39	0.05	-0.29	0.04	0.04	0.21	0.02	-0.01	-0.08	0.00	0.15	-0.19	0.00	0.04	-0.06	-0.04	-0.27	0.08	0.24	0.03	0.18	0.14	0.07	0.11	0.25	-0.29	0.06	0.09	-0.02	-0.05	0.12	-0.23	0.00
ENSG00000105223	0.40	0.30	-0.20	0.28	0.23	-0.12	-0.10	-0.23	-0.09	-0.30	-0.21	0.10	-0.18	-0.28	-0.27	0.29	0.19	0.20	-0.29	-0.26	0.32	0.32	-0.27	0.40	-0.31	0.36	-0.28	-0.32	-0.12	-0.01	-0.22	-0.24	-0.31	0.40	0.02	0.35	0.31	0.41	0.40	0.40	0.50	-0.34	0.29	0.33	-0.24	0.36	0.26	-0.33	-0.42
ENSG00000216490	0.06	0.08	0.07	-0.02	0.11	-0.09	-0.16	-0.12	-0.14	-0.25	-0.23	0.07	-0.35	-0.22	-0.30	0.21	0.08	-0.08	-0.19	-0.07	0.03	0.04	-0.11	0.18	-0.25	-0.08	0.13	-0.18	-0.02	0.13	-0.27	-0.25	-0.21	0.07	-0.20	0.02	0.21	0.11	0.08	0.04	0.19	-0.23	0.06	-0.17	0.08	0.12	0.18	-0.25	-0.24
ENSG00000129422	-0.14	-0.05	0.10	0.10	-0.06	0.23	0.31	0.16	0.19	0.11	0.01	-0.10	0.21	0.23	0.16	-0.09	-0.33	-0.05	0.10	0.35	-0.25	-0.19	0.00	-0.20	0.13	-0.11	0.43	0.27	0.20	-0.29	0.13	0.14	-0.01	-0.11	0.16	-0.10	-0.20	-0.17	-0.15	-0.17	-0.02	0.05	-0.06	0.05	-0.16	-0.19	-0.24	0.16	0.30
ENSG00000033178	-0.14	-0.05	0.08	-0.04	-0.01	0.20	0.26	0.20	0.15	0.15	0.15	-0.12	0.30	0.04	0.06	-0.05	-0.37	0.07	-0.13	0.10	-0.14	-0.09	0.02	-0.28	-0.05	-0.11	0.39	0.08	0.12	-0.04	-0.04	0.02	-0.12	-0.05	0.30	-0.12	-0.04	-0.06	0.03	-0.12	-0.03	-0.05	-0.02	0.02	-0.13	-0.08	-0.09	0.03	0.19
ENSG00000067208	0.03	-0.03	-0.12	-0.16	-0.14	0.14	0.19	0.21	0.07	0.02	0.24	-0.19	0.21	0.13	0.20	0.05	-0.43	0.00	-0.27	0.12	-0.08	0.10	0.12	-0.20	0.01	-0.15	0.27	-0.07	0.04	-0.04	0.07	0.11	-0.11	0.02	0.26	-0.04	0.06	0.01	0.03	0.00	0.05	-0.18	-0.03	0.08	-0.16	-0.07	-0.02	-0.10	0.15
ENSG00000197635	-0.05	0.23	0.12	0.15	0.14	0.24	0.26	0.05	0.34	0.25	-0.25	-0.10	0.33	-0.04	-0.07	-0.16	0.16	0.40	0.28	0.00	0.17	-0.24	-0.35	-0.08	-0.15	0.11	-0.06	0.21	0.20	-0.22	0.07	0.08	-0.01	0.13	0.42	0.24	0.04	-0.06	0.20	0.14	0.17	0.31	0.20	0.20	-0.35	0.21	-0.10	0.33	-0.02
ENSG00000182149	0.06	0.22	0.04	0.08	0.02	0.28	0.28	0.16	0.27	0.10	-0.11	-0.21	0.32	0.02	-0.02	-0.09	-0.12	0.20	-0.04	0.15	0.11	-0.05	-0.05	-0.04	-0.15	-0.06	0.11	0.07	0.17	-0.23	0.08	0.10	-0.29	0.12	0.46	0.24	0.10	0.04	0.24	0.19	0.24	0.07	0.21	0.32	-0.29	0.18	0.00	0.09	0.01
ENSG00000049239	0.35	0.19	-0.04	0.18	0.06	0.16	0.21	-0.02	0.13	-0.01	-0.06	-0.05	0.20	-0.01	0.03	0.17	0.01	0.23	-0.03	-0.06	0.30	0.19	-0.14	0.17	-0.04	0.18	-0.26	0.01	0.14	-0.20	0.04	0.00	-0.21	0.23	0.38	0.27	0.12	0.21	0.23	0.25	0.34	-0.06	0.21	0.32	-0.52	0.18	0.06	-0.11	-0.28
ENSG00000107372	-0.15	0.12	0.05	0.00	0.10	0.22	0.30	0.25	0.29	0.17	0.03	-0.20	0.30	-0.06	-0.08	-0.12	-0.15	0.21	-0.05	-0.01	0.03	-0.07	-0.04	-0.22	-0.15	-0.02	0.25	0.13	0.08	-0.19	-0.12	-0.06	-0.19	0.12	0.46	0.08	0.03	0.02	0.17	0.09	0.15	0.06	0.15	0.09	-0.25	0.16	-0.13	0.09	0.03
ENSG00000143669	-0.19	0.09	0.13	0.15	0.15	0.24	0.32	0.16	0.36	0.29	-0.16	-0.08	0.51	0.09	0.06	-0.29	-0.05	0.24	0.25	0.11	0.05	-0.31	-0.20	-0.07	-0.06	-0.05	0.12	0.20	0.23	-0.18	0.15	0.20	0.02	0.01	0.46	0.09	-0.08	-0.12	0.11	-0.01	-0.04	0.29	0.14	0.19	-0.19	0.01	-0.20	0.35	0.11
ENSG00000073712	-0.23	0.19	0.11	0.13	0.16	0.25	0.34	0.23	0.44	0.30	-0.11	-0.01	0.52	0.03	-0.02	-0.19	0.09	0.22	0.14	0.10	0.01	-0.24	-0.18	-0.09	-0.12	-0.06	0.05	0.19	0.14	-0.33	0.06	0.10	-0.09	0.15	0.41	0.09	-0.06	-0.08	0.14	0.07	0.04	0.22	0.21	0.23	-0.33	0.20	-0.25	0.27	0.06
ENSG00000145734	-0.27	-0.01	0.10	-0.06	-0.01	0.25	0.33	0.32	0.31	0.32	0.08	-0.07	0.59	0.16	0.12	-0.29	-0.21	0.18	0.14	0.20	0.00	-0.27	-0.08	-0.27	0.08	-0.16	0.19	0.17	0.15	-0.14	0.19	0.23	-0.02	-0.14	0.42	-0.07	-0.10	-0.22	0.00	-0.11	-0.13	0.21	0.03	0.06	-0.32	-0.11	-0.24	0.29	0.19
ENSG00000078114	0.30	0.05	-0.35	0.11	0.05	-0.13	-0.10	-0.08	-0.22	-0.37	0.22	-0.05	-0.21	-0.06	-0.02	0.31	-0.30	-0.08	-0.42	-0.06	-0.05	0.36	0.13	0.15	-0.07	0.10	0.12	-0.31	-0.20	0.01	-0.19	-0.20	-0.25	0.18	0.02	-0.03	0.20	0.24	0.04	0.09	0.32	-0.34	0.01	0.06	0.13	-0.05	0.04	-0.35	-0.01
ENSG00000128989	-0.19	-0.03	0.06	-0.14	-0.11	0.34	0.41	0.24	0.33	0.24	0.06	-0.12	0.42	0.19	0.18	-0.15	-0.30	0.04	0.03	0.23	-0.06	-0.15	0.01	-0.23	0.12	-0.20	0.32	0.20	0.20	-0.28	0.17	0.21	0.01	-0.08	0.44	0.03	-0.11	-0.07	0.09	-0.06	-0.04	0.10	-0.05	0.16	-0.31	0.02	-0.19	0.14	0.24
ENSG00000169813	-0.03	0.26	0.15	0.12	0.09	0.31	0.30	0.11	0.37	0.22	-0.25	-0.10	0.35	-0.03	-0.05	-0.15	0.05	0.27	0.09	0.07	0.15	-0.18	-0.21	-0.01	-0.15	0.00	0.01	0.17	0.22	-0.24	0.06	0.08	-0.20	0.15	0.43	0.30	0.07	0.01	0.29	0.21	0.21	0.15	0.22	0.32	-0.38	0.26	-0.01	0.19	-0.04
ENSG00000136152	0.00	-0.06	0.00	-0.04	-0.03	0.04	-0.05	0.09	-0.14	-0.15	0.24	-0.21	0.00	-0.01	-0.01	0.10	-0.39	-0.08	-0.27	0.12	-0.19	0.07	0.11	-0.18	-0.08	-0.11	0.38	-0.06	-0.06	0.10	-0.11	-0.06	-0.23	-0.05	0.10	-0.16	0.01	0.03	-0.07	-0.11	0.02	-0.15	0.05	0.00	0.01	-0.21	-0.04	-0.11	0.13
ENSG00000132128	0.49	0.36	-0.24	0.39	0.32	-0.13	-0.15	-0.28	-0.22	-0.33	-0.20	0.14	-0.27	-0.35	-0.36	0.33	0.11	0.24	-0.34	-0.25	0.25	0.39	-0.30	0.42	-0.36	0.38	-0.22	-0.33	-0.18	0.07	-0.34	-0.37	-0.47	0.31	0.07	0.37	0.28	0.47	0.43	0.39	0.56	-0.38	0.34	0.39	-0.11	0.30	0.31	-0.37	-0.39
ENSG00000173269	0.22	0.42	-0.13	0.43	0.31	-0.03	0.11	-0.22	0.12	0.06	-0.42	0.12	0.05	-0.16	-0.17	0.10	0.31	0.42	0.07	-0.17	0.33	0.09	-0.46	0.33	-0.22	0.37	-0.28	-0.09	-0.02	-0.10	-0.06	-0.06	-0.06	0.38	0.22	0.39	0.13	0.29	0.44	0.36	0.34	0.09	0.42	0.47	-0.16	0.37	0.10	0.03	-0.19
ENSG00000179348	0.51	0.33	-0.33	0.33	0.25	-0.13	-0.20	-0.24	-0.18	-0.44	-0.13	0.09	-0.33	-0.21	-0.24	0.34	0.07	0.09	-0.32	-0.15	0.20	0.40	-0.05	0.47	-0.24	0.29	-0.23	-0.36	-0.23	0.00	-0.26	-0.32	-0.41	0.28	0.09	0.34	0.31	0.41	0.35	0.34	0.61	-0.38	0.20	0.32	0.02	0.29	0.26	-0.43	-0.28
ENSG00000215421	0.04	0.04	-0.07	0.04	0.12	0.02	0.10	0.17	-0.03	0.02	0.04	-0.06	0.18	-0.09	0.00	-0.02	-0.27	0.21	-0.30	-0.09	0.01	0.14	-0.06	-0.08	-0.16	0.01	0.20	-0.13	-0.04	0.10	-0.14	-0.07	-0.19	0.07	0.33	-0.04	0.03	0.09	0.23	-0.02	0.06	-0.07	0.17	0.08	-0.15	0.00	0.15	-0.10	0.07
ENSG00000149091	0.27	0.29	-0.02	0.26	0.07	0.17	0.14	-0.16	0.11	-0.12	-0.19	-0.05	-0.02	-0.03	-0.18	0.15	0.00	0.15	0.09	0.16	0.20	0.03	-0.17	0.24	-0.06	0.18	-0.01	0.04	0.13	-0.24	0.00	-0.05	-0.18	0.15	0.17	0.39	0.09	0.20	0.22	0.28	0.45	-0.14	0.14	0.31	-0.21	0.19	0.02	-0.06	-0.15
ENSG00000039319	-0.31	-0.04	0.21	0.00	-0.01	0.32	0.37	0.26	0.32	0.29	0.02	-0.10	0.44	0.18	0.16	-0.27	-0.25	0.07	0.18	0.20	-0.15	-0.35	-0.06	-0.30	0.06	-0.13	0.27	0.23	0.29	-0.20	0.17	0.23	0.10	-0.10	0.41	-0.07	-0.17	-0.24	-0.01	-0.12	-0.10	0.22	-0.05	0.03	-0.23	-0.08	-0.14	0.32	0.23
ENSG00000244405	0.28	0.07	-0.29	0.08	0.09	-0.07	-0.01	-0.05	-0.28	-0.21	0.09	-0.11	-0.23	-0.16	-0.10	0.32	-0.30	0.17	-0.38	-0.08	-0.07	0.32	-0.13	0.05	-0.21	0.14	0.21	-0.21	-0.13	0.16	-0.25	-0.25	-0.22	0.10	0.04	0.05	0.13	0.22	0.14	0.11	0.25	-0.31	0.17	0.13	-0.04	0.00	0.21	-0.27	-0.04
ENSG00000141458	0.50	0.42	-0.29	0.32	0.39	-0.29	-0.40	-0.30	-0.34	-0.41	-0.08	0.03	-0.22	-0.50	-0.44	0.38	0.14	0.34	-0.46	-0.40	0.33	0.39	-0.27	0.34	-0.45	0.32	-0.23	-0.48	-0.27	0.39	-0.46	-0.45	-0.55	0.38	0.10	0.36	0.49	0.50	0.39	0.41	0.57	-0.39	0.43	0.33	0.07	0.30	0.32	-0.43	-0.50
ENSG00000106263	-0.02	0.25	0.14	0.20	0.12	0.25	0.29	0.06	0.33	0.27	-0.29	-0.04	0.28	-0.14	-0.21	-0.07	0.13	0.33	0.10	-0.02	0.23	-0.11	-0.28	0.04	-0.20	0.10	-0.05	0.13	0.18	-0.22	-0.07	-0.07	-0.24	0.12	0.33	0.23	0.05	0.05	0.30	0.20	0.20	0.10	0.26	0.28	-0.35	0.20	-0.10	0.18	-0.13
ENSG00000184363	0.37	0.26	-0.20	0.19	0.08	0.01	0.06	-0.27	-0.02	-0.22	-0.09	0.08	-0.13	-0.19	-0.20	0.35	0.02	0.07	-0.34	-0.12	0.22	0.32	-0.13	0.36	-0.15	0.20	-0.11	-0.23	-0.04	-0.07	-0.20	-0.21	-0.33	0.34	-0.02	0.32	0.27	0.46	0.39	0.36	0.47	-0.40	0.15	0.30	-0.21	0.31	0.20	-0.39	-0.32
ENSG00000198625	-0.22	0.05	0.27	0.20	0.09	0.28	0.29	0.16	0.29	0.22	-0.03	0.02	0.48	0.08	-0.07	-0.25	-0.09	0.03	0.29	0.24	0.01	-0.36	-0.13	-0.15	0.00	-0.03	0.15	0.25	0.27	-0.27	0.09	0.10	-0.14	-0.13	0.37	-0.02	-0.14	-0.18	-0.04	-0.04	0.00	0.09	0.03	0.09	-0.22	-0.10	-0.27	0.32	0.04
ENSG00000115084	-0.14	-0.08	0.01	-0.17	-0.21	0.31	0.36	0.29	0.27	0.16	0.22	-0.30	0.32	0.24	0.30	-0.09	-0.48	0.01	-0.06	0.23	-0.17	-0.15	0.14	-0.32	0.14	-0.15	0.36	0.17	0.19	-0.21	0.18	0.22	0.05	0.01	0.36	-0.03	-0.04	-0.13	-0.03	-0.06	0.04	0.08	-0.11	0.04	-0.23	-0.10	-0.15	0.11	0.26
ENSG00000170004	0.47	0.26	-0.26	0.21	0.14	0.02	0.08	-0.25	-0.09	-0.17	-0.13	-0.04	-0.13	-0.14	-0.11	0.30	-0.13	0.32	-0.26	-0.14	0.26	0.31	-0.15	0.31	-0.12	0.29	-0.16	-0.26	0.01	0.16	-0.12	-0.13	-0.23	0.23	0.12	0.41	0.37	0.35	0.35	0.40	0.51	-0.17	0.17	0.34	-0.02	0.19	0.23	-0.29	-0.26
ENSG00000133872	-0.12	0.24	0.15	0.08	0.00	0.32	0.39	0.15	0.43	0.29	-0.16	-0.13	0.43	0.12	0.05	-0.17	0.00	0.20	0.18	0.21	0.14	-0.23	-0.09	-0.12	0.02	-0.01	0.06	0.26	0.26	-0.31	0.18	0.21	-0.05	0.15	0.39	0.25	0.02	-0.06	0.16	0.18	0.18	0.21	0.18	0.26	-0.37	0.22	-0.16	0.21	0.02
ENSG00000091972	0.27	0.06	-0.42	-0.03	-0.04	-0.16	-0.20	-0.12	-0.32	-0.44	0.17	-0.15	-0.34	-0.04	0.01	0.23	-0.35	-0.05	-0.49	-0.07	-0.07	0.31	0.06	0.13	-0.04	0.04	0.12	-0.33	-0.27	0.26	-0.15	-0.13	-0.17	0.17	-0.07	0.02	0.24	0.24	0.09	0.13	0.28	-0.30	0.13	0.07	0.14	-0.02	0.21	-0.43	-0.06
ENSG00000134318	-0.20	0.14	0.06	0.17	0.10	0.25	0.36	0.16	0.46	0.34	-0.19	-0.03	0.50	0.03	-0.01	-0.27	0.07	0.27	0.24	0.06	0.09	-0.30	-0.21	-0.06	-0.08	0.00	0.04	0.20	0.24	-0.25	0.10	0.13	0.01	0.05	0.39	0.16	0.00	-0.11	0.17	0.08	0.05	0.28	0.12	0.26	-0.26	0.11	-0.24	0.37	0.05
ENSG00000174437	0.00	0.36	-0.01	0.21	0.16	0.18	0.25	0.03	0.33	0.25	-0.27	-0.04	0.31	-0.12	-0.11	-0.13	0.15	0.42	0.07	-0.10	0.24	-0.10	-0.33	0.05	-0.18	0.12	-0.04	0.09	0.11	-0.17	-0.04	-0.01	-0.15	0.24	0.41	0.36	0.09	0.12	0.36	0.27	0.25	0.14	0.33	0.39	-0.29	0.33	-0.07	0.17	-0.09
ENSG00000177425	-0.01	-0.17	-0.09	-0.07	0.05	-0.16	-0.20	-0.01	-0.29	-0.28	0.17	-0.08	-0.16	-0.17	-0.14	0.13	-0.23	-0.09	-0.41	-0.14	-0.15	0.15	0.03	-0.14	-0.14	0.05	0.19	-0.18	-0.23	0.20	-0.28	-0.25	-0.18	0.01	-0.07	-0.19	0.14	0.10	-0.04	-0.02	0.04	-0.33	-0.06	-0.07	0.12	-0.08	0.07	-0.27	-0.06
ENSG00000137409	0.27	0.33	-0.06	0.20	0.15	0.14	0.17	-0.12	0.15	-0.02	-0.26	-0.03	0.05	-0.14	-0.17	0.13	0.09	0.27	-0.12	-0.06	0.26	0.12	-0.29	0.25	-0.20	0.16	-0.15	-0.08	0.06	-0.16	-0.06	-0.05	-0.32	0.31	0.19	0.37	0.17	0.27	0.35	0.35	0.37	-0.15	0.34	0.39	-0.32	0.34	0.10	-0.14	-0.28
ENSG00000153339	0.01	0.02	-0.07	-0.03	-0.01	0.13	0.15	0.06	0.05	-0.01	0.11	-0.16	0.16	0.01	0.10	0.13	-0.33	0.07	-0.31	0.01	-0.10	0.06	-0.04	-0.11	-0.10	-0.07	0.23	-0.11	-0.01	0.03	-0.03	0.02	-0.18	0.11	0.26	-0.01	0.13	0.08	0.14	0.05	0.08	-0.16	0.08	0.18	-0.15	0.01	0.02	-0.10	0.11
ENSG00000166900	0.26	0.16	-0.21	0.04	0.07	-0.09	-0.16	-0.11	-0.22	-0.29	0.04	-0.12	-0.22	-0.13	-0.12	0.25	-0.27	0.10	-0.43	-0.09	0.01	0.25	-0.05	0.03	-0.17	0.04	0.11	-0.29	-0.18	0.28	-0.22	-0.19	-0.37	0.18	0.03	0.07	0.26	0.23	0.11	0.16	0.33	-0.31	0.20	0.10	0.19	0.01	0.19	-0.36	-0.11
ENSG00000163697	0.03	0.21	-0.09	0.03	0.05	0.04	0.05	0.00	0.03	0.05	-0.04	-0.11	0.21	-0.22	-0.26	0.06	0.04	0.26	-0.22	-0.07	0.15	0.18	-0.15	-0.19	-0.15	0.02	0.18	0.05	-0.15	-0.07	-0.26	-0.22	-0.30	0.12	0.36	0.08	0.06	0.25	0.26	0.14	0.11	-0.07	0.31	0.34	-0.25	0.24	-0.12	-0.10	0.03
ENSG00000116209	-0.02	0.10	0.00	-0.19	-0.19	0.27	0.19	0.09	0.20	0.00	0.07	-0.25	0.15	0.14	0.10	0.04	-0.25	0.02	-0.09	0.19	-0.02	-0.14	0.08	-0.15	0.07	-0.16	0.13	0.03	0.23	-0.08	0.14	0.13	-0.06	0.08	0.16	0.08	0.19	-0.07	-0.07	0.16	0.22	0.03	0.02	0.04	-0.23	-0.04	-0.10	-0.01	-0.03
ENSG00000243649	0.35	0.07	-0.17	0.02	-0.04	-0.16	-0.26	-0.18	-0.33	-0.34	0.04	-0.08	-0.47	-0.17	-0.09	0.42	-0.17	-0.06	-0.50	-0.16	0.01	0.43	0.09	0.11	-0.16	0.20	0.02	-0.33	-0.15	0.29	-0.24	-0.24	-0.19	0.22	-0.23	0.09	0.24	0.35	0.15	0.17	0.31	-0.37	0.06	0.11	0.12	0.05	0.25	-0.48	-0.18
ENSG00000172216	0.33	0.24	-0.28	0.08	0.06	-0.04	-0.08	-0.20	-0.04	-0.28	-0.02	-0.10	-0.25	-0.13	-0.16	0.39	-0.05	0.05	-0.35	-0.03	0.07	0.28	0.09	0.19	-0.11	0.11	-0.04	-0.23	-0.16	-0.07	-0.23	-0.26	-0.34	0.24	0.02	0.25	0.35	0.30	0.16	0.32	0.51	-0.33	0.12	0.23	0.02	0.17	-0.01	-0.36	-0.14
ENSG00000279765	-0.12	-0.09	0.02	-0.14	-0.11	0.16	0.20	0.27	0.10	0.10	0.13	-0.18	0.29	0.08	0.04	-0.14	-0.34	0.07	-0.04	0.16	0.03	-0.04	0.07	-0.33	0.05	-0.09	0.38	0.10	0.11	-0.08	0.03	0.07	-0.01	-0.16	0.35	-0.13	-0.07	-0.09	0.00	-0.10	-0.04	0.06	-0.04	-0.02	-0.20	-0.20	-0.14	0.10	0.20
ENSG00000004534	-0.17	0.25	0.17	0.14	0.06	0.36	0.42	0.19	0.47	0.34	-0.21	-0.09	0.47	0.09	0.00	-0.27	0.02	0.25	0.27	0.17	0.12	-0.32	-0.23	-0.09	-0.12	-0.04	0.06	0.19	0.29	-0.25	0.17	0.20	-0.09	0.04	0.45	0.18	-0.04	-0.12	0.20	0.12	0.09	0.28	0.22	0.22	-0.31	0.12	-0.17	0.34	0.02
ENSG00000172869	-0.23	0.07	0.18	0.04	0.16	0.23	0.34	0.24	0.32	0.36	-0.04	-0.06	0.58	0.08	0.07	-0.27	-0.07	0.32	0.20	0.07	0.04	-0.28	-0.23	-0.13	-0.05	-0.13	0.12	0.18	0.21	-0.15	0.16	0.21	-0.03	0.00	0.47	0.06	-0.06	-0.16	0.08	-0.02	-0.07	0.27	0.11	0.12	-0.27	0.06	-0.10	0.34	0.04
ENSG00000062650	-0.03	0.17	-0.09	0.06	0.05	0.16	0.25	0.14	0.22	0.08	-0.05	-0.06	0.35	0.00	-0.01	-0.15	-0.12	0.23	-0.07	0.02	0.14	-0.04	-0.14	-0.09	-0.08	0.05	0.14	-0.02	0.07	-0.11	0.03	0.07	-0.15	0.11	0.37	0.17	0.11	0.06	0.23	0.17	0.18	0.04	0.11	0.24	-0.16	0.13	-0.04	0.06	0.02
ENSG00000161091	0.42	0.36	-0.16	0.28	0.14	-0.02	-0.02	-0.19	-0.02	-0.18	-0.25	-0.02	-0.21	-0.19	-0.22	0.31	0.10	0.06	-0.26	-0.03	0.14	0.27	-0.04	0.27	-0.24	0.11	-0.15	-0.12	-0.12	0.00	-0.23	-0.26	-0.41	0.31	0.06	0.41	0.26	0.34	0.31	0.35	0.45	-0.38	0.30	0.44	-0.02	0.43	0.21	-0.39	-0.19
ENSG00000140400	0.23	0.33	0.08	0.38	0.20	0.11	0.00	-0.18	0.12	-0.04	-0.34	0.01	0.10	-0.17	-0.30	-0.03	0.20	0.23	0.14	0.02	0.32	-0.05	-0.30	0.28	-0.23	0.20	-0.15	0.02	0.10	-0.14	-0.03	-0.06	-0.35	0.12	0.22	0.36	0.12	0.16	0.30	0.27	0.32	-0.07	0.29	0.41	-0.23	0.20	0.05	0.06	-0.22
ENSG00000153046	0.36	0.10	-0.36	-0.01	-0.01	-0.10	-0.10	-0.11	-0.24	-0.38	0.15	-0.12	-0.27	-0.11	-0.01	0.36	-0.32	0.00	-0.55	-0.13	0.01	0.39	0.11	0.11	-0.11	0.05	0.12	-0.38	-0.18	0.16	-0.23	-0.22	-0.30	0.20	0.06	0.07	0.31	0.29	0.17	0.17	0.38	-0.41	0.07	0.09	0.09	0.05	0.23	-0.46	-0.07
ENSG00000065526	0.16	0.29	-0.09	0.17	0.07	0.18	0.27	-0.04	0.21	0.12	-0.12	-0.01	0.20	-0.05	-0.08	0.03	-0.06	0.29	-0.05	-0.04	0.28	0.05	-0.14	0.09	-0.07	0.09	-0.05	-0.06	0.15	-0.01	-0.04	-0.03	-0.28	0.11	0.29	0.27	0.24	0.14	0.26	0.28	0.34	0.04	0.20	0.26	-0.15	0.11	-0.04	-0.02	-0.17
ENSG00000160058	0.41	0.30	-0.18	0.28	0.18	-0.04	-0.06	-0.22	-0.17	-0.24	-0.18	0.05	-0.25	-0.27	-0.30	0.29	-0.04	0.17	-0.33	-0.14	0.21	0.33	-0.24	0.27	-0.29	0.28	-0.08	-0.27	-0.11	0.06	-0.28	-0.28	-0.42	0.26	0.06	0.27	0.22	0.40	0.39	0.31	0.46	-0.35	0.29	0.31	-0.07	0.22	0.27	-0.34	-0.27
ENSG00000196230	-0.02	0.28	0.06	0.27	0.16	0.17	0.24	0.24	0.35	0.22	-0.23	-0.04	0.34	0.01	-0.02	-0.22	0.12	0.20	0.19	0.11	0.08	-0.14	-0.14	0.12	-0.13	0.02	-0.03	0.21	0.14	-0.40	0.07	0.06	-0.08	0.22	0.45	0.30	-0.11	0.02	0.26	0.13	0.20	0.17	0.22	0.34	-0.40	0.29	0.00	0.26	0.03
ENSG00000198690	0.38	0.24	-0.16	0.23	0.30	-0.18	-0.24	-0.25	-0.37	-0.31	-0.15	0.04	-0.29	-0.38	-0.34	0.26	-0.07	0.28	-0.46	-0.31	0.17	0.34	-0.26	0.15	-0.39	0.28	-0.04	-0.39	-0.20	0.37	-0.40	-0.35	-0.42	0.21	0.09	0.14	0.29	0.37	0.34	0.24	0.37	-0.30	0.34	0.18	0.16	0.15	0.39	-0.37	-0.24
ENSG00000115762	0.14	0.09	-0.08	0.11	0.08	-0.06	-0.05	-0.10	-0.17	-0.29	-0.17	-0.05	-0.08	-0.17	-0.17	0.16	-0.07	0.08	-0.40	-0.09	-0.02	0.21	-0.20	0.04	-0.15	0.03	0.18	-0.16	-0.21	0.00	-0.20	-0.18	-0.30	0.23	0.12	0.03	0.11	0.26	0.24	0.09	0.15	-0.26	0.20	0.30	-0.18	0.24	0.23	-0.31	0.01
ENSG00000115468	0.19	0.10	-0.18	0.05	-0.08	0.00	0.00	-0.04	-0.09	-0.18	0.12	-0.11	-0.15	0.08	0.00	0.27	-0.27	-0.09	-0.20	0.22	-0.04	0.15	0.15	0.11	0.08	0.02	0.14	-0.13	0.00	-0.08	0.00	-0.04	-0.16	0.06	-0.06	0.10	0.14	0.11	-0.03	0.12	0.33	-0.25	-0.02	0.10	0.00	-0.10	-0.04	-0.19	-0.02
ENSG00000144791	0.16	0.26	0.05	0.23	0.08	0.19	0.13	-0.04	0.16	0.02	-0.02	-0.12	0.15	0.03	-0.03	0.14	-0.18	0.11	0.00	0.20	0.00	-0.07	0.00	0.14	-0.03	0.04	0.06	0.04	0.20	-0.12	0.03	-0.01	-0.19	0.17	0.17	0.30	0.11	0.12	0.10	0.19	0.37	-0.13	0.08	0.26	-0.21	0.05	-0.02	-0.01	-0.05
ENSG00000189079	0.18	0.07	-0.09	0.10	0.07	0.10	0.10	0.05	-0.01	-0.03	0.14	-0.08	0.13	-0.08	-0.02	0.13	-0.34	0.13	-0.27	-0.03	-0.02	0.20	0.02	-0.03	-0.12	0.02	0.18	-0.11	0.00	0.02	-0.14	-0.11	-0.31	0.06	0.34	0.04	0.05	0.16	0.17	0.01	0.17	-0.19	0.11	0.19	-0.03	-0.01	0.02	-0.14	0.07
ENSG00000085733	-0.06	0.32	0.12	0.23	0.14	0.26	0.27	0.16	0.40	0.26	-0.29	-0.07	0.40	-0.05	-0.15	-0.25	0.16	0.35	0.24	0.07	0.23	-0.24	-0.25	0.06	-0.16	0.06	-0.07	0.16	0.22	-0.27	0.06	0.05	-0.14	0.12	0.46	0.33	0.02	-0.01	0.29	0.22	0.24	0.24	0.25	0.32	-0.37	0.22	-0.09	0.31	-0.11
ENSG00000173273	0.32	0.17	-0.15	0.01	0.06	0.03	0.06	-0.03	-0.10	-0.07	0.14	-0.12	0.13	-0.07	-0.01	0.14	-0.33	0.24	-0.33	-0.05	0.14	0.26	-0.02	0.00	-0.11	-0.01	0.05	-0.21	-0.01	0.13	-0.06	-0.04	-0.36	0.13	0.34	0.16	0.23	0.20	0.17	0.18	0.29	-0.24	0.17	0.17	-0.08	0.06	0.22	-0.21	-0.07
ENSG00000113580	0.05	0.25	0.09	0.25	0.28	0.11	0.17	0.04	0.29	0.18	-0.25	0.01	0.39	-0.06	-0.01	-0.14	0.10	0.34	0.11	-0.05	0.20	-0.17	-0.24	0.01	-0.18	0.08	-0.12	0.06	0.11	-0.18	0.00	0.04	-0.19	0.16	0.48	0.21	0.13	-0.02	0.19	0.14	0.20	0.09	0.22	0.19	-0.21	0.16	-0.06	0.20	-0.03
ENSG00000198961	0.01	0.28	-0.04	0.03	0.01	0.27	0.31	0.10	0.36	0.16	-0.14	-0.18	0.37	0.12	0.13	-0.17	-0.08	0.26	0.05	0.11	0.19	-0.16	-0.14	-0.07	-0.06	-0.05	0.14	0.10	0.17	-0.21	0.18	0.22	-0.14	0.12	0.47	0.33	0.16	0.00	0.22	0.25	0.23	0.12	0.18	0.36	-0.28	0.20	-0.08	0.15	0.05
ENSG00000145495	-0.10	0.29	0.07	0.05	0.03	0.26	0.28	0.10	0.32	0.24	-0.10	-0.08	0.35	0.02	-0.04	-0.22	-0.07	0.26	0.10	0.09	0.18	-0.23	-0.15	-0.16	-0.07	-0.04	0.11	0.09	0.20	-0.08	0.07	0.11	-0.18	0.03	0.40	0.20	0.12	-0.07	0.16	0.18	0.19	0.15	0.19	0.17	-0.20	0.11	-0.09	0.19	0.02
ENSG00000164050	0.16	0.46	-0.03	0.26	0.18	0.12	0.12	-0.11	0.23	0.11	-0.36	0.04	0.18	-0.10	-0.18	-0.01	0.27	0.35	0.12	-0.01	0.35	0.02	-0.33	0.17	-0.14	0.22	-0.14	0.07	0.05	-0.27	-0.01	-0.02	-0.14	0.29	0.33	0.41	0.05	0.24	0.36	0.33	0.35	0.04	0.37	0.43	-0.33	0.37	-0.04	0.06	-0.10
ENSG00000140521	0.37	0.35	-0.06	0.33	0.21	0.12	0.11	-0.23	0.03	-0.01	-0.24	-0.04	-0.09	-0.24	-0.25	0.26	0.03	0.36	-0.12	-0.15	0.26	0.21	-0.31	0.29	-0.23	0.32	-0.13	-0.10	0.08	-0.04	-0.20	-0.21	-0.29	0.28	0.23	0.40	0.14	0.39	0.47	0.33	0.45	-0.15	0.32	0.41	-0.28	0.27	0.19	-0.15	-0.25
ENSG00000078618	-0.08	0.09	0.06	0.10	0.05	0.15	0.19	0.17	0.14	0.05	0.02	-0.10	0.32	0.11	0.04	-0.17	-0.25	0.03	0.04	0.22	0.03	-0.15	-0.03	-0.09	0.01	-0.02	0.26	0.12	0.16	-0.16	0.10	0.13	-0.07	0.02	0.34	0.13	-0.02	-0.01	0.07	0.08	0.14	-0.03	0.04	0.15	-0.21	-0.01	-0.07	0.12	0.04
ENSG00000125430	0.37	-0.02	-0.43	-0.04	0.00	-0.25	-0.26	-0.04	-0.40	-0.44	0.23	-0.13	-0.39	-0.15	0.00	0.46	-0.32	-0.07	-0.63	-0.15	-0.07	0.49	0.11	0.22	-0.15	0.07	0.11	-0.41	-0.32	0.16	-0.25	-0.27	-0.21	0.23	-0.10	0.04	0.28	0.32	0.12	0.14	0.32	-0.49	0.02	0.12	0.04	0.03	0.24	-0.49	-0.13
ENSG00000180573	-0.15	0.09	0.41	0.13	0.08	0.32	0.28	0.15	0.38	0.44	-0.23	-0.13	0.23	-0.23	-0.25	-0.02	0.16	0.20	0.17	0.02	-0.01	-0.24	0.01	-0.21	-0.24	-0.05	-0.05	0.27	0.34	-0.14	-0.19	-0.18	-0.24	-0.07	0.31	0.07	0.03	-0.14	0.13	0.01	0.02	0.33	0.15	0.10	-0.22	0.06	-0.22	0.31	-0.03
ENSG00000135917	0.39	0.17	-0.34	0.23	0.28	-0.28	-0.37	-0.29	-0.27	-0.48	-0.08	0.00	-0.35	-0.38	-0.36	0.30	0.13	0.14	-0.39	-0.34	0.15	0.30	-0.15	0.33	-0.38	0.23	-0.23	-0.45	-0.32	0.16	-0.38	-0.41	-0.45	0.25	-0.06	0.21	0.47	0.28	0.18	0.34	0.45	-0.44	0.17	0.19	0.26	0.17	0.19	-0.31	-0.34
ENSG00000007168	-0.12	0.16	0.10	-0.02	0.03	0.24	0.26	0.11	0.23	0.16	-0.03	-0.14	0.35	0.04	-0.05	-0.21	-0.15	0.29	0.06	0.07	0.14	-0.21	-0.15	-0.19	-0.04	-0.03	0.14	0.07	0.19	0.00	0.09	0.13	-0.18	0.00	0.36	0.14	0.12	-0.09	0.09	0.15	0.15	0.14	0.15	0.11	-0.12	0.06	-0.05	0.14	-0.07
ENSG00000120708	0.22	0.41	0.00	0.13	0.11	0.08	0.13	-0.07	0.25	0.12	-0.30	-0.15	0.33	-0.03	-0.05	-0.07	0.26	0.47	0.13	-0.08	0.54	-0.02	-0.25	0.03	-0.08	0.12	-0.28	0.03	0.16	-0.09	0.12	0.13	-0.17	0.28	0.45	0.49	0.29	0.12	0.24	0.45	0.35	0.12	0.38	0.40	-0.30	0.30	0.00	0.10	-0.30
ENSG00000135318	0.07	0.00	-0.02	0.10	0.21	-0.23	-0.42	-0.06	-0.40	-0.35	0.11	-0.06	-0.21	-0.31	-0.29	0.17	-0.11	0.06	-0.31	-0.16	-0.07	0.13	-0.10	-0.04	-0.33	0.11	0.22	-0.24	-0.23	0.33	-0.38	-0.36	-0.29	-0.02	0.03	-0.18	0.12	0.10	0.02	-0.10	0.12	-0.30	0.15	-0.13	0.03	-0.14	0.14	-0.19	-0.09
ENSG00000197324	0.48	0.30	-0.22	0.21	0.11	-0.07	-0.05	-0.21	-0.12	-0.28	-0.12	0.00	-0.17	-0.10	-0.12	0.29	0.04	0.16	-0.23	-0.11	0.33	0.37	-0.14	0.36	-0.10	0.33	-0.27	-0.21	-0.10	-0.08	-0.07	-0.12	-0.25	0.39	0.07	0.37	0.25	0.41	0.29	0.42	0.55	-0.33	0.22	0.31	-0.23	0.32	0.24	-0.38	-0.38
ENSG00000128159	0.33	0.37	-0.05	0.39	0.23	0.04	-0.02	-0.25	0.03	-0.08	-0.31	0.05	-0.02	-0.23	-0.30	0.11	0.18	0.34	-0.01	-0.10	0.35	0.10	-0.35	0.30	-0.25	0.35	-0.21	-0.10	0.01	-0.05	-0.13	-0.15	-0.33	0.20	0.15	0.38	0.18	0.27	0.38	0.33	0.43	-0.15	0.34	0.41	-0.26	0.23	0.11	-0.08	-0.27
ENSG00000186480	0.13	-0.04	-0.10	-0.11	-0.14	0.06	0.01	0.04	-0.09	-0.17	0.20	-0.29	-0.09	0.16	0.17	0.27	-0.45	-0.06	-0.29	0.19	-0.22	0.13	0.22	-0.15	0.10	-0.10	0.28	-0.03	0.01	0.02	0.01	0.01	-0.05	0.13	0.00	-0.08	0.10	0.02	-0.18	0.01	0.17	-0.23	-0.04	-0.02	-0.07	-0.17	0.01	-0.22	0.19
ENSG00000113721	0.26	0.37	-0.02	0.43	0.31	-0.04	0.06	-0.15	0.13	0.14	-0.37	0.01	0.13	-0.20	-0.19	0.06	0.32	0.46	0.13	-0.19	0.39	0.07	-0.37	0.25	-0.21	0.30	-0.30	-0.02	0.11	-0.10	-0.08	-0.08	-0.14	0.30	0.30	0.39	0.11	0.22	0.35	0.29	0.30	0.10	0.40	0.41	-0.20	0.23	0.03	0.14	-0.27
ENSG00000114062	-0.06	-0.03	-0.01	-0.08	-0.06	0.18	0.22	0.20	0.13	0.07	0.16	-0.16	0.29	0.07	0.13	-0.02	-0.39	0.04	-0.22	0.09	-0.11	-0.02	0.06	-0.23	0.00	-0.11	0.29	0.01	0.05	-0.06	0.01	0.06	-0.12	0.02	0.34	-0.06	0.01	-0.01	0.06	-0.04	0.03	-0.11	0.00	0.10	-0.22	-0.03	-0.05	-0.05	0.18
ENSG00000158828	0.40	0.03	-0.30	-0.01	0.00	-0.08	-0.05	-0.11	-0.25	-0.42	0.13	-0.13	-0.29	-0.10	-0.13	0.35	-0.23	0.10	-0.47	-0.16	0.11	0.45	0.06	0.21	0.01	0.24	-0.16	-0.38	-0.18	0.14	-0.15	-0.19	-0.22	0.26	-0.04	0.15	0.26	0.38	0.19	0.26	0.45	-0.28	0.02	0.12	-0.04	0.12	0.30	-0.54	-0.35
ENSG00000101444	0.49	0.24	-0.21	0.19	0.19	-0.20	-0.27	-0.31	-0.42	-0.35	-0.12	0.02	-0.49	-0.37	-0.33	0.50	0.02	0.11	-0.49	-0.29	0.22	0.52	-0.14	0.37	-0.33	0.30	-0.11	-0.41	-0.23	0.21	-0.40	-0.40	-0.38	0.29	-0.09	0.23	0.32	0.53	0.40	0.36	0.44	-0.40	0.23	0.27	0.11	0.25	0.36	-0.49	-0.36
ENSG00000155660	-0.17	0.15	0.18	0.05	0.06	0.40	0.43	0.30	0.47	0.36	-0.08	-0.18	0.50	-0.03	-0.07	-0.18	-0.01	0.29	0.14	0.11	0.03	-0.22	-0.09	-0.15	-0.14	-0.07	0.10	0.26	0.24	-0.33	0.03	0.03	-0.14	0.04	0.53	0.16	-0.08	-0.08	0.21	0.08	0.06	0.22	0.17	0.27	-0.45	0.20	-0.19	0.28	0.05
ENSG00000085224	-0.26	0.08	0.12	-0.02	0.00	0.27	0.36	0.25	0.39	0.33	-0.03	-0.09	0.55	0.12	0.07	-0.36	-0.11	0.22	0.19	0.13	0.08	-0.31	-0.08	-0.28	0.03	-0.10	0.17	0.21	0.25	-0.14	0.16	0.21	0.05	-0.07	0.45	0.04	-0.04	-0.18	0.06	0.00	-0.03	0.28	0.06	0.07	-0.31	-0.01	-0.21	0.32	0.14
ENSG00000109920	-0.08	0.09	0.24	0.18	0.10	0.31	0.23	0.12	0.20	0.14	-0.01	-0.13	0.31	0.01	-0.11	-0.10	-0.20	0.11	0.14	0.19	0.01	-0.22	-0.05	-0.20	-0.13	-0.02	0.23	0.15	0.24	-0.13	-0.03	0.00	-0.26	-0.12	0.45	-0.05	-0.08	-0.11	0.03	-0.03	0.07	0.09	0.15	0.10	-0.13	-0.15	-0.17	0.20	0.08
ENSG00000258839	0.33	0.25	-0.12	0.29	0.17	-0.09	-0.20	-0.30	-0.18	-0.33	-0.23	-0.01	-0.27	-0.14	-0.30	0.07	0.06	0.12	-0.03	-0.02	0.24	0.04	-0.19	0.34	-0.16	0.14	-0.08	-0.22	-0.05	0.09	-0.09	-0.12	-0.34	0.03	-0.04	0.26	0.28	0.15	0.13	0.25	0.42	-0.19	0.13	0.20	0.17	0.04	0.20	-0.15	-0.28
ENSG00000122642	0.20	0.32	0.01	0.31	0.28	0.00	0.04	-0.07	0.06	0.03	-0.26	0.09	0.22	-0.17	-0.17	0.04	0.17	0.29	-0.06	-0.12	0.31	0.10	-0.34	0.18	-0.23	0.23	-0.19	-0.08	0.01	-0.15	-0.08	-0.07	-0.20	0.30	0.37	0.31	0.12	0.27	0.34	0.30	0.30	-0.09	0.32	0.41	-0.28	0.30	0.07	0.00	-0.22
ENSG00000100614	0.16	-0.01	-0.19	-0.05	-0.09	0.06	0.06	0.03	-0.09	-0.17	0.23	-0.17	-0.05	0.05	0.09	0.18	-0.46	-0.06	-0.35	0.08	-0.12	0.18	0.13	-0.08	0.02	-0.05	0.28	-0.15	-0.03	0.03	-0.06	-0.03	-0.17	0.06	0.13	-0.01	0.11	0.13	0.04	0.04	0.18	-0.24	-0.03	0.10	0.01	-0.10	0.05	-0.23	0.10
ENSG00000132694	0.51	0.34	-0.21	0.38	0.33	-0.03	-0.03	-0.23	-0.10	-0.22	-0.13	0.06	-0.05	-0.23	-0.18	0.25	-0.02	0.30	-0.28	-0.21	0.27	0.34	-0.17	0.43	-0.25	0.29	-0.22	-0.29	-0.05	0.06	-0.21	-0.22	-0.39	0.29	0.30	0.47	0.30	0.44	0.46	0.38	0.56	-0.27	0.25	0.45	-0.06	0.30	0.28	-0.30	-0.34
ENSG00000184014	0.07	0.25	0.02	0.06	0.08	0.30	0.28	0.22	0.29	0.21	0.04	-0.20	0.39	-0.04	-0.02	-0.06	-0.19	0.34	0.03	0.05	0.13	-0.05	-0.11	0.00	-0.15	-0.08	0.08	0.07	0.20	-0.10	0.02	0.03	-0.26	0.12	0.59	0.24	0.04	0.04	0.25	0.12	0.22	0.15	0.27	0.22	-0.34	0.11	-0.01	0.17	-0.01
ENSG00000110911	0.10	-0.05	-0.16	-0.15	-0.14	-0.01	-0.01	0.01	-0.21	-0.22	0.18	-0.18	-0.08	0.17	0.16	0.09	-0.45	-0.11	-0.29	0.13	-0.09	0.14	0.06	-0.05	0.07	-0.20	0.34	-0.14	0.00	0.05	0.07	0.11	-0.09	0.00	0.07	-0.13	0.07	0.07	-0.07	0.00	0.09	-0.22	-0.01	-0.04	-0.08	-0.19	0.13	-0.19	0.05
ENSG00000173918	0.54	0.35	-0.24	0.25	0.26	-0.24	-0.24	-0.28	-0.35	-0.28	-0.14	0.07	-0.46	-0.35	-0.31	0.46	-0.02	0.19	-0.48	-0.28	0.24	0.48	-0.15	0.33	-0.28	0.27	-0.12	-0.40	-0.19	0.20	-0.41	-0.43	-0.45	0.31	-0.07	0.31	0.34	0.49	0.31	0.36	0.56	-0.50	0.27	0.23	0.01	0.20	0.36	-0.49	-0.38
ENSG00000198925	0.47	0.30	-0.32	0.22	0.14	-0.02	0.00	-0.27	-0.09	-0.27	-0.13	0.02	-0.29	-0.21	-0.22	0.39	-0.02	0.14	-0.36	-0.15	0.18	0.42	-0.12	0.35	-0.23	0.28	-0.11	-0.26	-0.13	-0.03	-0.25	-0.28	-0.36	0.32	0.01	0.34	0.28	0.45	0.39	0.38	0.53	-0.41	0.24	0.37	-0.09	0.33	0.20	-0.44	-0.24
ENSG00000116679	-0.07	0.19	-0.06	-0.05	-0.03	0.09	-0.03	0.05	0.12	0.00	0.07	-0.24	0.18	0.08	0.15	0.04	-0.20	-0.03	-0.11	0.10	-0.01	-0.11	0.05	-0.01	-0.06	-0.28	0.27	-0.02	0.05	-0.06	0.05	0.10	-0.10	0.19	0.35	0.01	0.12	-0.02	0.04	0.04	0.10	-0.09	0.19	0.10	-0.07	0.04	-0.08	0.05	0.18
ENSG00000102786	-0.17	0.00	0.04	0.06	0.11	0.18	0.23	0.31	0.24	0.22	0.09	-0.08	0.36	-0.08	-0.03	-0.13	-0.20	0.17	-0.07	-0.03	-0.06	-0.10	-0.06	-0.11	-0.16	-0.02	0.20	0.04	0.09	-0.14	-0.10	-0.06	-0.14	0.01	0.38	0.00	-0.07	-0.02	0.20	-0.05	0.02	0.03	0.02	0.13	-0.23	-0.02	-0.09	0.18	0.07
ENSG00000112159	-0.17	0.14	0.11	0.05	0.01	0.21	0.34	0.25	0.38	0.39	-0.10	-0.10	0.56	0.09	0.07	-0.32	0.00	0.28	0.26	0.15	0.12	-0.23	-0.15	-0.12	0.08	-0.15	0.15	0.29	0.22	-0.33	0.18	0.20	-0.03	0.02	0.47	0.14	-0.16	-0.08	0.12	-0.04	-0.04	0.34	0.13	0.19	-0.32	0.06	-0.21	0.40	0.13
ENSG00000011566	0.20	-0.06	-0.22	0.03	0.14	-0.11	-0.09	-0.08	-0.24	-0.21	0.21	-0.05	-0.13	-0.19	-0.07	0.32	-0.32	0.10	-0.47	-0.24	-0.10	0.27	-0.01	-0.07	-0.13	0.08	0.10	-0.27	-0.18	0.24	-0.32	-0.27	-0.25	0.10	0.08	-0.14	0.20	0.18	0.04	0.01	0.14	-0.29	0.06	0.03	0.08	-0.09	0.11	-0.32	-0.03
ENSG00000159348	0.33	0.19	-0.19	0.19	0.17	-0.22	-0.32	-0.23	-0.32	-0.39	-0.11	0.01	-0.38	-0.34	-0.35	0.37	0.03	0.07	-0.43	-0.20	0.13	0.33	-0.11	0.21	-0.28	0.25	-0.03	-0.34	-0.25	0.12	-0.39	-0.41	-0.41	0.21	-0.06	0.14	0.34	0.36	0.23	0.25	0.46	-0.38	0.15	0.19	0.07	0.13	0.17	-0.39	-0.28
ENSG00000139697	-0.21	-0.06	0.05	-0.03	-0.10	0.31	0.40	0.37	0.32	0.23	0.13	-0.15	0.51	0.17	0.18	-0.23	-0.32	0.07	0.03	0.22	-0.13	-0.19	-0.02	-0.22	0.02	-0.14	0.32	0.18	0.15	-0.24	0.16	0.20	-0.07	-0.06	0.37	-0.08	-0.17	-0.15	0.05	-0.14	-0.09	0.11	-0.03	0.10	-0.26	-0.06	-0.17	0.20	0.21
ENSG00000166794	-0.17	0.08	0.27	0.13	0.16	0.27	0.25	0.15	0.21	0.20	-0.08	-0.03	0.23	-0.16	-0.27	0.03	0.02	0.18	0.13	0.08	-0.05	-0.26	-0.21	-0.12	-0.22	0.01	0.14	0.18	0.21	-0.18	-0.17	-0.18	-0.20	-0.03	0.24	-0.03	-0.05	-0.10	0.05	0.01	0.10	0.07	0.10	0.02	-0.26	0.05	-0.13	0.18	-0.10
ENSG00000152661	0.10	0.38	0.04	0.16	0.17	0.18	0.26	0.05	0.38	0.25	-0.30	-0.15	0.38	-0.04	-0.04	-0.16	0.20	0.50	0.18	-0.09	0.38	-0.11	-0.24	-0.03	-0.13	0.10	-0.20	0.08	0.25	-0.14	0.10	0.12	-0.11	0.25	0.52	0.46	0.17	0.05	0.27	0.35	0.30	0.25	0.33	0.37	-0.21	0.30	-0.01	0.23	-0.20
ENSG00000119638	0.07	0.33	-0.03	0.23	0.20	0.16	0.20	-0.08	0.20	0.08	-0.29	-0.04	0.22	-0.15	-0.20	-0.07	0.10	0.43	0.01	-0.10	0.24	-0.06	-0.36	0.07	-0.21	0.16	-0.04	-0.03	0.11	-0.06	-0.07	-0.05	-0.22	0.19	0.37	0.30	0.19	0.13	0.34	0.29	0.31	0.10	0.30	0.32	-0.17	0.25	0.03	0.10	-0.13
ENSG00000030066	0.05	0.15	-0.05	0.05	0.04	0.07	0.01	-0.15	-0.05	-0.12	-0.09	-0.15	-0.07	-0.16	-0.18	0.12	-0.12	0.22	-0.25	-0.14	0.08	0.02	-0.16	-0.14	-0.17	0.03	0.20	-0.17	-0.01	0.22	-0.22	-0.16	-0.29	0.06	0.16	-0.01	0.24	0.10	0.16	0.13	0.18	-0.03	0.21	0.13	0.10	-0.02	0.08	-0.11	-0.02
ENSG00000145911	0.29	0.15	0.07	0.27	0.03	0.25	0.14	-0.17	0.16	-0.02	-0.18	-0.04	-0.03	-0.06	-0.15	0.22	-0.01	0.08	0.09	0.11	0.18	0.05	-0.08	0.19	-0.09	0.25	-0.12	0.06	0.20	-0.19	-0.03	-0.08	-0.23	0.03	0.12	0.24	0.04	0.16	0.23	0.13	0.34	-0.17	0.04	0.25	-0.19	0.06	-0.06	-0.09	-0.13
[truncated: 15,170 more rows]
[truncated: 17 more columns]
